# Supplementary material for: Genomics of Invasive Cutibacterium acnes Isolates from Deep-Seated Infections
Source: Microbiol Spectr. 2023 Mar 28;11(2):e04740-22. doi: 10.1128/spectrum.04740-22 (PMC10100948; doi:10.1128/spectrum.04740-22)
Supplement: Supplemental file 1 — Data Set S1. Download spectrum.04740-22-s0002.xlsx, XLSX file, 0.03 MB [file spectrum.04740-22-s0002.xlsx]

## Sheet: aktuell
List of study isolates, genotyping results
Isolate	category	Localisation	foreign material	Infection	ST	Clonal Complex	Phylotype	aroE	atpD	gmk	guaA	lepA	sodA	tly	CAMP2
A001170	bone_joint	vertebral	foreign	1	4	CC4	IA1	1	1	1	3	1	1	8	6
A003794	bone_joint	vertebral	foreign	1	5	CC5	IB	1	1	1	4	1	4	8	6
A005284	bone_joint	elbow	foreign	1	22	Singleton	IA2	1	1	1	3	1	1	1	1
A10781	other	mitral valve	foreign	1	5	CC5	IB	1	1	1	3	1	1	8	6
A10961	bone_joint	tibia	foreign	1	1	CC1	IA1	1	1	1	4	1	4	8	6
A1433	bone_joint	sternum	foreign	1	4	CC4	IA1	1	1	1	4	1	4	8	6
A2034	other	Generatortasche	foreign	1	5	CC5	IB	1	1	1	5	3	5	8	7
Ask_01	other	Endocarditis	foreign	1	28	CC30	II	17	4	2	16	2	12	10	12
BK10583	contamination	blood culture	NA	0	5	CC5	IB	1	1	1	4	1	4	8	6
BK11007	contamination	blood culture	NA	0	1	CC1	IA1	1	1	1	3	1	1	1	1
BK12078	contamination	blood culture	NA	0	2	CC2	IA2	1	1	1	5	1	4	8	2
BK12403	contamination	blood culture	NA	0	5	CC5	IB	1	1	1	4	1	4	8	6
BK12500	contamination	blood culture	NA	0	5	CC5	IB	1	1	1	4	1	4	8	6
BK12722	contamination	blood culture	NA	0	1	CC1	IA1	1	1	1	3	1	1	1	1
BK12799	contamination	blood culture	NA	0	1	CC1	IA1	1	1	1	3	1	1	1	1
BK13142	contamination	blood culture	NA	0	33	CC77	III	7	6	3	7	5	9	13	16
BK13171	contamination	blood culture	NA	0	42	CC5	IB	1	1	1	4	1	4	8	21
BK13197	contamination	blood culture	NA	0	5	CC5	IB	1	1	1	4	1	4	8	6
BK13198	contamination	blood culture	NA	0	5	CC5	IB	1	1	1	4	1	4	8	6
BK13406	contamination	blood culture	NA	0	5	CC5	IB	1	1	1	4	1	4	8	6
BK14042	contamination	blood culture	NA	0	1	CC1	IA1	1	1	1	3	1	1	1	1
BK14141	contamination	blood culture	NA	0	28	CC30	II	17	4	2	16	2	12	10	12
BK14321	contamination	blood culture	NA	0	5	CC5	IB	1	1	1	4	1	4	8	6
BK14441	contamination	blood culture	NA	0	5	CC5	IB	1	1	1	4	1	4	8	6
BK14636	contamination	blood culture	NA	0	1	CC1	IA1	1	1	1	3	1	1	1	1
BK14738	contamination	blood culture	NA	0	1	CC1	IA1	1	1	1	3	1	1	1	1
BK14772	contamination	blood culture	NA	0	134	CC72	II	17	4	2	4	2	1	10	12
BK1494	contamination	blood culture	NA	0	5	CC5	IB	1	1	1	4	1	4	8	6
BK15782	contamination	blood culture	NA	0	33	CC77	III	7	6	3	7	5	9	13	16
BK16375	contamination	blood culture	NA	0	5	CC5	IB	1	1	1	4	1	4	8	6
BK16920	contamination	blood culture	NA	0	68	CC72	II	17	4	2	4	4	6	10	18
BK16921	contamination	blood culture	NA	0	68	CC72	II	17	4	2	4	4	6	10	18
BK16922	contamination	blood culture	NA	0	68	CC72	II	17	4	2	4	4	6	10	18
BK16937	contamination	blood culture	NA	0	5	CC5	IB	1	1	1	4	1	4	8	6
BK17415	contamination	blood culture	NA	0	7	CC6	II	15	4	2	4	2	3	10	10
BK19769	contamination	blood culture	NA	0	33	CC77	III	7	6	3	7	5	9	13	16
BK19775	contamination	blood culture	NA	0	21	CC4	IA1	1	1	1	1	1	1	8	6
BK20067	contamination	blood culture	NA	0	42	CC5	IB	1	1	1	4	1	4	8	21
BK20140	contamination	blood culture	NA	0	3	CC3	IA1	1	1	1	3	1	1	2	2
BK20672	contamination	blood culture	NA	0	5	CC5	IB	1	1	1	4	1	4	8	6
BK21333	contamination	blood culture	NA	0	5	CC5	IB	1	1	1	4	1	4	8	6
BK21716	contamination	blood culture	NA	0	42	CC5	IB	1	1	1	4	1	4	8	21
BK2172	contamination	blood culture	NA	0	5	CC5	IB	1	1	1	4	1	4	8	6
BK22569	contamination	blood culture	NA	0	5	CC5	IB	1	1	1	4	1	4	8	6
BK23521	contamination	blood culture	NA	0	6	CC6	II	17	4	2	4	2	3	10	10
BK2371	contamination	blood culture	NA	0	33	CC77	III	7	6	3	7	5	9	13	16
BK2382	contamination	blood culture	NA	0	4	CC4	IA1	1	1	1	3	1	1	8	6
BK23837	contamination	blood culture	NA	0	33	CC77	III	7	6	3	7	5	9	13	16
BK24000	contamination	blood culture	NA	0	5	CC5	IB	1	1	1	4	1	4	8	6
BK24378	contamination	blood culture	NA	0	3	CC3	IA1	1	1	1	3	1	1	2	2
BK2523	contamination	blood culture	NA	0	1	CC1	IA1	1	1	1	3	1	1	1	1
BK2540	contamination	blood culture	NA	0	5	CC5	IB	1	1	1	4	1	4	8	6
BK2557	contamination	blood culture	NA	0	5	CC5	IB	1	1	1	4	1	4	8	6
BK2600	contamination	blood culture	NA	0	5	CC5	IB	1	1	1	4	1	4	8	6
BK26618	contamination	blood culture	NA	0	5	CC5	IB	1	1	1	4	1	4	8	6
BK26765	contamination	blood culture	NA	0	5	CC5	IB	1	1	1	4	1	4	8	6
BK27232	contamination	blood culture	NA	0	1	CC1	IA1	1	1	1	3	1	1	1	1
BK27248	contamination	blood culture	NA	0	5	CC5	IB	1	1	1	4	1	4	8	6
BK27703	contamination	blood culture	NA	0	135	CC6	II	23	4	2	4	2	3	10	10
BK28348	contamination	blood culture	NA	0	161	NA	NA	1	1	1	22	1	1	8	6
BK28726	contamination	blood culture	NA	0	1	CC1	IA1	1	1	1	3	1	1	1	1
BK29232	contamination	blood culture	NA	0	124	CC2	IA2	1	1	1	5	1	4	31	2
BK29927	contamination	blood culture	NA	0	5	CC5	IB	1	1	1	4	1	4	8	6
BK30006	contamination	blood culture	NA	0	6	CC6	II	17	4	2	4	2	3	10	10
BK30167	contamination	blood culture	NA	0	68	CC72	II	17	4	2	4	4	6	10	18
BK30307	contamination	blood culture	NA	0	4	CC4	IA1	1	1	1	3	1	1	8	6
BK3089	contamination	blood culture	NA	0	33	CC77	III	7	6	3	7	5	9	13	16
BK31654	contamination	blood culture	NA	0	3	CC3	IA1	1	1	1	3	1	1	2	2
BK3180	contamination	blood culture	NA	0	66	CC6	II	17	4	2	4	2	3	10	11
BK3184	contamination	blood culture	NA	0	1	CC1	IA1	1	1	1	3	1	1	1	1
BK31875	contamination	blood culture	NA	0	4	CC4	IA1	1	1	1	3	1	1	8	6
BK32250	contamination	blood culture	NA	0	68	CC72	II	17	4	2	4	4	6	10	18
BK32277	contamination	blood culture	NA	0	4	CC4	IA1	1	1	1	3	1	1	8	6
BK32875	contamination	blood culture	NA	0	133	CC4	IA1	1	1	1	3	1	1	8	41
BK33082	contamination	blood culture	NA	0	21	CC4	IA1	1	1	1	1	1	1	8	6
BK33151	contamination	blood culture	NA	0	22	Singleton	IA2	1	1	1	5	3	5	8	7
BK33325	contamination	blood culture	NA	0	5	CC5	IB	1	1	1	4	1	4	8	6
BK34290	contamination	blood culture	NA	0	5	CC5	IB	1	1	1	4	1	4	8	6
BK34454	contamination	blood culture	NA	0	3	CC3	IA1	1	1	1	3	1	1	2	2
BK34618	contamination	blood culture	NA	0	5	CC5	IB	1	1	1	4	1	4	8	6
BK3501	contamination	blood culture	NA	0	4	CC4	IA1	1	1	1	3	1	1	8	6
BK35047	contamination	blood culture	NA	0	3	CC3	IA1	1	1	1	3	1	1	2	2
BK4409	contamination	blood culture	NA	0	33	CC77	III	7	6	3	7	5	9	13	16
BK4738	contamination	blood culture	NA	0	105	CC1	IA1	1	1	1	3	1	1	1	6
BK4880	contamination	blood culture	NA	0	5	CC5	IB	1	1	1	4	1	4	8	6
BK4881	contamination	blood culture	NA	0	5	CC5	IB	1	1	1	4	1	4	8	6
BK5978	contamination	blood culture	NA	0	42	CC5	IB	1	1	1	4	1	4	8	21
BK7118	contamination	blood culture	NA	0	5	CC5	IB	1	1	1	4	1	4	8	6
BK8238	contamination	blood culture	NA	0	5	CC5	IB	1	1	1	4	1	4	8	6
BK8352	contamination	blood culture	NA	0	5	CC5	IB	1	1	1	4	1	4	8	6
BK9651	contamination	blood culture	NA	0	1	CC1	IA1	1	1	1	3	1	1	1	1
C6573	bone_joint	shoulder	foreign	1	1	CC1	IA1	1	1	1	3	1	1	1	1
C8018	other	brain biopsy / brain abcess	no	1	43	CC3	IA1	8	1	1	3	1	1	2	2
C9283	other	brain abscess	no	1	1	CC1	IA1	1	1	1	3	1	1	1	1
D3286	bone_joint	shoulder	foreign	1	161	NA	NA	1	1	1	22	1	1	8	6
D3376	soft_tissue	vertebral	foreign	1	4	CC4	IA1	1	1	1	3	1	1	8	6
D4102	soft_tissue	abscess	no	1	42	CC5	IB	1	1	1	4	1	4	8	21
D4792	other	ventriculitis	foreign	1	3	CC3	IA1	1	1	1	3	1	1	2	2
D515	bone_joint	shoulder	foreign	1	21	CC4	IA1	1	1	1	1	1	1	8	6
D6288	bone_joint	vertebral	foreign	1	5	CC5	IB	1	1	1	4	1	4	8	6
D6657	bone_joint	elbow	foreign	1	20	CC1	IA1	5	1	1	3	1	1	1	1
D770	bone_joint	shoulder	no	1	100	CC72	II	20	4	2	4	2	6	10	12
D8004	bone_joint	shoulder	foreign	1	1	CC1	IA1	1	1	1	3	1	1	1	1
E37240	bone_joint	vertebral	unknown	1	5	CC5	IB	1	1	1	4	1	4	8	6
E37403	bone_joint	knee	unknown	1	5	CC5	IB	1	1	1	4	1	4	8	6
E37795	bone_joint	shoulder	foreign	1	52	CC4	IA1	1	1	1	3	8	1	8	6
E37903	bone_joint	shoulder	foreign	1	4	CC4	IA1	1	1	1	3	1	1	8	6
E38240	bone_joint	shoulder	unknown	1	28	CC30	II	17	4	2	16	2	12	10	12
E38448	bone_joint	unknown	foreign	1	4	CC4	IA1	1	1	1	3	1	1	8	6
E38486	bone_joint	knee	unknown	1	6	CC6	II	17	4	2	4	2	3	10	10
E38935	bone_joint	vertebral	unknown	1	5	CC5	IB	1	1	1	4	1	4	8	6
E39190	bone_joint	shoulder	foreign	1	1	CC1	IA1	1	1	1	3	1	1	1	1
E39825	bone_joint	knee	foreign	1	159	NA	NA	1	1	1	3	1	4	1	1
E40247	bone_joint	shoulder	foreign	1	28	CC30	II	17	4	2	16	2	12	10	12
E40343	bone_joint	shoulder	foreign	1	1	CC1	IA1	1	1	1	3	1	1	1	1
E40618	bone_joint	vertebral	unknown	1	1	CC1	IA1	1	1	1	3	1	1	1	1
E40763	bone_joint	vertebral	unknown	1	1	CC1	IA1	1	1	1	3	1	1	1	1
E40836	bone_joint	shoulder	foreign	1	5	CC5	IB	1	1	1	4	1	4	8	6
E40879	bone_joint	shoulder	unknown	1	7	CC6	II	15	4	2	4	2	3	10	10
E41351	soft_tissue	suture material	foreign	1	42	CC5	IB	1	1	1	4	1	4	8	21
E41484	bone_joint	vertebral	foreign	1	1	CC1	IA1	1	1	1	3	1	1	1	1
E41797	bone_joint	vertebral	foreign	1	1	CC1	IA1	1	1	1	3	1	1	1	1
E41905	bone_joint	vertebral	foreign	1	1	CC1	IA1	1	1	1	3	1	1	1	1
E42226	bone_joint	shoulder	foreign	1	1	CC1	IA1	1	1	1	3	1	1	1	1
E42498	bone_joint	shoulder	foreign	1	1	CC1	IA1	1	1	1	3	1	1	1	1
E42986	bone_joint	vertebral	foreign	1	30	CC30	II	17	4	2	4	2	6	10	12
E43120	bone_joint	hip	foreign	1	4	CC4	IA1	1	1	1	3	1	1	8	6
E43256	bone_joint	shoulder	foreign	1	1	CC1	IA1	1	1	1	3	1	1	1	1
E43431	soft_tissue	suture material	foreign	1	28	CC30	II	17	4	2	16	2	12	10	12
E43785	bone_joint	vertebral	foreign	1	42	CC5	IB	1	1	1	4	1	4	8	21
E44070	bone_joint	hip	foreign	1	5	CC5	IB	1	1	1	4	1	4	8	6
E44126	soft_tissue	soft tissue post-op	foreign	1	1	CC1	IA1	1	1	1	3	1	1	1	1
E44544	bone_joint	vertebral	unknown	1	3	CC3	IA1	1	1	1	3	1	1	2	2
E44849	bone_joint	shoulder	foreign	1	1	CC1	IA1	1	1	1	3	1	1	1	1
E45005	bone_joint	vertebral	foreign	1	4	CC4	IA1	1	1	1	3	1	1	8	6
E45124	bone_joint	Unknown	foreign	1	1	CC1	IA1	1	1	1	3	1	1	1	1
E46323	bone_joint	vertebral	unknown	1	137	CC72	II	20	4	2	4	2	6	10	42
E46335	bone_joint	shoulder	foreign	1	1	CC1	IA1	1	1	1	3	1	1	1	1
E46791	bone_joint	shoulder	unknown	1	28	CC30	II	17	4	2	16	2	12	10	12
E47153	bone_joint	hip	foreign	1	5	CC5	IB	1	1	1	4	1	4	8	6
E47207	bone_joint	hip	foreign	1	1	CC1	IA1	1	1	1	3	1	1	1	1
E47475	bone_joint	unknown	foreign	1	1	CC1	IA1	1	1	1	3	1	1	1	1
E47627	bone_joint	vertebral	foreign	1	100	CC72	II	20	4	2	4	2	6	10	12
E47727	bone_joint	shoulder	unknown	1	5	CC5	IB	1	1	1	4	1	4	8	6
E47914	bone_joint	shoulder	foreign	1	5	CC5	IB	1	1	1	4	1	4	8	6
E49659	bone_joint	shoulder	foreign	1	1	CC1	IA1	1	1	1	3	1	1	1	1
E49788	bone_joint	hip	foreign	1	7	CC6	II	15	4	2	4	2	3	10	10
E49947	bone_joint	shoulder	foreign	1	4	CC4	IA1	1	1	1	3	1	1	8	6
E50391	bone_joint	knee	foreign	1	5	CC5	IB	1	1	1	4	1	4	8	6
E50861	bone_joint	vertebral	unknown	1	4	CC4	IA1	1	1	1	3	1	1	8	6
E51963	bone_joint	vertebral	foreign	1	1	CC1	IA1	1	1	1	3	1	1	1	1
E52304	bone_joint	vertebral	foreign	1	1	CC1	IA1	1	1	1	3	1	1	1	1
E52430	bone_joint	knee	foreign	1	1	CC1	IA1	1	1	1	3	1	1	1	1
E52542	bone_joint	knee	foreign	1	1	CC1	IA1	1	1	1	3	1	1	1	1
E53180	bone_joint	shoulder	foreign	1	42	CC5	IB	1	1	1	4	1	4	8	21
E53234	bone_joint	hip	foreign	1	68	CC72	II	17	4	2	4	4	6	10	18
E54403	bone_joint	shoulder	foreign	1	42	CC5	IB	1	1	1	4	1	4	8	21
E54438	bone_joint	vertebral	foreign	1	53	CC5	IB	1	1	9	4	1	4	8	6
E54491	bone_joint	shoulder	unknown	1	28	CC30	II	17	4	2	16	2	12	10	12
E55198	bone_joint	vertebral	unknown	1	100	CC72	II	20	4	2	4	2	6	10	12
E56292	bone_joint	hip	unknown	1	28	CC30	II	1	1	1	4	1	4	8	6
E56457	bone_joint	shoulder	foreign	1	28	CC30	II	17	4	2	16	2	12	10	12
GE1700-19	bone_joint	vertebral	no	1	6	CC6	II	17	4	2	4	2	3	10	10
GE2922-19	bone_joint	vertebral	foreign	1	1	CC1	IA1	1	1	1	3	1	1	1	1
GE443	other	native valve endocarditis	no	1	5	CC5	IB	1	1	1	4	1	4	8	6
GE506-20	bone_joint	vertebral	no	1	4	CC4	IA1	1	1	1	3	1	1	8	6
GE738-20	other	endophthalmitis	foreign	1	22	Singleton	IA2	1	1	1	5	3	5	8	7
P35022	other	aortic valve endocarditis	foreign	1	28	CC30	II	17	4	2	16	2	12	10	12
VA40274	other	aortic valve endocarditis	foreign	1	5	CC5	IB	1	1	1	4	1	4	8	6
X28149	contamination	blood culture	NA	0	1	CC1	IA1	1	1	1	3	1	1	1	1
X28484	contamination	blood culture	NA	0	5	CC5	IB	1	1	1	4	1	4	8	6
X31274	contamination	blood culture	NA	0	6	CC6	II	17	4	2	4	2	3	10	10
X32299	contamination	blood culture	NA	0	5	CC5	IB	1	1	1	4	1	4	8	6
X32508	contamination	blood culture	NA	0	3	CC3	IA1	1	1	1	3	1	1	2	2
X32672	contamination	blood culture	NA	0	5	CC5	IB	1	1	1	4	1	4	8	6
X33027	contamination	blood culture	NA	0	33	CC77	III	7	6	3	7	5	9	13	16
X33762	contamination	blood culture	NA	0	5	CC5	IB	1	1	1	4	1	4	8	6
X33874	contamination	blood culture	NA	0	1	CC1	IA1	1	1	1	3	1	1	1	1
X34110	contamination	blood culture	NA	0	22	Singleton	IA2	1	1	1	5	3	5	8	7
X34222	contamination	blood culture	NA	0	5	CC5	IB	1	1	1	4	1	4	8	6
X35089	contamination	blood culture	NA	0	NA	CC5	IB	1	1	9	4	1	4	8	25
X35718	contamination	blood culture	NA	0	NA	CC5	IB	1	1	9	4	1	4	8	25
X35753	contamination	blood culture	NA	0	7	CC6	II	15	4	2	4	2	3	10	10
X36290	contamination	blood culture	NA	0	100	CC72	II	20	4	2	4	2	6	10	12
X36694	contamination	blood culture	NA	0	3	CC3	IA1	1	1	1	3	1	1	2	2
X37153	contamination	blood culture	NA	0	3	CC3	IA1	1	1	1	3	1	1	2	2
X37209	contamination	blood culture	NA	0	52	CC4	IA1	1	1	1	3	8	1	8	6
X37677	contamination	blood culture	NA	0	1	CC1	IA1	1	1	1	3	1	1	1	1
X37824	contamination	blood culture	NA	0	3	CC3	IA1	1	1	1	3	1	1	2	2

## Sheet: delete
E42985
E43122
E46789
E50388
E50389
E50859
E54438_20

## Sheet: add
fehlende Seq	gefunden	gefunden von Jiabin	mlst	behave in tree
BK12348	ja	ja	pacnes_3 - aroE(23?) atpD(16?) gmk(18?) guaA(3) lepA(1) sodA(22?) tly(1) CAMP2(1,10)
BK14487	ja	It contains only a few hundred reads.
BK14695	ja	It contains only a few hundred reads.
BK14846	ja	ja	pacnes_3 - aroE(17) atpD(4) gmk(2) guaA(4) lepA(4) sodA(6) tly(10) CAMP2(~12)
BK18302	ja	ja	- -
BK18864	ja	ja	pacnes_3 - aroE(~1) atpD(1) gmk(1) guaA(5) lepA(1) sodA(4) tly(8) CAMP2(~2)
BK19781	ja	ja	pacnes_3 - aroE(1) atpD(1) gmk(1) guaA(1) lepA(1) sodA(~1) tly(8) CAMP2(~6)
BK20399	ja	ja	paeruginosa 235 acsA(38) aroE(11) guaA(3) mutL(13) nuoD(1) ppsA(2) trpE(4)
BK20428	ja	It contains only a few hundred reads.
BK21651	ja	ja	pacnes_3 - aroE(7) atpD(6) gmk(3) guaA(7) lepA(5) sodA(9) tly(~13) CAMP2(16)
BK2456	ja	ja	pacnes_3 - aroE(1) atpD(1) gmk(1) guaA(3) lepA(~1) sodA(1) tly(1) CAMP2(1)
BK29286	ja	Isolat mit ähnlichen Namen gefunden, nämlich VA29286. Removed!
BK32630	ja	ja	pacnes_3 - aroE(1) atpD(1) gmk(15?) guaA(4) lepA(1) sodA(11?) tly(8) CAMP2(6)
BK3543	ja	ja	- -
C8018	ja	ja	pacnes_3 43 aroE(8) atpD(1) gmk(1) guaA(3) lepA(1) sodA(1) tly(2) CAMP2(2)
E39497	ja	It contains only a few hundred reads.
E39883	ja	ja	pacnes_3 - aroE(1) atpD(1) gmk(1) guaA(3) lepA(1) sodA(4) tly(37?) CAMP2(44?)
E41945	ja	ja	- -
E43769	ja	ja	- -
E43785	ja	ja	pacnes_3 42 aroE(1) atpD(1) gmk(1) guaA(4) lepA(1) sodA(4) tly(8) CAMP2(21)
E46323	ja	ja	pacnes_3 137 aroE(20) atpD(4) gmk(2) guaA(4) lepA(2) sodA(6) tly(10) CAMP2(42)
E46335	ja	ja	pacnes_3 1 aroE(1) atpD(1) gmk(1) guaA(3) lepA(1) sodA(1) tly(1) CAMP2(1)
E47786	ja	It contains only a few hundred reads.
E47947	ja	It contains only a few hundred reads.
E49659	ja	ja	pacnes_3 1 aroE(1) atpD(1) gmk(1) guaA(3) lepA(1) sodA(1) tly(1) CAMP2(1)
E49788	ja	ja	pacnes_3 7 aroE(15) atpD(4) gmk(2) guaA(4) lepA(2) sodA(3) tly(10) CAMP2(10)
E49947	ja	ja	pacnes_3 4 aroE(1) atpD(1) gmk(1) guaA(3) lepA(1) sodA(1) tly(8) CAMP2(6)
E50862	ja	ja	pacnes_3 - aroE(17) atpD(4) gmk(1,2) guaA(3) lepA(1) sodA(12) tly(10) CAMP2(6,12)
E51963	ja	ja	pacnes_3 1 aroE(1) atpD(1) gmk(1) guaA(3) lepA(1) sodA(1) tly(1) CAMP2(1)
E52542	ja	ja	pacnes_3 - aroE(~1) atpD(1) gmk(1) guaA(3) lepA(1) sodA(1) tly(1) CAMP2(1)
E53180	ja	ja	pacnes_3 42 aroE(1) atpD(1) gmk(1) guaA(4) lepA(1) sodA(4) tly(8) CAMP2(21)
E56302	ja	ja	- -
E56457	ja	ja	pacnes_3 28 aroE(17) atpD(4) gmk(2) guaA(16) lepA(2) sodA(12) tly(10) CAMP2(12)
GE2922-19	ja	ja	pacnes_3 1 aroE(1) atpD(1) gmk(1) guaA(3) lepA(1) sodA(1) tly(1) CAMP2(1)
BK14842	nein
BK18568	nein
BK20173	nein
D6600	nein
E35400	nein
E36813	nein
E38294-2	nein
E39462	nein
E40973	nein
E43672	nein
E44555	nein
E46344	nein
E56667	nein
