# Supplementary material for: Genomics of Invasive Cutibacterium acnes Isolates from Deep-Seated Infections
Source: Microbiol Spectr. 2023 Mar 28;11(2):e04740-22. doi: 10.1128/spectrum.04740-22 (PMC10100948; doi:10.1128/spectrum.04740-22)
Supplement: Supplemental file 3 — Data Set S3. Download spectrum.04740-22-s0003.xls, XLS file, 0.1 MB [file spectrum.04740-22-s0003.xls]

## Sheet: IA1
Gene	Non-unique Gene name	Annotation	Number_pos_present_in	Number_neg_present_in	Number_pos_not_present_in	Number_neg_not_present_in	Sensitivity	Specificity	Odds_ratio	Naive_p	Bonferroni_p	Benjamini_H_p	Max_Pairwise_comparisons	Max_supporting_pairs	Max_opposing_pairs	Best_pairwise_comp_p	Worst_pairwise_comp_p	NCBI Annotation	COG Code	COG Annotation	Translation	Sequence
group_2239		hypothetical protein	39	20	3	13	92.8571	39.3939	8.45	0.00125758	1	1	4	4	1	0.125	0.625	Abscisic acid 8'-hydroxylase 3;			MTPVALPSIADLDHAVNNLTDALITATDSTDSGWYIESAIEELRTALTEVASLSRAAGAPASLLAGASRAWQAGQVELIETSGQVADNLIGWLAVHPEKAA*	GTGACTCCCGTAGCTTTACCGAGCATCGCTGATCTCGACCATGCCGTCAACAACCTCACCGACGCCCTTATCACCGCCACCGACAGTACCGACAGCGGCTGGTACATCGAAAGCGCCATCGAGGAGCTACGCACCGCCTTGACTGAAGTCGCTTCTCTCAGCCGCGCAGCAGGGGCCCCGGCATCACTGCTGGCCGGCGCATCGCGCGCATGGCAGGCCGGACAGGTCGAACTGATCGAAACCTCAGGACAGGTCGCCGACAACCTCATCGGCTGGCTGGCCGTCCACCCCGAGAAGGCAGCATGA
group_843		hypothetical protein	18	26	24	7	42.8571	21.2121	0.201923	0.0021651	1	1	19	6	15	0.0192108	0.167068	Chromatin structure-remodeling complex subunit SFH1; AltName: RSC complex subunit SFH1; AltName: SNF5 homolog 1			MDFAGNLDSCTAGKLVDDLPGRRRGGAHVEPAGGAGGGVAKGWTTLVAARRRVVLSVSLWLGGGRSCLPRGEVAAVNPSGLAVDGDRDPTAVRTPGDLHLLTTLGNGEDFASISRVATNVNRDSGDHGVGKRIGAEVHRVDVLLGEVALVDPAAGAIDGNGDPPAHLLAGDLHRLAACRDSEHPAGVGGGRPHVDVRGRVHRLRICCVCDRANDGRRNNADTGGEGDGGGSTSD*	GTGGACTTCGCCGGTAACTTGGACTCCTGCACCGCTGGCAAGCTGGTTGATGACCTGCCCGGACGGCGAAGGGGCGGTGCGCATGTTGAGCCCGCTGGTGGTGCGGGTGGCGGCGTTGCCAAGGGCTGGACGACCCTGGTCGCGGCTCGTCGAAGAGTCGTTCTTAGCGTCAGTCTTTGGCTTGGCGGGGGCCGCAGCTGCCTTCCCCGTGGTGAGGTAGCGGCCGTAAATCCATCCGGACTTGCCGTTGACGGAGACCGGGACCCAACCGCCGTCAGGACGCCCGGTGATCTGCACCTGCTGACCACGCTCGGCAACGGTGAGGACTTTGCCAGCATTAGCAGAGTCGCTACGAACGTTAACCGGGACAGCGGCGATCATGGTGTCGGGAAGAGGATC…
group_3391		hypothetical protein	0	6	42	27	0	81.8182	0	0.00550045	1	1	5	0	5	0.0625	0.0625	Uncharacterized protein TP_0415			MGLALEPERIPLFLRRRDSLVRVEAVERQPAAPPPSPLVLASVFRSHLLNRVADQIVGADRGELMYIPGYQRPCYRHMSIEMGTLRFLVSLCIRGQDVAWLFMTPTLHASFLG*	GTGGGTTTGGCCTTGGAACCTGAGCGCATTCCCCTGTTCCTTAGGCGGCGGGACTCGCTGGTCAGGGTCGAGGCGGTGGAGCGGCAGCCGGCCGCGCCACCGCCTTCACCGTTGGTTCTTGCGTCTGTGTTTCGCAGCCATCTGCTCAATCGAGTCGCGGACCAAATCGTCGGCGCTGACCGGGGAGAACTAATGTACATTCCCGGTTACCAGCGCCCCTGTTATAGACATATGTCAATAGAAATGGGAACTCTCAGATTTTTGGTGAGTTTATGTATTCGAGGCCAGGATGTGGCGTGGCTATTCATGACCCCGACGCTCCATGCATCATTCCTCGGCTGA
lgrB_2		Linear gramicidin synthase subunit B	39	22	3	11	92.8571	33.3333	6.5	0.00614843	1	1	3	3	1	0.25	1	Linear gramicidin synthase subunit B; Includes: ATP-dependent D-leucine adenylase;	Q	COG2014: COG1020 Non-ribosomal peptide synthetase component F	MINLTKSLEKNGLSLLATGSALVGENVDWPLERTLYSYLVEWAQITSHHVAVIDIHGEEITYEMLLNRVNNRAYLLEKKHAFGRVVISEHSRGIECLVDILACSAAGAIYTPIDPQWPEARRKHIKTITNAAAIFTENTSHVTEAKAPLGVTFLERVDDPFNTPSYCFFTSGSAGEPKGALIAHMGMMNHLHSKAHLLHLGADSVVAQTAPTTFDVSIWQFCSALLVGGAVRIVPNGISQDPHELFSLLKEKHITHIELVPTVFRELIHEIGPSVSFSGLEYVLVTGEELPLRLAKDWAEKFPSVPLINAYGPTECSDDVTHAIVDGESLNSGEVPIGIPIPNASLYVLEYAEGTWRPVPPGAQGELFVAGLCVGLGYIGSPDKTAQAFARIDGYPFRI…	GTGATAAACCTTACCAAAAGTTTGGAAAAAAATGGGTTGAGCTTGCTCGCTACCGGGAGTGCACTGGTCGGGGAAAACGTCGACTGGCCTTTAGAACGCACACTCTACTCGTATTTAGTTGAATGGGCCCAGATTACTTCACATCACGTTGCCGTAATAGATATTCATGGTGAAGAAATCACCTACGAAATGTTATTGAATCGAGTTAACAATCGAGCCTATCTCTTGGAAAAGAAACATGCCTTTGGGAGGGTAGTCATTTCAGAGCACTCGCGCGGTATCGAATGTCTTGTCGATATCCTAGCTTGTAGTGCCGCAGGTGCCATCTATACACCCATTGATCCTCAGTGGCCAGAGGCTCGTCGTAAACATATTAAGACGATCACGAACGCGGCCGCC…
ettA_1		Energy-dependent translational throttle protein EttA	39	22	3	11	92.8571	33.3333	6.5	0.00614843	1	1	3	3	1	0.25	1	Uncharacterized ABC transporter ATP-binding protein YfmR	O	COG2014: COG0542 ATP-dependent Clp protease ATP-binding subunit ClpA	MAGTNIVNADRISKSWGTRTVLSEVSLGLSTGDVIGVVGRNGDGKSTLLALLTGSLEPDSGTVTRTNGISIGVLAQAETRRDQTVRDLVVGGQPDHVWAANREARPIVEDMLSDIDLDRAMADLSGGERRRAALVSIMLGDHDLLVLDEPTNHLDVEAVACLAGHLRHLQERGVAMLVVSHDRWFLDEICTDIWEVHDATVEAYQGGYSAYTLARVERARIAASNEAKRQNLARKELAWLRRGAPARSSKPRYRVEAANALIADVPEPRDKLQLARFSATRLGKDVLDLNDVTVTVSSDELGERTLLDKVTCSIGPGDRIGLVGVNGAGKTTLLNLFDGSRKPDSGRVKQGKTLRLAHLRQEVDDLDSTMTVLESVNDVKARTKLATGRDASATDLLEG…	TTGGCCGGCACAAATATCGTCAACGCCGATCGCATCTCAAAGTCCTGGGGCACCCGAACGGTCCTCTCAGAGGTGTCTCTGGGGCTATCAACCGGGGACGTCATCGGCGTCGTGGGCCGCAACGGGGACGGCAAATCTACCCTCTTAGCCCTCCTCACTGGTTCCCTAGAACCCGACTCCGGGACAGTGACGCGTACTAATGGCATTTCCATAGGAGTGCTCGCCCAAGCTGAAACCCGCAGGGATCAGACCGTCCGCGACCTCGTCGTCGGAGGCCAACCCGACCACGTTTGGGCAGCTAACCGCGAGGCTCGTCCCATCGTCGAGGACATGCTTTCCGATATTGACCTCGACCGCGCTATGGCCGATCTTTCCGGTGGGGAACGACGGCGGGCTGCG…
group_1136	ettA_1	Energy-dependent translational throttle protein EttA	4	12	38	21	9.52381	63.6364	0.184211	0.00916688	1	1	5	2	4	0.375	1	Uncharacterized ABC transporter ATP-binding protein YfmR	O	COG2014: COG0542 ATP-dependent Clp protease ATP-binding subunit ClpA	MAGTNIVNADRISKSWGTRTVLSKVSLGLSTGDVIGVVGRNGDGKSTLLALLTGSLEPDSGTVTRTNGISIGVLAQAETRRDQTVRDLVVGGQPDHVWAADREARPIVEDMLSDIDLDRAMADLSGGERRRAALVSIMLGDHDLLVLDEPTNHLDVEAVAWLAGHLRHLQERGVAMLVVSHDRWFLDEICTDIWEVHNATVEAYQGGYSAYTLARVERARVAATNEAKRQNLARKELAWLRRGAPARSSKPRYRVEAANALIANVPEPRDKLELARFSATRLGKDVLDLNEVTVTVSSDELGERTLFDKVTWSIGPGDRIGLIGVNGAGKTTLLNLFDGSRKPDSGRVKHGKTLRLAHLRQEVDDLDSAMTVLESVNDVKARTKLATGRDASATDLLEG…	TTGGCCGGCACAAATATCGTCAACGCCGATCGCATCTCAAAGTCCTGGGGCACCCGAACGGTCCTCTCAAAGGTGTCTCTGGGGCTATCAACCGGGGACGTCATCGGCGTCGTGGGCCGCAACGGGGACGGCAAATCTACCCTCTTAGCCCTCCTCACTGGTTCCCTAGAACCCGACTCCGGGACAGTGACGCGTACTAATGGCATTTCCATAGGAGTGCTCGCCCAAGCTGAGACCCGCAGGGATCAGACCGTCCGCGACCTCGTCGTCGGAGGCCAACCCGACCACGTTTGGGCAGCTGACCGCGAGGCTCGTCCCATCGTCGAGGACATGCTTTCCGACATTGACCTCGACCGCGCTATGGCCGATCTTTCCGGTGGGGAACGACGGCGGGCTGCA…
group_1762		hypothetical protein	39	23	3	10	92.8571	30.303	5.65217	0.0129158	1	1	2	2	1	0.5	1	Cyclin-dependent kinase E-1;			MNGPTGEGNNGCEEILAFIVVGIGGIALLKKMAPKIIGHLGAWLRDHGLLGVPGQGLFDLGLLGSVSASHLVVAVGVLIVVGALGTWFAGWVFARGSRGCR*	ATGAACGGCCCCACCGGAGAAGGAAACAACGGATGCGAAGAAATCCTCGCCTTCATCGTTGTTGGTATCGGAGGGATAGCCCTGCTGAAGAAGATGGCCCCTAAAATCATCGGTCATCTCGGAGCATGGCTTCGCGATCACGGGCTGCTCGGCGTTCCCGGGCAGGGCCTGTTTGATCTTGGGTTGTTGGGGTCGGTTAGTGCTTCCCACCTGGTGGTCGCCGTGGGTGTGCTGATCGTGGTGGGCGCATTGGGGACTTGGTTCGCTGGTTGGGTCTTCGCGAGGGGCAGTCGGGGGTGTAGGTGA
group_2235		hypothetical protein	39	23	3	10	92.8571	30.303	5.65217	0.0129158	1	1	2	2	1	0.5	1	Hermansky-Pudlak syndrome 6 protein homolog; AltName: Ruby-eye protein homolog; AltName: Ruby-eye-like protein;			MGVSERNRVGCIGRNRCGVYGCPIASRGVIVAVTVVLEWFVNPLVKSTVTLVTHSSTPPLFGRGLQPGSPLSAITVVCSSASSKVCVSAMLRNSLFLRKRSGSLRTSHPTPGGMSSTTRTEAGGFFVSGVTISLLRCGAATLVLFLPSSIVSPIRVKALGYGQVPVWWGGQCGGVSGQGC*	GTGGGTGTGAGCGAGCGGAACAGGGTGGGCTGCATCGGGCGCAATCGGTGTGGCGTTTACGGGTGCCCGATAGCGTCTCGCGGCGTCATAGTGGCCGTGACCGTCGTCCTGGAATGGTTCGTGAATCCCCTAGTCAAATCCACTGTGACACTGGTGACACACTCCTCCACACCCCCCTTATTTGGTAGAGGTCTGCAGCCTGGTAGTCCTCTAAGCGCCATAACAGTCGTGTGTTCATCGGCTTCTTCCAAGGTTTGTGTTAGCGCGATGTTGCGTAATAGCCTATTCCTACGAAAACGGAGTGGGAGTCTGAGGACATCCCACCCAACCCCCGGTGGGATGTCCAGCACGACGCGGACCGAAGCCGGGGGCTTCTTTGTGTCTGGAGTCACAATCTCA…
group_2648		hypothetical protein	3	10	39	23	7.14286	69.697	0.176923	0.0129158	1	1	2	1	2	0.5	1	Probable beta-galactosidase B; AltName: Lactase B; Flags: Precursor			MIDDGKKRTSVAAPHRNSEILTPDTKKPPASVRVALDTPPGVGWGVLRLPLRFPRNRLLRNIALTQTLEEADEHTTVMALRGLPGCGPLPNKGGVEECVTSVTVDLTRGFTNHSRTTVTATMTPRDAIGHP*	ATGATTGACGATGGCAAGAAAAGAACCAGCGTGGCGGCCCCACATCGTAACAGTGAGATTCTGACTCCAGACACAAAGAAGCCCCCGGCTTCAGTCCGCGTCGCGCTGGACACCCCACCGGGGGTCGGGTGGGGTGTCCTCAGACTCCCACTCCGTTTTCCTAGGAATAGGCTATTACGCAACATCGCGCTAACACAAACCTTGGAAGAAGCCGATGAACACACGACTGTTATGGCGCTTAGAGGACTACCAGGCTGCGGACCTCTACCAAATAAGGGGGGTGTGGAGGAGTGTGTCACCAGTGTCACAGTGGATTTGACTAGGGGATTCACGAACCATTCCAGGACGACGGTCACGGCCACTATGACGCCGCGAGACGCTATCGGGCACCCGTAA
group_2128		hypothetical protein	3	10	39	23	7.14286	69.697	0.176923	0.0129158	1	1	2	1	2	0.5	1	Anhydro-N-acetylmuramic acid kinase; AltName: AnhMurNAc kinase			MGPVGLSPADGYPAVIATRLLFTLGGIMARNTFLAHTLLRAVCPPPPWAEIIGLSWYDPDTGQASPPDFPEAPGGGHNIHLDILDVTTAPVTVHHIGLDDAERAALALTHDGSLDAPLTHDNPHKRRLARAQLIDDQLHRRAEAATLKARLAAEHADLGYQARRRERREILRAALRTGHHRA*	ATGGGCCCGGTCGGCCTCAGCCCAGCAGACGGCTACCCCGCCGTCATCGCTACTCGACTGCTTTTCACCCTTGGAGGCATCATGGCCCGCAACACGTTCCTGGCCCACACCCTTCTGCGAGCCGTCTGCCCGCCCCCACCCTGGGCCGAGATCATCGGCCTGTCCTGGTATGACCCCGACACCGGCCAGGCCAGCCCACCAGACTTCCCCGAAGCCCCCGGCGGCGGCCACAACATCCACCTAGACATCCTCGACGTCACCACCGCACCCGTGACCGTCCACCACATCGGCCTCGACGACGCCGAACGAGCAGCCCTGGCCCTAACCCACGACGGCAGCCTCGACGCCCCCCTCACCCACGACAACCCCCATAAGCGGCGTCTGGCCCGCGCCCAACTC…
group_2763	lnrL_1	Linearmycin resistance ATP-binding protein LnrL	3	10	39	23	7.14286	69.697	0.176923	0.0129158	1	1	2	1	2	0.5	1	ATP-binding cassette sub-family A member 8-A	V	COG2014: COG1131 ABC-type multidrug transport system, ATPase component Length=328	MTESSSSRRQLAMPVLSVTDLAKKYVVHGGYEVPALNGVSFDLHPGEMLGLFGPNGAGKTTLVRIIAGLLSADSGDVHWGSDQGRARLGYVSQKGGLQYGLTCREEMVFHAQCFGQSAKQARTSVDEVAAMLHCDYLMEWDVGRLSGGQRRIIEVGLALVNQPSVVLLDEPTLGLDPATRLSLWQTVKSARRETGAAFLVTTHYIDEVAEHLSNVSVINHGTVVANGSPAHIREMFATGEVTLGVAEDTVDSAVDVLAGTAFEAHPTETVPGIVVRSRHPDVDAAKIITILAGHGISVDSISVREATLEEAFLTITGSRDPERQIP*	ATGACAGAATCATCATCTTCCCGGCGGCAATTGGCAATGCCGGTGCTGTCAGTCACGGATCTAGCCAAGAAATACGTGGTTCATGGCGGCTACGAGGTCCCGGCACTCAACGGTGTCTCGTTTGACCTGCACCCGGGAGAGATGCTGGGTTTGTTCGGGCCAAACGGTGCTGGAAAGACGACGCTGGTCAGGATCATCGCGGGCCTCTTATCGGCAGATTCTGGAGACGTCCACTGGGGATCGGATCAAGGTCGGGCCAGGTTAGGCTACGTGTCCCAAAAGGGTGGACTGCAGTACGGGCTCACGTGCCGGGAAGAGATGGTCTTCCACGCACAATGCTTCGGCCAGTCCGCCAAGCAGGCCCGGACTAGCGTCGACGAGGTCGCCGCGATGCTGCAC…
group_2764		hypothetical protein	3	10	39	23	7.14286	69.697	0.176923	0.0129158	1	1	2	1	2	0.5	1	Tol-Pal system protein TolB; Flags: Precursor			MSRQPLTSGFDMCIIIVVPTRNVYVSEDDLDLFAEATEIAGGLSAAVLEALRSYVDRHHRAAGGFDEIELELQNDGIDHRVTFMGRRLIHIRRPDPEGTRIDTVYLTAKHQFAVATKIQRRLPDWTTGHEHIWSDPETWNREFWIAGDKTMAVYPSLDKLREADPNVAERAEAAVKIPPFEVLDI*	TTGTCTCGACAACCATTGACCTCCGGATTCGATATGTGCATAATCATAGTCGTGCCAACACGAAACGTGTACGTCTCGGAAGACGACCTAGACCTGTTCGCCGAAGCCACCGAGATCGCTGGAGGCCTGTCCGCAGCGGTGTTGGAGGCCTTGCGCAGCTACGTAGACAGGCACCATCGCGCGGCCGGCGGATTCGACGAGATCGAGCTGGAGCTGCAGAACGACGGTATCGACCACCGTGTCACCTTCATGGGTCGCCGCCTGATACACATCCGCCGTCCAGATCCCGAGGGAACCCGCATAGACACTGTCTACTTGACCGCCAAACACCAATTCGCCGTTGCCACCAAAATCCAACGACGGCTGCCAGACTGGACGACCGGCCACGAGCACATCTGG…
group_9167		hypothetical protein	3	10	39	23	7.14286	69.697	0.176923	0.0129158	1	1	2	1	2	0.5	1	External scaffolding protein D; AltName: Scaffolding protein D;			MGQAFSSVYCDLRFNGSASDHLHALKLLVWEANVHHVYAPYTLARASIEASSTAVWLLSTKTRGERVLRALRWYAQDCHDSCRFMDDEQYRDHLLRRIEGTVAAGNLDSRAARKRYRATDVVDEADQLVPGTLRAWRAFSGMAHSRMWASRGLLDMEVLSSGQGMVTAKVTSGSAQILWAVVAALNVALSAARLWRDSMCSPFAVAQSVDAMPEAFRRPV*	GTGGGCCAAGCCTTTTCATCCGTCTACTGCGATCTGCGGTTCAATGGGTCCGCCAGCGATCACTTGCACGCGCTGAAGCTCCTCGTCTGGGAAGCGAACGTCCACCATGTCTATGCGCCGTACACCCTTGCTCGTGCATCTATTGAGGCATCGTCTACTGCTGTGTGGCTGTTGAGCACGAAGACGCGCGGAGAACGTGTGCTGCGAGCCTTGCGATGGTACGCGCAGGATTGTCACGACTCGTGCAGGTTCATGGATGATGAGCAGTATCGTGACCACCTATTGCGGCGCATTGAGGGGACTGTCGCTGCGGGAAATCTCGACTCGCGCGCTGCTAGGAAACGGTACCGTGCAACCGATGTTGTCGATGAGGCTGATCAGCTGGTTCCCGGAACTCTG…
group_9168		hypothetical protein	3	10	39	23	7.14286	69.697	0.176923	0.0129158	1	1	2	1	2	0.5	1	Coiled-coil and C2 domain-containing protein 1- like; AltName: Lethal giant disks protein			MTRPAPRKSSLSGSTPVAPPAQTAPAPSAAPTPHKADESQTSSTTRKWRHKVSFYQDPADTDRVRGAILYTMTTEGNRNLSQFVNDAVMAKVVELEVKYNDGQPFPAVGARGLPQGGAAAAGE*	ATGACCCGTCCAGCCCCCCGAAAGTCCTCATTGAGCGGATCAACTCCGGTCGCCCCGCCGGCTCAGACGGCGCCGGCACCGTCTGCCGCACCTACCCCCCACAAGGCCGATGAGTCACAGACGAGCAGCACCACGAGGAAGTGGCGGCACAAGGTGTCGTTCTACCAGGACCCGGCCGACACCGACCGGGTGCGCGGGGCGATCCTTTACACGATGACGACCGAGGGCAACCGGAACCTGAGCCAGTTCGTCAACGATGCCGTCATGGCCAAGGTGGTCGAGCTGGAAGTCAAGTACAACGATGGCCAGCCATTCCCCGCTGTGGGAGCCCGAGGACTACCCCAGGGCGGTGCAGCCGCCGCCGGTGAGTAG
group_9169		hypothetical protein	3	10	39	23	7.14286	69.697	0.176923	0.0129158	1	1	2	1	2	0.5	1	Glycerol-3-phosphate dehydrogenase [NAD(P)+]; AltName: NAD(P)H-dependent glycerol-3-phosphate dehydrogenase	L	COG2014: COG0629 Single-stranded DNA-binding protein	MSYIVRTGNLVDTPELREGEHGPYTYARVIVSDRIRQEDGSYVNGPAIAYDVLAGGSQAVNLVEAAKASGNIRIMFAGRYRVTEWRGEQGTRIQHEVRADEVSVSLLGQRVTVERPRGDVASKESTSF*	ATGAGTTACATCGTTCGCACCGGAAATTTGGTCGACACCCCCGAGCTGCGTGAGGGAGAGCATGGCCCGTACACCTACGCTCGCGTCATCGTGTCCGATCGCATTCGCCAGGAGGACGGCAGCTACGTCAACGGGCCAGCGATCGCCTACGACGTCTTGGCGGGTGGCAGCCAAGCCGTGAATCTGGTTGAAGCCGCCAAGGCGAGCGGCAACATCCGCATCATGTTCGCGGGCCGTTACCGCGTCACCGAGTGGCGGGGTGAGCAGGGCACTCGTATCCAGCATGAGGTCCGAGCCGACGAAGTGAGCGTGAGCCTGCTCGGTCAGAGGGTGACCGTGGAGCGGCCTCGAGGTGACGTGGCATCCAAGGAGAGCACGTCGTTCTGA
group_9170		hypothetical protein	3	10	39	23	7.14286	69.697	0.176923	0.0129158	1	1	2	1	2	0.5	1	DNA replication and repair protein RecF			MTFQNLTKSADGPRQLGTASAMPGGSVELTCARGRTTVTVRVAMQAAGEFLRTVGGLLFRRALMLWKFGCWFPMPEIPWGAWHLGPR*	ATGACTTTTCAAAATTTAACCAAATCTGCCGATGGGCCACGGCAACTTGGTACTGCCTCGGCCATGCCTGGTGGGAGTGTGGAGCTTACCTGTGCACGGGGTCGGACCACGGTTACAGTTCGAGTGGCGATGCAGGCCGCCGGCGAGTTCTTGAGAACCGTCGGCGGCCTGCTTTTTCGTAGGGCGCTCATGCTGTGGAAGTTCGGCTGCTGGTTTCCGATGCCTGAGATTCCGTGGGGAGCTTGGCACCTTGGCCCCAGGTGA
group_9171		hypothetical protein	3	10	39	23	7.14286	69.697	0.176923	0.0129158	1	1	2	1	2	0.5	1	Cadherin-4; AltName: Maternally-expressed neural cadherin; AltName: XmN-cadherin; Flags: Precursor			MDTTVEGETTYEVIAHREVSAEANIWVFEIPALGAVGQAMKLSQVADEARGIIAAWNEDGPDEDSFTVQVRLDGEAEARSMWQEGAEEEHHAREALEHAAARKREAIALLRIEKKYSANDTARVLGVTRQRVYQLAR*	ATGGACACGACAGTAGAAGGTGAGACGACCTACGAAGTGATCGCCCATCGTGAGGTCTCGGCTGAGGCGAATATCTGGGTGTTCGAGATTCCGGCTCTCGGGGCTGTCGGGCAGGCGATGAAGTTGAGTCAGGTCGCAGACGAGGCCCGTGGGATCATTGCCGCGTGGAATGAGGACGGACCCGATGAGGACTCGTTCACAGTCCAGGTTCGCTTGGATGGCGAGGCTGAAGCGCGAAGCATGTGGCAAGAAGGTGCCGAAGAAGAACATCACGCCCGCGAGGCACTGGAACACGCGGCCGCACGCAAACGGGAAGCCATCGCTCTACTGAGGATCGAGAAGAAGTACAGCGCCAACGACACCGCCCGTGTGCTCGGAGTGACCCGTCAGAGGGTCTAC…
lgrB_1		Linear gramicidin synthase subunit B	38	22	4	11	90.4762	33.3333	4.75	0.0182375	1	1	4	3	2	0.625	1	Enterobactin synthase component F; AltName: Enterochelin synthase F; AltName: Serine-activating enzyme; AltName: Seryl-AMP ligase	Q	COG2014: COG3319 Thioesterase domain of type I polyketide synthase or non-ribosomal peptide synthetase	MQPSHDLLEGFRNIVIQKPGDVCLTGPAGEQCSWEQLVKNILAWRRWFNRKQSEGVTFAARLDLSAKSVALIIAAVTLPVKIAWIPLNIPASRERDMIINLGPKTVLIDDSTAEEAIFAGNWISDVRSLTWSGKSKFLYFTSGSEGVPKAVQVGMDAVRNRITWMWNAYPYESSDLVVVQKPLSFVASFWEVLGTLLAGVTGVLITNIERSRPDVMFDRLASSGATHLFTTPPALASLCAIATEQGSTLPQLRLACSSADQLMASVVRQFFEIAPRARVVNLYGATETSANTTSFEVSRSGSIPDPIPLGEPICATKIVIRDMKGNEKLSGEEGQICVQGAPVADGYIVNGQLSPGDDAFFTLGSGQREIRTGDLGIIKDGVLSLVGRLDNAVNIAGYK…	ATGCAACCGTCACATGATTTGCTGGAGGGGTTTCGTAATATAGTCATTCAGAAACCAGGTGATGTCTGTCTGACCGGTCCCGCCGGCGAGCAATGCTCATGGGAACAGCTAGTTAAAAATATCCTTGCGTGGAGAAGGTGGTTCAACCGAAAACAAAGTGAGGGCGTTACTTTTGCTGCTCGACTCGATTTATCCGCCAAATCTGTTGCCCTTATAATAGCAGCTGTGACGTTGCCTGTCAAGATTGCTTGGATTCCGTTGAATATTCCGGCTTCACGAGAGCGGGACATGATTATTAATCTTGGGCCTAAAACGGTTCTGATCGACGACTCAACAGCGGAAGAAGCGATTTTTGCAGGGAACTGGATAAGTGATGTCAGGTCCTTGACCTGGAGCGGT…
sbnB		N-((2S)-2-amino-2-carboxyethyl)-L-glutamate dehydrogenase	38	22	4	11	90.4762	33.3333	4.75	0.0182375	1	1	4	3	2	0.625	1	Alanine dehydrogenase;	E	COG2014: COG2423 Ornithine cyclodeaminase/archaeal alanine dehydrogenase, mu- crystallin family	MTKYGEMLIIDAKLVETFLKGRESFLIDLVERVYRAHHAGNTVCPDSYFLRFPDTPRDRIIALPSYINDQTCVSGIKWISSFPENVDHGLQRASAVIVLNNTDNGYAYAFIEASRISAARTAASAALAVRVLHGAPTSIGVVGSGPIAQTTLHFIKSLYTTAVPVKIHDLNSELVARIVTRHGPECSVVSLEEALGCDLVLLATSAGTPYVPMSVRFQPNQLVLNISLRDLHPETIRTANNVFDDVEHCLKANTTPHLLEQLNGNRNFITGTLAEFICSEKQLDPDHPTVFSPFGLGILDLAVAQSLYEHVQISGDGLRVPDFHGDMKR*	ATGACGAAATATGGTGAAATGCTAATTATAGACGCCAAGCTTGTCGAAACATTTTTAAAAGGCAGAGAGTCGTTTCTCATCGATCTTGTTGAACGTGTTTATCGAGCACATCACGCTGGAAATACAGTATGTCCCGATAGTTATTTTCTTCGGTTTCCAGATACTCCACGAGATCGTATCATAGCGTTGCCATCTTATATCAATGATCAAACCTGTGTGTCGGGAATTAAATGGATTTCTAGCTTTCCTGAGAATGTTGATCATGGGCTACAAAGAGCTTCAGCAGTCATCGTGCTAAATAACACAGATAACGGCTATGCTTATGCGTTCATCGAGGCCAGCCGCATTAGTGCGGCTCGTACAGCTGCCTCGGCTGCGCTTGCAGTTCGAGTTCTTCAC…
group_9122		hypothetical protein	4	11	38	22	9.52381	66.6667	0.210526	0.0182375	1	1	2	2	2	0.5	0.5	3-isopropylmalate dehydrogenase; AltName: 3-IPM- DH; AltName: Beta-IPM dehydrogenase;			MGRRFLVAALFLRSCGSLTLILRPRQPGDETPQSSISSDGALSHAHADNSTGPLVSDPFVKILIFGAEWPLRG*	ATGGGCCGTCGATTTCTCGTCGCTGCCCTTTTTCTTCGCTCCTGTGGCTCCCTGACCCTGATCCTGCGACCTCGACAGCCTGGGGACGAGACGCCCCAATCGTCCATCTCATCAGACGGAGCCTTATCACACGCCCACGCCGATAATTCAACCGGCCCACTCGTTTCTGATCCGTTTGTAAAGATACTTATTTTCGGTGCAGAGTGGCCCCTCCGGGGCTAG
group_1449		hypothetical protein	40	25	2	8	95.2381	24.2424	6.4	0.0182622	1	1	2	2	1	0.5	1	Prostaglandin F2 receptor negative regulator; AltName: CD9 partner 1;			MAAELALVVILWSVLSRAVRKNESCASGTAAVLTAAGDRAI*	ATGGCGGCGGAGCTTGCGCTCGTCGTAATTCTGTGGTCCGTGCTTTCACGCGCTGTGAGGAAGAATGAGAGCTGCGCATCAGGGACCGCCGCTGTACTCACCGCTGCCGGAGACCGCGCGATATGA
group_3134		hypothetical protein	2	8	40	25	4.7619	75.7576	0.15625	0.0182622	1	1	9	2	7	0.179688	0.179688	Putative RING finger protein ORF117			MNTPPPRETSQPRINAPTLRQKNTSAYDELASATIGKIANRVYTDLMNIRKI*	ATGAATACCCCGCCCCCACGGGAAACCAGTCAACCGCGCATAAACGCGCCAACATTGAGGCAGAAGAATACATCAGCATATGACGAACTAGCATCGGCAACCATAGGCAAAATCGCAAATCGGGTTTACACCGACCTGATGAACATCCGGAAAATCTAA
group_1500		putative protein	15	21	27	12	35.7143	36.3636	0.31746	0.0208498	1	1	6	2	5	0.21875	0.6875	Uncharacterized protein MT2288	R	COG2014: COG1579 Predicted nucleic acid- binding protein, contains Zn-ribbon domain	MKAAAQDQWKLLDLAQTDRRIAQAEHRRRTLPELAELKDLAVQRRTLAEEVVAKSTALSDAKMEQERIEGDLEPARARMERNQKTVDAGTITDHKALRGLTEEIEHLGRRISRLEDDELDAMQAVEDAERAHADADRRRIELDGHIRTVLASRDAGLKGIDDELSELRRVRQTQAGGIPTDLFKLYELLRERTGMGCAKLVHGVCEGCGIATNAADLRRYEAAGDDEVVRCEECDRILVRTGESI*	GTGAAAGCTGCGGCACAGGATCAGTGGAAGCTTCTGGACCTTGCTCAGACCGATCGGCGGATCGCTCAAGCAGAGCATCGTCGTCGGACTTTGCCCGAGTTGGCCGAACTCAAGGACCTTGCAGTGCAGCGGCGAACGCTTGCGGAGGAGGTCGTCGCTAAATCTACCGCTCTGTCGGACGCCAAAATGGAGCAGGAACGTATCGAGGGCGACCTCGAACCAGCTCGCGCCCGAATGGAGCGCAACCAGAAAACCGTGGATGCGGGCACCATCACCGACCATAAAGCGTTGCGTGGCCTGACCGAGGAAATTGAGCACCTAGGGCGGCGCATCTCTCGATTAGAGGACGACGAGCTTGACGCCATGCAGGCCGTCGAGGATGCCGAGAGGGCCCATGCC…
group_296		hypothetical protein	39	24	3	9	92.8571	27.2727	4.875	0.026154	1	1	1	1	1	1	1	Quinone reductase; AltName: Chromate reductase;	G	COG2014: COG2814 Predicted arabinose efflux permease, MFS family	MADQVLSQSSYFALLPVLPLLLTLKFGSTQERLIAGSVSVLTLMTRGGALFLASPLHRLSVRSCVRIALTLISVSYAVVALTANPYAIIAALGAAGLGFSVNGTGVRSFIALATPDRASQNRGFAVIQVVANCTAAVGPIIGNMILDRNIYEQFLLGVSVALFIAAILAPMAAPKGVMMSEGSLRPPMGIKIFRELFRTADARKITIVALIGSILIGQFFSSFSLVFSAIATSSMMRSLFYTTNGVLVVLIQIPISLLVERQLKIGVKVQKIMMSGVCTLGISMLFFNASRGLLGVVLVFCGVFIFSLGETVFTPILNVAFANLTEGRPVVESMNMRQLTSAVGETVGVWIGLSVYSQLEHAHLGLMYWIALTALAALSLR*	ATGGCAGACCAAGTTCTCAGCCAATCATCTTACTTTGCGTTGCTACCGGTCCTCCCTCTATTGCTTACATTGAAATTTGGAAGTACGCAGGAACGGCTCATCGCGGGGTCGGTAAGCGTGCTTACACTGATGACTCGTGGTGGTGCTCTATTTCTTGCTTCGCCACTTCACCGTTTATCAGTGCGAAGTTGCGTAAGAATTGCTCTTACTCTGATCTCGGTTTCTTACGCTGTTGTGGCGCTTACGGCAAACCCCTATGCGATAATTGCTGCTCTGGGCGCTGCGGGCCTAGGGTTCAGTGTTAATGGTACTGGTGTGCGAAGCTTTATAGCGCTAGCAACTCCTGATAGAGCTTCCCAGAACCGCGGTTTCGCTGTCATTCAAGTTGTCGCGAATTGC…
group_1348		hypothetical protein	39	24	3	9	92.8571	27.2727	4.875	0.026154	1	1	1	1	1	1	1	Threonine--tRNA ligase; AltName: Threonyl-tRNA synthetase;			MSKNRKPTAADKASRYTGRMAASQGASVSETFQSAKTPITAFNVKLPTATHTALKMRAVEEHTTMNDLLRKALEHTYGFPYDPYQ*	GTGAGTAAGAACCGCAAGCCCACCGCCGCAGACAAGGCCAGCCGTTACACCGGTCGGATGGCGGCAAGTCAGGGAGCTAGTGTCTCTGAAACCTTTCAGTCAGCCAAGACTCCGATCACCGCGTTCAACGTCAAGCTACCCACCGCTACCCACACGGCGCTGAAGATGAGGGCCGTCGAGGAGCACACGACTATGAACGACCTTTTGCGCAAGGCCCTGGAACACACTTACGGCTTCCCTTACGACCCCTACCAGTAA
group_1347		hypothetical protein	39	24	3	9	92.8571	27.2727	4.875	0.026154	1	1	1	1	1	1	1	Carboxyethyl-arginine beta-lactam-synthase; AltName: Beta-lactam synthetase			MSMTAEVGTVYDVIAHREVSPEANFWVFEIPALGAVGQAVKLGQVADEARGIITAWDEDGPDEKAFKVHVRLDGEADARRMWEEGEEEERQARKVLDHAATRKREAVTLLRVEKKYSANDTARVLGVTRQRVYQLTR*	ATGAGCATGACAGCAGAAGTTGGGACGGTCTATGACGTGATCGCCCATCGTGAGGTCTCACCTGAGGCGAATTTCTGGGTATTCGAGATTCCGGCCCTCGGGGCGGTTGGGCAAGCAGTGAAGTTGGGTCAGGTCGCAGACGAGGCCCGCGGAATCATTACCGCCTGGGATGAGGATGGACCCGATGAGAAGGCGTTTAAGGTTCACGTTCGCTTGGATGGTGAGGCCGACGCCCGCCGCATGTGGGAAGAAGGTGAGGAGGAAGAGCGCCAAGCCCGGAAGGTGCTTGATCACGCGGCCACACGCAAGCGTGAGGCCGTCACTCTGCTGAGGGTCGAGAAGAAATACAGCGCCAACGACACCGCCCGCGTGCTTGGGGTGACCCGCCAAAGGGTTTAC…
group_1351		hypothetical protein	39	24	3	9	92.8571	27.2727	4.875	0.026154	1	1	1	1	1	1	1	Adenylate cyclase type 7; AltName: ATP pyrophosphate-lyase 7; AltName: Adenylate cyclase type VII; AltName: Adenylyl cyclase 7	M	COG2014: COG3786 L,D-peptidoglycan transpeptidase YkuD, ErfK/YbiS/YcfS/YnhG family	MRSTALPCGLSRGWIRVSASGVGAHFGLRGVTSGSQCIQGDMTPHQVSTGSSLLSVLVIRGRSCRIGGSIRARGGSVIPLPLITTGGVRTVARCRSRTTSYVGRQYRQAAVLDFNYGSPARHGAESGAAIFLHYATRYTAGCVSMDSLSKLTNTLRWIDPAQNPKIIILG*	GTGAGGTCGACCGCTCTGCCGTGCGGGTTGTCGCGCGGTTGGATAAGAGTCTCGGCGTCGGGTGTGGGAGCTCATTTTGGGCTGCGCGGTGTCACGTCAGGATCTCAGTGTATTCAGGGTGATATGACGCCCCATCAGGTGTCTACGGGGTCGTCTTTGCTTTCGGTGCTGGTGATCCGGGGACGAAGTTGCCGTATCGGCGGATCAATTCGTGCTCGTGGTGGATCGGTGATCCCACTGCCCCTGATTACAACCGGTGGCGTCAGGACTGTCGCGCGTTGTCGAAGTCGGACAACGAGCTACGTGGGCCGTCAGTACCGGCAAGCAGCCGTACTGGATTTCAACTATGGCTCGCCGGCGCGTCATGGTGCCGAGTCGGGGGCAGCGATCTTTTTGCAT…
group_2236		hypothetical protein	39	24	3	9	92.8571	27.2727	4.875	0.026154	1	1	1	1	1	1	1	Phospho-N-acetylmuramoyl-pentapeptide- transferase; AltName: UDP-MurNAc-pentapeptide phosphotransferase			MATMSKRHPGRFGHIVAEIIQDIVGVGVVAINSTVLVIMAAVLAEYVPYKHFYHVVGNVVVYACLAAAIAVPFFVHHWRKRRPGSHPATDYVGRSVRRAGLLTLIGTMFIGKLVSPATRGMSRSSRRRW*	GTGGCAACGATGAGCAAGAGACATCCGGGACGGTTTGGGCACATTGTGGCTGAAATTATCCAAGACATCGTTGGTGTAGGTGTCGTGGCGATCAATAGTACCGTCCTAGTGATCATGGCGGCTGTTCTTGCTGAGTATGTTCCTTATAAACACTTCTACCACGTGGTAGGTAATGTGGTTGTGTACGCCTGTCTTGCTGCGGCGATTGCGGTGCCGTTTTTTGTACATCACTGGCGTAAGCGACGTCCGGGTTCACATCCCGCTACTGATTATGTGGGGCGTAGTGTGCGACGTGCTGGGCTACTAACGTTGATTGGCACGATGTTTATCGGGAAGCTAGTTTCACCCGCAACGCGTGGTATGTCACGTAGCTCACGGCGACGATGGTGA
group_2986		hypothetical protein	39	24	3	9	92.8571	27.2727	4.875	0.026154	1	1	1	1	1	1	1	Nucleolar protein 6; AltName: Maternal transcript 89Ba			MRAVRMMSEGLRPVSAALLCPSWLASGADRGVDAAVQDHPADSAHACAFRQGQPRHRFGRVGANLGAVLAEFS*	ATGAGGGCGGTGCGCATGATGTCGGAGGGGCTGCGCCCGGTCTCGGCCGCTCTCCTGTGCCCATCGTGGCTAGCGAGCGGGGCTGACCGCGGCGTTGATGCCGCGGTCCAGGATCATCCCGCAGACAGTGCACACGCATGTGCGTTCAGACAGGGGCAGCCCCGCCACAGGTTTGGACGAGTGGGAGCGAACCTTGGTGCCGTTCTAGCCGAATTTTCCTGA
group_53		hypothetical protein	39	24	3	9	92.8571	27.2727	4.875	0.026154	1	1	5	4	2	0.375	1	Transcription factor SOX-9			MTERDNRAQDLVRTLLAEGWSQAEIARRIGRDPRLVRFVLKGLKPGTNLVEALTQLERGEEVTPPRRRHDRKGRTAKVRGKRGKPSHRPTEPDAELLHPRRSRAPQQSDEEVLGEEHIETLPRKRRHGTTPSTSQPERLERQMRKRNLLRHEVTNLPHHRSSHTLQFPRDNEDARGQASDLLTEILSEGRGQRMHAKLWIEVDEGGRRELQMVRLGDKGGYDCGFALEDVRMFRDALSWLEDQAGQQYGNVADRGRLVGVEIDVW*	GTGACTGAGCGTGACAATCGGGCTCAGGACCTGGTGCGCACCCTGTTAGCCGAAGGGTGGAGCCAAGCCGAGATTGCCCGACGAATCGGCCGAGACCCCCGCCTGGTGCGGTTCGTGCTAAAAGGGCTTAAGCCTGGCACCAACCTGGTCGAGGCGTTAACACAGTTGGAGCGGGGCGAGGAGGTTACCCCGCCGCGGCGTCGGCATGATCGCAAAGGCCGGACCGCGAAGGTACGCGGTAAGCGCGGAAAACCATCTCACCGTCCCACCGAACCGGATGCCGAACTCCTGCACCCGAGACGAAGCCGCGCACCACAACAGTCCGACGAGGAGGTGCTGGGCGAGGAACACATTGAAACCCTGCCGAGGAAACGCCGCCACGGCACAACCCCGTCAACG…
group_9157		hypothetical protein	3	9	39	24	7.14286	72.7273	0.205128	0.026154	1	1	1	1	1	1	1	Double-strand break repair protein MRE11; AltName: Double-strand break repair protein MRE11A; AltName: Meiotic recombination 11 homolog A;			MVIRKETFTNLHGCDDVVYAGKDVKSAGSGPTPRTLKQSTAGFRHRSPITVGENELNAKHGGPSLKMHRLHLLQLESHVIHQMHTRLIISVNAPIHFGPRQPSLTRFLHSAILENLHESLANRPPLPRSDTFMATAQMKKLT*	ATGGTCATACGCAAAGAGACCTTCACTAACCTGCACGGTTGTGACGACGTGGTGTACGCAGGCAAGGACGTCAAGTCAGCGGGTAGTGGCCCCACCCCTCGCACCTTGAAGCAATCGACTGCCGGCTTCCGGCACCGTTCGCCCATCACAGTCGGGGAAAACGAACTAAACGCCAAGCATGGTGGACCAAGTCTGAAGATGCACAGACTCCATCTGCTCCAACTCGAATCCCATGTCATCCACCAAATGCACACTCGGCTCATTATTAGCGTCAATGCGCCCATACACTTTGGCCCTCGGCAGCCCTCCCTCACGCGCTTTCTGCACAGCGCAATCCTTGAGAACCTGCACGAGTCTCTGGCCAATCGGCCCCCTTTGCCTCGCTCGGACACATTTATG…
group_9160		hypothetical protein	3	9	39	24	7.14286	72.7273	0.205128	0.026154	1	1	3	2	2	1	1	Class E basic helix-loop-helix protein 23;			MWPIWYVAAADPDLEWESIPGVVVELDVLWRSWAHAWSGAGSLYDRREWLDYLPRAVDHMARLVAGWNESAGMESSRAAYPLATSGAGSLGLVPGGPALG*	ATGTGGCCGATCTGGTACGTGGCGGCCGCTGATCCGGATTTGGAGTGGGAATCTATTCCGGGCGTGGTGGTCGAGCTCGACGTGTTGTGGCGATCCTGGGCACACGCCTGGAGCGGGGCCGGTTCCTTGTACGACCGGCGTGAGTGGCTGGATTATTTACCGCGGGCGGTTGATCATATGGCTCGGCTGGTGGCGGGCTGGAATGAGTCGGCGGGTATGGAGTCCTCCCGTGCGGCTTATCCTCTAGCCACGTCGGGTGCGGGGTCGTTAGGGCTGGTGCCTGGGGGCCCTGCGCTGGGCTAA
group_9176		hypothetical protein	3	9	39	24	7.14286	72.7273	0.205128	0.026154	1	1	1	1	1	1	1	UPF0276 protein Caul_0757			MPSPSWSTPVFVSSLCLVPVRCSCHHSDHPAWINVLGPVLPDAITSPDLRACWEHVARRINAYRDLTGWTTPPHRHLTITQHLYPNRTHD*	ATGCCGTCGCCCTCATGGTCAACCCCGGTCTTTGTCTCCTCTCTGTGCTTGGTGCCTGTTCGGTGCTCGTGTCACCACTCCGACCACCCAGCATGGATCAACGTCCTCGGACCCGTACTACCCGATGCGATCACCAGCCCTGACCTGCGCGCATGCTGGGAACACGTCGCTCGGCGCATCAACGCCTACCGCGACCTCACCGGATGGACCACCCCACCACACAGGCACCTGACCATAACCCAACACCTTTACCCGAATAGGACACATGATTGA
group_1985		hypothetical protein	0	4	42	29	0	87.8788	0	0.0336665	1	1	4	0	4	0.125	0.125	Uncharacterized protein C17orf47 homolog			MGSARTGSWPSCKDTQPSQKETNSPCQHQSDHETHQGIHSAMARDIRMTQNQNSTLKQQASNISTVKNLATKMWKIRTPYDPSGATRSRTRPP*	ATGGGCTCCGCTAGGACAGGTTCATGGCCATCATGCAAGGACACCCAACCTAGCCAGAAGGAGACGAACTCACCGTGCCAACATCAGTCAGATCACGAAACTCATCAAGGCATCCATTCAGCAATGGCCCGCGATATCCGCATGACGCAAAACCAGAACAGCACGTTGAAACAGCAGGCATCGAACATCTCCACTGTCAAGAACCTCGCCACCAAAATGTGGAAGATCAGGACGCCCTATGACCCATCTGGTGCTACGCGCTCGAGAACCAGGCCGCCTTGA
group_9421		hypothetical protein	0	4	42	29	0	87.8788	0	0.0336665	1	1	3	0	3	0.25	0.25	Aliphatic sulfonates import ATP-binding protein SsuB 1			MRRQVITAGLLGLVMATTSLPALAGGGDDFNGTVDTEGPGYDVSVDVWNHSHRGSTPHHGDSGHRDKKPHRDDHEATAIDGMSESDAWAVDHGYGSADSYACRMMKSYLDGAGSAALSPAERKSQTDDFTKKCKADPSGKAAPPDPAQVGRHAAMKMVLPGARPVIAPDPSLNRWHSAAVGQALWLSVNDPTATKHESLSFMGQAVSLTARRNGLSFNMGDGHTVHCAATTPWSPSVEPGSPSPTCGYTYQQAAPAGGYKVTAITSWDVTWSVLGHTGTVHIEKAGGQMLPVGELESVVTRR*	ATGCGACGTCAAGTAATCACCGCCGGCCTTCTGGGCCTGGTCATGGCCACCACATCCCTGCCCGCACTCGCAGGCGGCGGCGATGACTTCAATGGAACCGTGGATACGGAAGGTCCCGGGTACGACGTTTCGGTAGACGTGTGGAATCATTCCCACCGCGGCAGCACACCCCACCACGGGGACTCGGGTCATCGGGATAAAAAGCCTCACCGCGATGACCATGAAGCCACAGCCATTGACGGAATGTCTGAATCTGACGCCTGGGCTGTTGACCATGGGTATGGCTCAGCAGACAGCTATGCGTGCCGAATGATGAAGTCATACCTGGACGGGGCAGGATCGGCAGCTCTGTCCCCGGCAGAGCGTAAGAGCCAGACCGATGACTTCACGAAAAAATGC…
group_9422		hypothetical protein	0	4	42	29	0	87.8788	0	0.0336665	1	1	3	0	3	0.25	0.25	Putative lipoprotein LprE; Flags: Precursor			MISPALISVRKVPMHHRGIAALIAVAALTGCHSAGSTSAPTPTPSTPTTTSASSVSASSSSTPSATPTPSAGAVSAAEAEKVYRTIHKNKFELEKMGGLAPGEPAPLMLTNYASGSALKDYMTFMHQVSEKGIHWKSGTSTITAVREKTGDTTHPEAAIALESCEDGSSIRTVDRHGKAGHGRLTHVDSWYTRDKAGTVKMIAFNSVEVPSCDVK*	ATGATCTCCCCTGCACTCATCTCCGTCAGGAAGGTTCCTATGCACCATCGTGGTATCGCTGCCCTCATCGCCGTAGCAGCCCTCACCGGCTGCCACTCAGCAGGATCAACGTCGGCACCCACGCCGACACCGAGTACCCCCACCACAACATCGGCATCATCGGTAAGCGCCTCCTCCTCGTCAACACCCTCAGCAACCCCAACGCCATCGGCGGGGGCGGTCAGTGCCGCCGAGGCTGAAAAGGTCTACCGCACCATCCACAAAAATAAGTTTGAGTTGGAGAAGATGGGAGGTTTGGCCCCTGGCGAACCGGCCCCGCTCATGCTCACCAACTACGCCAGCGGGTCAGCCCTCAAGGACTACATGACCTTCATGCATCAAGTCTCCGAGAAGGGCATC…
group_1350		hypothetical protein	38	23	4	10	90.4762	30.303	4.13043	0.0350413	1	1	3	2	2	1	1	4'-phosphopantetheinyl transferase Sfp; AltName: Surfactin synthase-activating enzyme	H	COG2014: COG2091 Phosphopantetheinyl transferase	MRIDDCLRCLIADELRAYSLKLDYKVPVQSEVSKNAFGKPLLANRDGPKFNLSHDGKWIVCATSPHPVGVDVEAVAEPGLAVVSNDFSVEEVEALRTTATAPLSIARAMIWTRKEAYLKYLGLGLTVQLDSFSVIDQTLLSPAEGMTDGIQFYSWCDADNSHVISVCGHGEEVVISCVSGQELLDGLPPSHCSEEPQEQLRWLPNLS*	GTGCGAATCGATGACTGCTTGCGCTGCCTCATAGCTGACGAACTCCGGGCCTATTCATTGAAGCTTGATTACAAGGTGCCAGTACAGTCAGAGGTATCGAAGAACGCTTTCGGGAAGCCGCTACTAGCAAACCGCGATGGTCCTAAGTTCAACTTGTCGCACGATGGGAAGTGGATTGTCTGTGCCACAAGCCCACATCCTGTAGGCGTAGACGTCGAGGCAGTCGCTGAGCCAGGTTTAGCGGTGGTCTCGAACGATTTTTCAGTGGAAGAAGTGGAGGCCTTGCGGACAACCGCTACGGCTCCCCTCTCCATCGCTCGAGCGATGATCTGGACACGGAAGGAGGCATACCTCAAATATCTGGGGTTGGGTCTCACTGTTCAGTTAGATTCTTTTTCA…
group_1614		hypothetical protein	4	10	38	23	9.52381	69.697	0.242105	0.0350413	1	1	3	2	2	1	1	Uncharacterized secreted protein ARB_06907; Flags: Precursor	L	COG2014: COG2356 Endonuclease I	MVVSGRLHDPYTGSTLAWRRGRHTSTTVQIDHVVALGNAWITGAQKLSPLQRTALANDPLNLLAVDGPANEAKRDRDAATWLPPNKAYRCDYVARQIAVKTKYQLWVTPAEKTAMARVLHRCPAQTLPVGATR*	GTGGTCGTCTCCGGGCGACTCCACGACCCCTACACCGGGTCCACACTCGCCTGGCGGCGCGGCCGGCACACCTCGACAACAGTCCAAATCGACCACGTCGTAGCCCTCGGGAACGCGTGGATTACCGGCGCGCAAAAACTCTCACCGCTGCAACGCACCGCCCTGGCCAACGACCCGTTGAACTTGCTGGCTGTCGACGGACCCGCTAATGAGGCCAAACGAGACAGGGATGCAGCGACCTGGCTACCCCCTAACAAGGCCTACAGATGCGACTACGTGGCCCGCCAAATCGCCGTCAAAACGAAATACCAGCTGTGGGTCACCCCCGCAGAAAAAACCGCTATGGCGCGGGTATTGCACCGCTGTCCAGCCCAGACACTCCCTGTAGGAGCCACACGA…
group_2126		hypothetical protein	4	10	38	23	9.52381	69.697	0.242105	0.0350413	1	1	3	2	2	1	1	Putative nitroreductase MJ1384	C	COG2014: COG0778 Nitroreductase	MVATPGGLRKASSAITSYRAQSPGTEGVGFRTHEFRCDNTDGPGLSNAAADFLLASRIARGDMEFNVSVGDYFVDPMIVTYGQMDRDTFAADVIELPRSSRVRAPLEQVIARRRSGRNYTGESLDLRDVAAFLRGAAGVTGHVDVPRSSGDIVRYNVRAVPSGGGLYPVSIFMSAQRVSGLSRGVYRYSPVIDRLVPVTGEEGCRGVRNSMAGEPAVEQSDAAGVHLVFVISPWRAMRKYGARGLRFALQEVGAIAQQINLVCTGLGLASVESSSFYEDELNQALNLDGIFQTATHTMTVGVQA*	ATGGTAGCTACTCCGGGCGGTTTAAGGAAGGCTAGTTCTGCGATCACGTCGTATCGAGCGCAGAGCCCGGGCACGGAAGGTGTGGGGTTTCGGACCCACGAGTTCCGCTGCGACAACACTGATGGGCCGGGGCTGTCTAACGCAGCTGCAGACTTCTTGCTCGCCTCGCGCATCGCCCGGGGGGATATGGAGTTCAACGTCTCGGTCGGCGACTATTTCGTTGACCCCATGATCGTTACGTACGGACAGATGGATCGCGACACGTTCGCTGCCGATGTGATCGAACTTCCCAGGTCCAGCAGGGTGCGCGCACCCCTCGAGCAAGTGATCGCCCGCCGGCGCAGCGGACGGAACTACACCGGCGAATCCCTAGACCTGCGTGACGTAGCTGCGTTTCTG…
group_2127		hypothetical protein	4	10	38	23	9.52381	69.697	0.242105	0.0350413	1	1	3	2	2	1	1	Evolutionarily conserved signaling intermediate in Toll pathway, mitochondrial; Flags: Precursor			MTIAPPVAEEEKPSQHDPMHLCLGGVVIAFAIGILGKNGVTRDTVNYIIGFAVLALIMAALPSVARELLQRLRCRKVLREMRDHWEEWAPDCWPPTQETHECDRYPKLVKINSLNPDQPVLTLKVDPYPSVSVTNPYNLWIREGFQKLSEHLTAQQIVADNNIQLKFEKISATKDGHLFITLTLSITKETSN*	ATGACTATAGCCCCACCAGTCGCTGAAGAAGAAAAACCATCACAGCATGACCCCATGCACCTGTGCCTGGGCGGTGTCGTCATCGCGTTCGCCATCGGAATCCTCGGCAAGAACGGCGTGACGAGGGACACGGTCAATTACATCATCGGGTTCGCAGTCCTTGCCCTCATCATGGCAGCCCTCCCATCGGTGGCGCGCGAGCTCCTGCAGAGGCTGAGATGCAGGAAAGTACTTCGTGAGATGCGTGACCACTGGGAGGAATGGGCCCCCGACTGCTGGCCCCCAACACAAGAGACACATGAGTGCGACCGGTACCCCAAACTGGTGAAGATCAACTCCCTCAACCCAGACCAGCCAGTCCTGACGCTGAAGGTCGACCCATACCCTTCGGTCTCGGTC…
group_2765		hypothetical protein	4	10	38	23	9.52381	69.697	0.242105	0.0350413	1	1	3	2	2	1	1	1-(5-phosphoribosyl)-5-[(5- phosphoribosylamino)methylideneamino] imidazole-4- carboxamide isomerase; AltName: Phosphoribosylformimino-5- aminoimidazole carboxamide ribotide isomerase			MTNHISPGLMMVPYSMDRVEFRRGVWNAESTTLEDDDATGTLWPALDLLSQGLQPPEIVSRVPGLTRAALDDVMAHLASIGALVENVEDKMDGGRETRPVWVFSDDALLAGDIQQILEGEGLQATVLADDTQPSATLFAGLRLEQSADELHMEQEASQMLALLGSAPDLQPLLVVALAQNNPAMLRALDLFARRAHLSWLHAAVDGPALYVGPYVVPGATSSYRTFEQRVAMNLRERQSYLSWMRVAAADRVRAGAPAVAASVRAILAAHVAHEAVSIARNGLNTTRNKVLSVYIPTMEIAYNDVLPMSRFDAPAQVETAPDLYYDIREWLAAGGER*	GTGACCAACCACATTTCACCGGGCCTCATGATGGTGCCTTACTCGATGGACAGGGTGGAGTTCCGTCGAGGCGTCTGGAACGCCGAGAGCACAACGCTGGAGGACGACGACGCCACCGGGACCCTGTGGCCGGCCTTGGACTTGTTGAGCCAAGGACTGCAGCCGCCCGAGATCGTGTCCCGGGTGCCCGGATTGACCCGCGCGGCCCTTGACGACGTGATGGCCCACCTAGCATCGATCGGTGCGCTGGTCGAAAACGTTGAGGACAAGATGGATGGAGGTAGAGAGACGCGCCCGGTGTGGGTATTCAGCGACGACGCGCTCCTCGCCGGCGATATCCAGCAGATTCTCGAGGGAGAGGGGCTGCAGGCTACCGTCCTCGCTGACGACACGCAGCCA…
group_2766		hypothetical protein	4	10	38	23	9.52381	69.697	0.242105	0.0350413	1	1	3	2	2	1	1	Uncharacterized protein PP_0002	DN	COG2014: COG0455 MinD-like ATPase involved in chromosome partitioning or flagellar assembly	MVVVTVVRPAWQPRRADPIISGDPQPTEQNTTDDLDALFTIANLTANPHHTAAPAQLTDHIITLANLKGGTGKTPLAVILAQALATTAGHDDIVVVEINPRGTLSTRAPRHTDNTVIDLARAARHPGFASQPRDLDPYISWQPEGWATITCLPTITDNHNSLITPPTADDLDRIITALRSRFHVIILDTGNNDLDAAWQHAITIADHIIIPVQWDPDTLTLTQNMVRDMNHLGATHLKNRCIWVGTHAPIDLPKRSIKKSFTTALTDAGWTVHTLPADRHIASDGTITWTKLAHHHRQGHPMNHDDPSDDDLFGDTPWKNMPRHQARRHRPDKLLPTLVIILTLALITTLTWATHQTRKEPPHPPRATVTVTVTITASPHSKTPGEPPTQR*	GTGGTGGTCGTGACAGTGGTGAGGCCGGCATGGCAGCCGCGCCGCGCCGACCCGATCATCTCCGGCGACCCCCAACCCACCGAGCAGAACACCACCGACGATCTCGATGCCCTGTTCACCATCGCCAACCTCACCGCCAACCCTCACCACACCGCCGCACCCGCCCAACTCACCGACCACATCATCACCCTCGCCAACCTCAAAGGCGGCACCGGCAAAACCCCGCTGGCCGTCATCCTTGCCCAAGCCCTCGCCACCACAGCAGGACACGACGACATCGTCGTCGTGGAAATCAACCCACGCGGCACCCTCTCCACCCGCGCACCCCGCCACACCGACAACACCGTCATCGACCTCGCCCGCGCAGCCCGTCACCCAGGATTCGCCTCCCAACCCCGC…
group_2767		putative protein	4	10	38	23	9.52381	69.697	0.242105	0.0350413	1	1	3	2	2	1	1	Uncharacterized protein MT1749	N	COG2014: COG1192 Cellulose biosynthesis protein BcsQ	MVAVVNRAPDSTIDTIGGISVTAQIFALCNQKGGVGKSTSTFHLARAAVLRGQRVLVVDNDPQGNLTSVAAAEPVGEDQAGLADVLSARAPETLRDVIVPGIWSGLDVVPTSGITLGWVRDELVIAGAGREGRLREALAGVEDDYDVILIDCAPSLDQLTINGLVAAQGVIVVTHSKLWSANGLAQLLDTIDSVRSYYNGALRVAGIIVNQHEENTISGKTWLDELHQAAESRKLTVLDPPIPKRVVIADTVEAARGLDEWGSAEAAALGQLYAHHLTCIEGAL*	GTGGTCGCCGTGGTAAACCGTGCCCCTGACAGTACTATTGACACTATTGGAGGTATCAGTGTGACTGCTCAAATTTTCGCCTTGTGCAACCAGAAGGGTGGCGTCGGAAAGTCGACATCGACGTTTCATCTGGCCCGTGCCGCGGTGTTGCGTGGCCAGCGTGTGCTTGTCGTCGACAACGACCCCCAGGGCAACCTGACGTCTGTCGCGGCCGCCGAGCCCGTGGGGGAGGATCAGGCGGGGCTGGCCGATGTGCTCAGCGCGCGTGCTCCAGAGACCCTCCGCGATGTGATCGTGCCGGGAATCTGGTCTGGCCTCGATGTCGTGCCGACGTCTGGCATCACGCTCGGCTGGGTGCGTGACGAACTCGTGATCGCCGGTGCCGGCCGAGAAGGCCGG…
group_9161		hypothetical protein	4	10	38	23	9.52381	69.697	0.242105	0.0350413	1	1	3	2	2	1	1	Erythroid transcription factor; AltName: Eryf1; AltName: GATA-binding factor 1;			MKLTTTSSLEHRIRTSQPAVTSVFGGADANVDLLAPGGSTCSSAGSSSSCSTCAVTATVR*	ATGAAACTCACCACCACCTCCTCGCTGGAGCACCGCATCCGCACCTCTCAGCCGGCCGTCACGTCCGTCTTCGGCGGCGCCGACGCTAACGTCGACCTGCTCGCGCCTGGCGGCTCGACCTGCAGCAGCGCGGGCTCGTCGTCCTCGTGCTCGACCTGCGCAGTGACCGCAACGGTGCGTTGA
group_9162		hypothetical protein	4	10	38	23	9.52381	69.697	0.242105	0.0350413	1	1	3	2	2	1	1	Putative transport permease ycf38; AltName: ORF291	V	COG2014: COG0842 ABC-type multidrug transport system, permease component Length=268	MNTCFRRYAAMSLRARRDLALTFIQPLVYLALFGPLFVTTMKMSQRATAATGYSLYITGLSIQMAMTIGAFAGLTIILEYRLGILERIWSTPLTGSKMMAGRIARDVVMMMMPILVVFIIGLVLGTRPSPLGLATYFVTVLGTGATFAGVSYAVALRTKSEAALSAIFNLILLPILLLSGIMLPMSFAPHWIATAAHVNPLWYLVQGARNQFSVLGLVAAAPWSWAVAIVMSAAAFGWASHEFNKRR*	ATGAACACTTGCTTCAGGCGATATGCGGCGATGTCGCTGAGAGCGCGGCGTGATTTGGCCCTGACATTCATCCAGCCCCTCGTCTACCTAGCCCTCTTCGGACCGCTCTTCGTCACGACGATGAAGATGTCGCAGAGAGCTACCGCCGCTACGGGTTACTCCCTATACATCACGGGCCTGTCCATCCAAATGGCCATGACGATCGGTGCCTTCGCGGGGCTAACCATCATCCTCGAATACCGACTCGGCATCCTCGAACGGATCTGGAGCACCCCCCTCACGGGGAGCAAGATGATGGCGGGGCGAATCGCGCGCGACGTCGTTATGATGATGATGCCGATACTGGTCGTCTTCATCATCGGCCTGGTGCTGGGAACACGCCCCAGCCCACTGGGCCTG…
group_9163		hypothetical protein	4	10	38	23	9.52381	69.697	0.242105	0.0350413	1	1	3	2	2	1	1	Glycoprotein; Flags: Precursor	J	COG2014: COG1944 Ribosomal protein S12 methylthiotransferase accessory factor YcaO	MKLRQDSDPVETAARLRRRTYSPLCGLVTSVGYSLHPALGPRVRVNGGELTGMHALLDRPDPKPGSYHIGGVGLNEFEAEIKVYAEAVERYCAGTGILHSPFERRWATRQELLARTEDEVLDLGAFGFAQRVAGGAFDTYRDDLPMTWVKTPRVGTSRQEWIPAQFFYLGYNPRRHDGEPWLGTAVTTGTAVHTSRVAATLSAAYELIQVDAAMGLWYGASSPVRIRVEGPRLQRIQRLVERAAGRSHELRFYWLPTPGLKHFTVACMMVGSGNQLPLVAVGLGADAGLEAAMYKAFLECSGVRMLAVWTSFDAEADASSMSTEDMLDLDSNVSYYARNYQAAQSVVAKFDAGTIAQAEDLPPDDTHTGAELVKSVVNSITCVSPLYIEDFTTIEIQGL…	ATGAAGCTTCGCCAGGATAGCGACCCCGTCGAGACCGCAGCCCGGCTCAGGCGGCGCACCTACAGCCCGCTATGCGGGCTGGTGACTTCCGTCGGCTACTCGCTGCACCCCGCGCTCGGCCCCCGCGTGCGGGTGAACGGTGGGGAACTCACGGGGATGCACGCACTGCTTGACCGGCCCGACCCCAAGCCGGGTAGCTACCACATCGGTGGGGTGGGACTGAACGAGTTTGAGGCAGAGATCAAGGTCTACGCGGAGGCCGTCGAGCGCTACTGCGCGGGTACCGGGATTCTCCATAGTCCCTTCGAACGGCGCTGGGCGACTCGTCAGGAACTCCTCGCCCGGACCGAGGACGAAGTTCTCGATCTGGGCGCATTCGGCTTCGCGCAACGAGTGGCT…
group_9164		hypothetical protein	4	10	38	23	9.52381	69.697	0.242105	0.0350413	1	1	3	2	2	1	1	Phospho-N-acetylmuramoyl-pentapeptide- transferase; AltName: UDP-MurNAc-pentapeptide phosphotransferase			MSVWSCFLLTTIALISWSPATLAKMVGNVTRKSNYATIYVVVLAVLALACLACTPARNLSAPHGWGLVLIGLPVTVAGALLASWLDNRILRHITNARTSGPSTKRSASPGYLSGDVSAQQPVWVTRARVARSVQNMPLWQLLVIAVGEEVGFRVGVPVISLRATPAWLALTAVGALLFACGHSVFGRGQVLSKIPLAALGTILFIFWGIWACVLGHLIYNSQYWWNRNGYRRVSSVADR*	ATGTCTGTCTGGTCCTGCTTCCTGCTGACCACCATCGCACTCATCAGCTGGTCCCCAGCGACTTTGGCCAAGATGGTCGGCAACGTCACCCGCAAGTCGAATTATGCGACCATCTACGTCGTAGTGCTGGCAGTGTTGGCACTTGCCTGCCTCGCGTGCACGCCGGCCAGAAACCTCTCGGCACCGCATGGCTGGGGCCTCGTGCTGATCGGGCTACCCGTCACTGTCGCCGGAGCCCTGCTGGCCTCTTGGCTTGACAACCGGATCCTGCGACACATCACGAATGCTCGCACATCGGGCCCCAGTACTAAGCGAAGTGCCTCACCGGGGTACCTGAGTGGTGATGTGAGCGCTCAACAGCCCGTGTGGGTGACTCGAGCCCGAGTCGCGCGCTCCGTT…
group_9165		hypothetical protein	4	10	38	23	9.52381	69.697	0.242105	0.0350413	1	1	3	2	2	1	1	Dihydroxy-acid dehydratase;			MIIIATALALYVAYYFVSKPLLRKLSSAAARAGLPLFPNATIAERQAVFQMSLVVTLHLLLVCSLARMVLPAGWWDHQVTQPAVQGGVAVLAVGLGIGETVASGVLAESVHGLLGWIDTQREARGHRSRMATEMVDASSGGWMKTIRLSVEVSLPVGATLLVLQLSCEEIIFRFIFPRCMPGGMWTAGVLFVLMQFGGMKRRIGGVFAAVGASVMAIAQGYLATRTDLLLPLVIAHTAMFLSSRTLSSE*	ATGATCATCATCGCGACAGCGCTGGCGCTGTACGTCGCCTACTACTTCGTCTCCAAACCGCTCTTGCGGAAGCTGTCGAGCGCCGCTGCCCGTGCCGGCCTACCGCTCTTTCCCAACGCCACCATCGCCGAACGGCAAGCGGTATTCCAGATGTCGCTCGTCGTGACCCTCCACCTCCTGCTCGTGTGCAGCCTCGCACGCATGGTCCTGCCGGCGGGTTGGTGGGACCACCAAGTCACACAGCCTGCCGTGCAGGGGGGCGTCGCGGTCCTCGCCGTGGGCTTAGGAATTGGTGAGACTGTCGCGTCAGGAGTCCTAGCGGAGAGCGTCCACGGACTGCTCGGCTGGATCGACACGCAGCGAGAGGCACGAGGCCACCGGTCGCGCATGGCCACCGAA…
group_9166		hypothetical protein	4	10	38	23	9.52381	69.697	0.242105	0.0350413	1	1	3	2	2	1	1	Macrolide export ATP-binding/permease protein MacB 2			MQITVKTIKDHRVRTVQTAMSSALGIGSQVDMLAPGGSTSSSSGSCCSCSTCAVVAQPQD*	ATGCAGATCACCGTCAAGACCATCAAAGATCATCGGGTTCGCACTGTCCAGACCGCCATGAGCAGCGCCTTGGGGATTGGTTCCCAGGTAGACATGCTCGCCCCCGGCGGTTCCACCAGCTCGAGTTCCGGTTCATGCTGCTCGTGCTCGACCTGCGCGGTAGTGGCGCAGCCTCAAGACTGA
group_29		hypothetical protein	40	26	2	7	95.2381	21.2121	5.38462	0.0377866	1	1	2	2	1	0.5	1	Beta-1,4-mannosyl-glycoprotein 4-beta-N- acetylglucosaminyltransferase; AltName: N-glycosyl- oligosaccharide-glycoprotein N- acetylglucosaminyltransferase III;			MRLYRAVLTHTDIQITVRIWSTTDHDWTWTPLDTWTPDPTPTTPAQLADELHRHGWTTPEDPTTLTKVTVIPENWQALVDHALAARNHQANQLRVAENILTDILGDAADAGLSVTFLAQAAGLSRAAFYKRSAKTINSMRHADQPREDPSQLTRAEKTALSLGDE*	GTGCGTCTATACCGCGCTGTTCTTACCCACACCGACATCCAGATCACCGTCCGCATCTGGAGCACCACCGACCACGACTGGACCTGGACTCCCCTCGACACCTGGACCCCCGACCCGACCCCGACCACACCAGCCCAACTGGCCGACGAACTCCACCGACACGGATGGACCACCCCCGAGGACCCCACCACCCTCACCAAGGTGACTGTGATCCCCGAGAACTGGCAGGCCCTCGTCGACCACGCCCTCGCTGCCCGAAACCACCAAGCCAACCAGCTGCGCGTCGCCGAGAACATCCTCACCGACATCCTCGGCGACGCCGCCGACGCTGGCCTTTCCGTGACCTTCCTCGCCCAGGCCGCCGGATTGTCCCGAGCTGCCTTCTACAAACGCAGCGCT…
group_2985		hypothetical protein	40	26	2	7	95.2381	21.2121	5.38462	0.0377866	1	1	2	2	1	0.5	1	L-lactate dehydrogenase;			MPSYRTTPDGKDYRLVITVTDEVTTCVIERIREGTWVPVQTWNTDVTARTRAPERRLKITESAANHGWQVPADAWGPIRHNRIVVKTIHPTGWASVVADATRRRDEALAQLGTIDLAWRDVLADAAAIGHLPATTIAEAAGVSRGRVYQLREEQRERMNALDAGRSLAQRRKP*	ATGCCCAGCTACCGAACCACCCCAGACGGGAAAGATTATCGTCTGGTCATCACAGTCACCGACGAGGTCACCACGTGCGTCATCGAACGCATCCGAGAGGGGACGTGGGTACCAGTCCAGACCTGGAACACCGACGTCACTGCCCGCACCCGCGCACCTGAGCGACGCCTCAAGATCACCGAGTCCGCCGCCAATCACGGCTGGCAAGTCCCCGCTGATGCATGGGGCCCCATCCGCCACAACCGAATCGTCGTCAAGACCATCCACCCCACAGGGTGGGCCTCCGTAGTGGCTGATGCCACCCGCCGCCGCGACGAAGCTCTAGCCCAGCTGGGAACCATTGACCTGGCCTGGCGTGACGTCCTTGCCGACGCTGCCGCCATCGGCCACCTGCCGGCC…
group_1537		hypothetical protein	27	13	15	20	64.2857	60.6061	2.76923	0.038429	1	1	5	4	2	0.375	1	Geranylgeranylglyceryl phosphate synthase;			MCSGMWPNIPIADRRFGPALSTAARMRGMAFLLGEAVAGALEVGC*	ATGTGTTCCGGTATGTGGCCGAATATTCCTATAGCAGATCGCAGGTTCGGTCCTGCTCTGTCGACGGCTGCCAGGATGCGGGGGATGGCATTCCTTCTCGGTGAGGCCGTCGCGGGAGCGCTCGAGGTCGGCTGCTAA
group_2415		hypothetical protein	27	13	15	20	64.2857	60.6061	2.76923	0.038429	1	1	14	10	5	0.179565	0.42395	Histidine--tRNA ligase; AltName: Histidyl-tRNA synthetase;			MLTKLAVIDNGLGELESRSLHRDILSQGRPPPAGAPQGAPLETTPVFDRSRRDRAPVATTEDPCVMGRQSTVTVILSVVMSLRHQRPIPRIAAMHAVTIAGSDETRASCEHSERGARRDTPSHMI*	ATGCTTACCAAGCTTGCCGTTATCGATAATGGCCTCGGTGAACTCGAGTCCAGGTCCCTCCACAGGGATATCCTTTCGCAGGGCCGACCACCGCCCGCAGGCGCTCCACAAGGCGCCCCTTTAGAGACCACACCGGTCTTCGATCGAAGCCGCCGGGATCGCGCCCCGGTGGCCACTACCGAGGACCCATGTGTCATGGGGAGGCAGTCGACGGTTACAGTGATTCTTAGTGTGGTTATGAGTCTACGGCATCAGCGACCAATCCCACGAATTGCCGCGATGCACGCGGTGACCATCGCGGGTTCAGACGAGACCCGCGCATCGTGCGAACATAGCGAACGGGGCGCCCGTAGGGACACCCCGTCACATATGATCTAG
group_629		hypothetical protein	23	10	19	23	54.7619	69.697	2.78421	0.0387992	1	1	11	7	6	0.548828	1	Methylmalonic aciduria type A homolog, mitochondrial; AltName: Methylmalonic aciduria type A protein 1; Flags: Precursor	K	COG2014: COG2378 Predicted DNA-binding transcriptional regulator YafY, contains an HTH and WYL domains	MLDGRARLDVARLDPGELQLLTVAGLDADLLEQVGLQAVHASAQEKMTAVATRGQVLGTPPLSEVLLIDPSGWFTTGKELGLLTAARERRRIRLCYRRSGETSGQWLTADPYGLVNKAGSWYLVADVDGHPRMFNTSRIEERDPLTDVAVLRPD*	GTGCTGGACGGCCGGGCTCGGCTGGACGTCGCTCGTCTCGATCCGGGAGAGCTTCAGCTGCTCACTGTCGCGGGGCTGGACGCCGACCTTCTTGAGCAGGTCGGGCTGCAGGCAGTCCACGCCAGCGCCCAGGAGAAAATGACGGCCGTCGCCACGCGAGGACAGGTGCTTGGTACCCCGCCCCTGTCCGAGGTACTCCTCATCGACCCATCAGGGTGGTTCACGACCGGAAAGGAACTCGGCCTGCTGACCGCAGCGAGAGAGCGACGTCGCATCCGCCTGTGCTACCGACGGAGCGGAGAAACCAGCGGGCAATGGCTCACCGCGGACCCGTACGGGCTCGTGAACAAGGCTGGCTCCTGGTATCTCGTGGCCGACGTCGATGGGCACCCCCGCATG…
srfAD		hypothetical protein	37	22	5	11	88.0952	33.3333	3.7	0.0447065	1	1	5	3	3	1	1	Probable cadicidin biosynthesis thioesterase; AltName: ORF-1; AltName: Protein X	Q	COG2014: COG3208 Surfactin synthase thioesterase subunit	MNPEVWQRISSATTSCCSTVLIFPPTGAGAPAFQSMSVLEGDTTVWGYCPPGRGQRLLEPGIRTMGEFVSKFRSSFDIPTGPLILAGVSFGAMLAFVAAHILEYDGIFATRLVALCGQSPKSYRGEREGWNLERARQRMRSYGLTPKSILNSDESDDLFVRPTLDDLLLAESCCGNQLKQIHVPVTCVSAIDDKIVSSEEAIQWREATSETYRLIEVTGGHYAHEGFRRKEWLNVFS*	GTGAATCCGGAAGTTTGGCAGCGTATTAGTTCAGCAACTACCTCTTGTTGCTCCACAGTCCTGATATTCCCTCCTACGGGTGCCGGAGCTCCTGCCTTTCAATCGATGTCTGTCTTAGAGGGGGATACTACAGTTTGGGGTTACTGCCCGCCTGGCAGGGGACAACGATTACTTGAACCCGGCATCAGAACCATGGGAGAGTTCGTCAGCAAGTTTCGATCATCCTTCGATATTCCGACTGGGCCGTTGATACTCGCCGGGGTTAGCTTTGGCGCGATGCTAGCGTTCGTAGCTGCTCATATTTTAGAATATGACGGAATCTTCGCGACTCGTTTAGTTGCCTTATGCGGGCAAAGTCCTAAGAGTTACAGGGGGGAGCGAGAGGGATGGAACTTGGAA…
group_453		hypothetical protein	9	15	33	18	21.4286	54.5455	0.327273	0.0449941	1	1	6	3	6	0.03125	1	8-amino-7-oxononanoate synthase;			MLGRGLCAGTSLPYLPVNMDSHVPGRDEMTAANDAPQVCEEGPGQNNGLGGIPIFRGIDLPEAYRHQSYHAPTVSRETLQEWFSPARLSRYRIEPVDAWYVWNTRISKAFLEDISHVEVLLRNFIDVRLSADTGIRRWWESPSYRLGGFPRNVARAEKRLRRARLDATPDQIVASLSLDNWRFLLTPRLEATVWKALTDLRNGGMPHYPGRSRRDFEENVELIRHVRNRASHQEPLISDHPDQQAEIRRLAHYVTAIDTVARNINPDAAEWIATHSRVLDAIAQRPTPQDH*	ATGCTTGGTAGAGGTTTGTGTGCGGGAACCTCATTGCCGTACCTGCCCGTGAACATGGACAGCCACGTACCGGGAAGAGACGAGATGACGGCAGCCAATGACGCCCCGCAAGTATGCGAGGAGGGGCCTGGGCAAAACAATGGCCTCGGGGGTATACCGATATTTCGCGGCATTGACCTTCCCGAGGCCTATCGTCATCAATCCTACCACGCTCCCACGGTGAGTCGTGAGACGTTGCAGGAGTGGTTCTCACCCGCCAGGCTCAGCCGCTACCGGATCGAACCAGTCGATGCGTGGTACGTGTGGAACACCCGCATCTCGAAAGCGTTCTTGGAAGACATCAGCCATGTCGAGGTACTCCTGAGAAACTTCATTGACGTGCGCCTGAGCGCCGATACT…

## Sheet: IB
												List of genes from phylotype corrected ORFs from GWAS (ORF-based GWAS by phylotype).
Gene	Non-unique Gene name	Annotation	Number_pos_present_in	Number_neg_present_in	Number_pos_not_present_in	Number_neg_not_present_in	Sensitivity	Specificity	Odds_ratio	Naive_p	Bonferroni_p	Benjamini_H_p	Max_Pairwise_comparisons	Max_supporting_pairs	Max_opposing_pairs	Best_pairwise_comp_p	Worst_pairwise_comp_p	NCBI Annotation	COG Code	COG Annotation	Translation	Sequence
group_872		hypothetical protein	22	30	0	12	100	28.5714	#NUM!	0.00528453	1	1	8	8	0	0.0078125	0.0078125	Movement protein TGB2; AltName: 12 kDa protein; AltName: Triple gene block 2 protein;			MVESLKLFVRTYVYWVGLILGFAIVPGSLLFTAEVAPVNTPLWLAPFAGLLLFVIDRPSTWEPPLWRALLIRVLGAGFAATMLIAFDAVASTHYGSQHWSETLLSFGLGWIVFTVVAGHMLMSSSARFGTPAHTIRDAIRTYTTWIGICFGIFYIPAAGLSAAGTLLMVLPLYGTFLAGLVLLIVDPPRRWPQPRVKALWIRLLSSVAAALLLVVTNSFYRSTRTHEIFVGDWQENLVFFVGAWALYAAVAGARYLTPGPSHEADDKLSR*	GTGGTTGAGTCTTTAAAACTATTCGTTCGGACCTACGTGTATTGGGTAGGGCTCATCCTTGGCTTCGCGATAGTGCCCGGTTCTCTGCTCTTCACTGCTGAAGTCGCCCCGGTGAACACTCCATTGTGGCTTGCACCTTTCGCCGGGCTGCTGCTTTTTGTCATTGATCGGCCATCAACATGGGAGCCGCCGCTCTGGCGAGCATTACTGATCCGAGTATTGGGTGCAGGATTTGCAGCCACCATGCTCATCGCGTTTGATGCAGTTGCTTCCACCCACTATGGATCTCAACACTGGAGTGAGACGCTCCTATCTTTCGGTCTCGGTTGGATTGTCTTCACGGTAGTGGCAGGACACATGCTCATGAGCAGCTCCGCCCGATTTGGCACACCTGCTCAC…
group_2039		hypothetical protein	3	21	19	21	13.6364	50	0.157895	0.00603996	1	1	11	3	9	0.0654297	0.226563	Paired box protein Pax-1			MGNISMEVRCIFEDTVVHHARLHTHYISIEICSNSNSDASFASRPHAYIHEQWLSPRCGCRREDRILARDICTRHHVPTRKLSTAQIRADMAGIYSSAPHKSDHDDDPGP*	ATGGGTAACATATCCATGGAGGTTCGATGTATATTCGAGGATACAGTCGTCCATCACGCCCGCCTACATACCCATTACATCAGCATAGAAATATGCTCCAACAGCAACTCCGATGCCTCATTTGCCAGCCGGCCACATGCCTATATCCACGAGCAGTGGTTATCACCCAGATGTGGGTGCCGTAGAGAAGACCGCATTCTCGCGCGCGACATTTGCACCCGTCACCATGTCCCCACTCGCAAGCTTTCCACCGCCCAAATACGGGCCGATATGGCGGGAATCTACAGTTCGGCGCCTCACAAGTCCGACCACGACGACGACCCCGGACCTTGA
group_341		hypothetical protein	0	9	22	33	0	78.5714	0	0.0220278	1	1	5	0	5	0.0625	0.0625	Oligoribonuclease	UW	COG2014: COG4965 Flp pilus assembly protein TadB	MNTPALIAALIVTGLGLIMAINGLIPATPKPGTTLTLSQRWARATHRPAGAAGRRRDLRWALAGLVGIVLFVLTGWVAALALGPITVLLAPTLLGAAPPTDIPLMEALDRWVRQVAAVLPQGRDIITAVRISRPRAPKLIAGSVDQLVSRLDGRMEPREAFQRMADELDSAEADAVLASLALAATHPRGASTTLKAIAGNIQQRLKVLRQVEAERSKPRNSVRQITLVTIAMFGGLLVIGRSFLAPLATPPGQVLVAVAVVMYVIALVQMYRMARPRRRTRIMVRRTR*	ATGAACACCCCAGCGCTGATAGCAGCCCTCATCGTGACCGGCCTGGGACTGATCATGGCCATCAACGGCCTGATCCCGGCCACACCCAAACCCGGCACCACGCTGACGCTGTCACAGCGGTGGGCCCGGGCCACCCACCGCCCAGCCGGGGCAGCCGGGCGCCGACGCGACCTGCGCTGGGCGCTGGCCGGTCTCGTCGGCATCGTGCTGTTCGTCCTCACAGGTTGGGTCGCTGCCCTGGCCCTGGGCCCCATCACCGTGCTGCTAGCACCCACCCTGCTGGGGGCGGCCCCACCGACCGATATTCCGCTGATGGAGGCGTTGGATCGGTGGGTGCGTCAGGTCGCTGCGGTGCTGCCACAGGGGCGAGACATCATCACAGCGGTGCGGATCTCACGG…
group_3087		hypothetical protein	10	31	12	11	45.4545	26.1905	0.295699	0.0312983	1	1	6	3	5	0.21875	1	Protein YIF1B; AltName: YIP1-interacting factor homolog B			MWRTTPVTFSGLRQHLVAGLAVQGEPCNDHYRDRLIPLGHSIYEGDEARFHVGTRLGLVVHLVAQAVV*	ATGTGGCGTACGACACCAGTCACCTTTTCCGGCCTCCGGCAACACCTCGTTGCAGGGCTCGCCGTCCAGGGTGAGCCCTGCAACGATCACTATCGCGACCGCCTAATTCCTCTTGGCCACTCGATCTACGAAGGTGACGAGGCTCGATTCCACGTCGGCACGCGACTCGGGCTCGTTGTGCACCTCGTGGCGCAGGCCGTCGTATAG
group_3146		hypothetical protein	3	0	19	42	13.6364	100	#NUM!	0.0369624	1	1	2	2	0	0.5	0.5	Hydroxyethylthiazole kinase; AltName: 4-methyl-5- beta-hydroxyethylthiazole kinase;			MGSGSLSHRKQAGDGGSPPQIDVNPAVVVLSTHADLEAIGGQIDTRIAVEVELVGRLVHVLQTLDRRL*	ATGGGCTCCGGCAGCCTCTCCCACCGGAAACAGGCCGGCGATGGAGGATCGCCACCACAGATCGACGTCAATCCCGCCGTTGTTGTGCTGAGCACACACGCCGATCTCGAGGCGATCGGCGGCCAGATCGATACCCGGATTGCGGTTGAGGTAGAACTCGTAGGCCGGCTGGTTCATGTGCTGCAGACGCTCGACCGGCGTCTCTAA
group_1538	aroK	Shikimate kinase	0	8	22	34	0	80.9524	0	0.0428711	1	1	5	0	5	0.0625	0.0625	Shikimate kinase;	E	COG2014: COG0703 Shikimate kinase	MIALIGAPGSGKSTVGSLLAQRLGEEFVDVDAAIEQAEGRDIPEIFLIDGEPYFRKVERRETLAAIERGGVVSLGGGAPADVEVGNALERVCVVWLDVSARTAADRVGLKDTGRPLLGGQVHSQLVRLMKERRAVYQRPAAIRVATDTLSPEQVVDVIVSELADLEEEP*	GTGATAGCTCTCATCGGTGCCCCTGGATCAGGCAAGTCGACCGTCGGGTCGTTGCTGGCCCAGCGCCTTGGAGAAGAGTTCGTCGACGTCGATGCCGCGATTGAGCAGGCCGAGGGTCGTGATATTCCGGAGATTTTTCTCATTGACGGAGAGCCGTATTTTCGCAAGGTCGAGAGACGAGAGACGCTTGCCGCCATCGAGCGCGGCGGGGTGGTGTCTCTTGGCGGGGGGGCTCCGGCCGACGTCGAGGTCGGGAACGCGCTGGAGCGAGTGTGCGTTGTCTGGCTGGACGTCTCGGCTCGTACTGCCGCCGATCGCGTCGGGCTCAAGGACACTGGTCGACCCTTGCTGGGAGGCCAGGTGCATTCGCAGTTGGTGCGCCTTATGAAGGAGAGGCGG…
iap		hypothetical protein	0	8	22	34	0	80.9524	0	0.0428711	1	1	4	0	4	0.125	0.125	Probable endopeptidase Cgl2188; Flags: Precursor	M	COG2014: COG0791 Cell wall-associated hydrolase, NlpC family	MKASHVIAVVSAAVLMLAGLAVLPATVIIVPLLSVGSGALDDNSGVGGGSVGGDACVGTVTGGTVGAGGLTARQKQLVTTIVTVVQRDKLPTQAAVIAIMTAKQESDLGADPTSAKANGDGDAGPFQQRILPGWYGTLDQVNNDAYATEAFLKGHTITYAGPGSAGGPGFHIPGLVDIADWQKMPLTQAAQAVQGSALPDAYAKWETMAKQIVGSTTTGHLSNNCATGAANETGVSKNLAEAVAWAKSIADNNSYAYVWGGNGKADGGYDCSGLTSALYRRIGISLPRTAADQQKVGTAVARDQLKVGDLILWGSPAHHVAVYIGGGQMVSADNPHSGINVEKIYGNPSSYRRIVT*	TTGAAAGCATCTCACGTGATCGCCGTGGTGAGTGCAGCAGTGCTGATGCTGGCGGGCCTGGCGGTCTTGCCCGCGACCGTGATCATTGTGCCGCTGCTGTCAGTAGGCTCTGGGGCCCTCGACGACAACTCTGGCGTCGGCGGTGGCAGTGTCGGCGGGGATGCTTGCGTGGGTACCGTCACCGGAGGCACTGTGGGTGCCGGAGGCCTCACGGCCAGGCAGAAGCAGCTCGTGACCACCATCGTCACTGTGGTCCAGCGTGACAAACTGCCTACCCAGGCAGCGGTCATCGCTATTATGACCGCCAAACAAGAATCAGATCTTGGGGCCGACCCTACCTCAGCGAAGGCTAACGGTGACGGTGACGCCGGCCCCTTTCAGCAGCGCATCCTGCCGGGC…
group_1193		hypothetical protein	0	8	22	34	0	80.9524	0	0.0428711	1	1	4	0	4	0.125	0.125	Type IV secretion system protein PtlH; AltName: Pertussis toxin liberation protein H	U	COG2014: COG0630 Type IV secretory pathway ATPase VirB11/Archaellum biosynthesis ATPase	MASFADNPFDKLRSQDAARASVEQEPDAGLASELFSTSSGWASSQQVSQAQPVMTRSENVDWPVVAELASTATDEVEAEISRWSSTHDGVATLDIRQAIAEPAIASAVSTYADRRQIDVGETWPDLVRQRYRKAVWDQLFGMGRLQPLFEISDAENIIVVGNHEVVVDHNDGSRSTLPPVADSDAELESQIARMARNATPRRAFDADHTDVTIMHQQKFRIHAISSEVSLQPSVVIRQHLLTQISLGDLSQRGMMPVEVARFLDEAVQAGKSIVVAGEQGAGKTTFLRALIHAIPMRERFATLETDQELFAHLMPGRENTLVLFARDGNGEVDPATGTQHGAIEIAQLIPPSLRQALTRVIVGEVRGNEASAMFQAMQSGTGTMSSIHSPRASEVPSRL…	ATGGCCAGTTTTGCTGATAATCCGTTCGACAAGCTGCGCTCCCAGGATGCGGCAAGAGCTTCGGTAGAGCAGGAGCCTGATGCCGGATTAGCGTCGGAGTTGTTTTCGACGTCGTCGGGGTGGGCCAGCTCTCAGCAGGTGTCCCAAGCTCAACCGGTGATGACCCGTTCGGAGAACGTGGATTGGCCGGTTGTCGCGGAGCTAGCCAGTACGGCCACTGATGAGGTTGAGGCTGAGATCAGCAGGTGGAGTTCCACTCATGATGGGGTGGCGACGCTAGACATTCGCCAGGCCATCGCGGAGCCTGCTATTGCCTCGGCGGTGTCTACGTATGCTGACCGACGCCAGATCGATGTAGGGGAGACCTGGCCTGATCTGGTACGCCAGCGATACCGCAAG…
group_2055		hypothetical protein	0	8	22	34	0	80.9524	0	0.0428711	1	1	4	0	4	0.125	0.125	tRNA-specific 2-thiouridylase MnmA	UW	COG2014: COG4961 Flp pilus assembly protein TadG	MRSRFTTDQRGGGSASVGMLLLMPAIMLLAFGGIEVGMWCHAHQSTIAAAQSAAEAQRVVHPVPGSAQEAASQITSHGGVRDTRISVSDDGATVTVTVSGRAPSMLGLHLPAVSSTASMPKERLS*	ATGCGTAGCAGGTTCACAACTGATCAGCGTGGCGGTGGTAGCGCGTCGGTGGGGATGCTCCTGCTGATGCCTGCGATCATGCTGCTGGCATTCGGTGGGATCGAGGTCGGGATGTGGTGTCACGCCCATCAGTCGACCATCGCGGCAGCCCAAAGCGCCGCGGAGGCTCAGCGTGTCGTCCATCCGGTCCCGGGGTCGGCACAGGAGGCAGCCTCGCAGATCACTAGTCATGGCGGGGTGCGTGATACCCGGATATCGGTCAGTGATGACGGGGCCACTGTCACGGTGACCGTCTCAGGTCGGGCCCCATCGATGCTGGGGCTGCATCTTCCGGCTGTGTCGTCGACAGCGTCGATGCCCAAGGAGCGCCTGTCGTGA
group_2618		hypothetical protein	0	8	22	34	0	80.9524	0	0.0428711	1	1	4	0	4	0.125	0.125	Circumsporozoite protein;			MARDERGGGSVSVWMLLMVPVILVMAGLVFDGSRQISATQAAQDAAVAASRAGTDAAATPQLAGHDGAAVAVQAARQALSAAGVDGSVQEDGSTITVTTSQSRPTVFLSAIGISQVRGHGQAHAQLVGPGERP*	ATGGCCCGTGATGAGCGTGGTGGCGGCTCGGTGTCGGTGTGGATGCTGCTCATGGTGCCGGTGATTCTGGTCATGGCCGGCCTGGTTTTTGACGGGTCCCGTCAGATATCGGCAACCCAGGCGGCCCAGGACGCGGCGGTTGCGGCATCCCGCGCCGGAACTGATGCGGCAGCGACACCGCAGCTTGCTGGCCACGACGGGGCGGCCGTAGCAGTCCAAGCGGCCCGCCAGGCACTATCTGCTGCCGGGGTGGACGGGTCGGTGCAGGAGGACGGGTCGACCATCACGGTGACCACGTCTCAAAGTCGGCCGACAGTGTTCCTGTCAGCGATCGGAATCAGCCAGGTAAGGGGGCATGGGCAGGCCCATGCTCAGCTTGTGGGACCGGGAGAACGCCCA…
group_448		hypothetical protein	0	8	22	34	0	80.9524	0	0.0428711	1	1	4	0	4	0.125	0.125	Translation initiation factor IF-2			MSRHPRRPGAGERRFRIIVTTLVLVVALSSVPAMASGPGLGWMGDGFNVTDSNGIHLFQYQMSMDDGGVTAPLKAMWASIIGMCWNTYLMVIALLCRLLDWTVAMSWVGWITGPLVGLQNDIHDKVLAPLGADSWGGTVLTLLTTCAGVGVVVKMMRGRTAGAWATGARAAIAAALALGFLAAPVAKFAGDTTTLATPLARTQQFGVALSHMITSSVDPATATAGEVEIPDDMTSTGDSKDPKLSAIIVDSFVAPVHQQLNYGRIIDAKCHDKYIEVLKGGPYDDVSDARDDLGDCDEGLSDYAGDIADGSWLVGFFFYSSTVAGLAVVLLVFAGMCWFYVCKLVWSAFMSMLNVLRAIPGRTDPLIRDLCSILYSMIGIVGSMVMLGVVMLIIKSVFA…	GTGAGCCGTCATCCACGCCGCCCCGGGGCCGGGGAGCGGCGGTTCCGTATCATCGTCACCACGCTGGTTCTGGTGGTGGCGCTGAGCAGTGTGCCTGCCATGGCATCGGGCCCGGGGCTGGGCTGGATGGGTGACGGTTTCAATGTGACTGACTCCAACGGTATTCACTTGTTTCAGTACCAGATGTCGATGGACGATGGTGGCGTTACGGCCCCGCTGAAGGCTATGTGGGCCTCCATTATTGGCATGTGTTGGAACACGTACCTGATGGTCATTGCCCTGTTGTGCCGGTTGTTGGACTGGACCGTGGCGATGAGCTGGGTCGGGTGGATTACCGGACCGCTGGTGGGGTTACAGAACGACATCCACGACAAGGTTTTGGCCCCGCTGGGAGCGGAC…
group_2081		hypothetical protein	0	8	22	34	0	80.9524	0	0.0428711	1	1	4	0	4	0.125	0.125	Potassium transporter 5;			MLDQFLLLPLESQNLFEWTTIKAGEGQSAVRAVAMVVVVGIAAFNIFKHGMSLAKIVSMLFVCGMAHWLIEGNAIQFFGQMMQGLGKS*	ATGCTCGATCAATTCCTCCTGCTGCCACTGGAATCGCAGAACCTCTTCGAATGGACGACGATCAAGGCAGGTGAAGGTCAGTCCGCGGTGCGAGCCGTCGCCATGGTCGTAGTCGTGGGCATTGCCGCGTTCAACATCTTCAAACACGGTATGAGCCTGGCCAAGATCGTCTCCATGCTGTTTGTGTGTGGTATGGCGCACTGGCTTATCGAAGGTAACGCGATCCAATTCTTCGGACAGATGATGCAAGGATTGGGCAAGAGCTGA
group_2087		hypothetical protein	0	8	22	34	0	80.9524	0	0.0428711	1	1	4	0	4	0.125	0.125	Modification methylase CcrMI;	N	COG2014: COG1261 Flagella basal body P-ring formation protein FlgA	MSADETPAARGGRRFDTTVKPRRRPMLIAAGIAIVIVGALLITQLIRSAQTEHRVLEVHADVARGEVIRDTDLVSVTVGQVDNVSTVPADQLDSLVGKRATADLRAGSLLPAGAIGPADVVPAPGKSLVGLKLAAGQIPIGDLAVGTKLRLIQTSAPSGSSTTTDSSTNTDGQSWEATMATGTKKTEQVTLINAEVNSRDAARIAQLTSQGRIAVVKDPIR*	ATGTCCGCTGATGAAACTCCTGCCGCCCGGGGTGGGCGACGCTTTGATACGACCGTCAAGCCCAGGCGCCGTCCCATGCTTATCGCCGCCGGTATCGCCATCGTGATAGTCGGCGCGCTCCTCATCACTCAGTTGATTCGCTCCGCCCAAACCGAGCATCGCGTGCTGGAAGTCCACGCCGATGTGGCTCGCGGCGAGGTCATCCGTGACACCGATCTGGTATCGGTGACTGTCGGCCAGGTCGACAACGTATCAACGGTTCCCGCAGACCAGCTCGACTCACTGGTCGGCAAACGCGCCACGGCAGATCTTCGAGCCGGATCACTCTTGCCTGCTGGGGCTATCGGCCCGGCCGATGTCGTTCCAGCTCCGGGCAAGTCGCTGGTCGGGCTGAAGCTA…
group_874		hypothetical protein	0	8	22	34	0	80.9524	0	0.0428711	1	1	4	0	4	0.125	0.125	Taperin			MTALIQALPTAELSAGPGASSPARPSAEGFIKIHHDLISAGVSGNAMALFVALRNQPGCDQWTRHSYLRLAQWCGWDGLSEAAGCKRVQRAAAELASGGWLESRVGHDRRTAKTLVWHRLTSPDTDRWEQLPRIVWARICQIAGETSGEWVRHWLVWRMLAGRTGVAQAPTSIVARFLGCSSRQVSHIRGALVDAGLLGCDEVSGAASRVWFPSMAEECAADREVVDGAVVDAEVGSGEGVEEGGEPLSILSTHPCRFCPPTPVDFVRQVLDKPLDSELDPGSRQRVNSPTRARAAAEPPKPKKPIPPTPEPAAPASDSPVSAHADEAAELAWQFVGWCPQLVGAPKKVRGQLRQMVAAEIRRNPGWLDAPALEVVAQRVRAEGALGVQHCEIVRAELH…	ATGACCGCTTTAATTCAAGCTCTGCCGACAGCTGAACTGTCTGCTGGACCTGGTGCTAGCAGTCCAGCTAGACCCTCTGCTGAGGGCTTCATCAAGATTCACCACGACCTCATTAGTGCGGGCGTGTCGGGTAACGCGATGGCGTTGTTCGTCGCGTTACGTAACCAGCCCGGCTGTGATCAGTGGACCCGTCACTCGTACCTGCGGCTAGCCCAATGGTGCGGCTGGGATGGGCTGTCGGAGGCGGCGGGCTGTAAGCGGGTGCAGCGGGCCGCTGCTGAGCTCGCTAGCGGTGGTTGGCTGGAATCGCGGGTCGGCCATGATCGTCGCACCGCTAAGACGCTGGTGTGGCATCGGTTGACCAGCCCCGACACCGACCGCTGGGAGCAATTGCCGCGG…
group_3739		hypothetical protein	0	8	22	34	0	80.9524	0	0.0428711	1	1	4	0	4	0.125	0.125	Leucine--tRNA ligase; AltName: Leucyl-tRNA synthetase;	N	COG2014: COG1192 Cellulose biosynthesis protein BcsQ	MSTIVLTSVSGAPGVTTTAIGLGRVWPQSSLVVEDDTHHAMLAGYLRASQHAEPNLAAVANLTSTPTNAQTVWESIARPLPTDDPVGGLRRKGILGPPTPWSRAGIDPRWGFMLALWRQLEEAGIDTIIDLGRLATPLTSTPHLIAAPIVEDADMILVMIEATLRDIAGARTMVEGLAEQMNLAGAYRRLGLLVHRGGQARGVAEFNDKEITSALRLPVIGAITHDPAGAAQLSDGVGQRFDKSRLAHSLSKVAASLVDAINKRHADDEEDL*	ATGAGCACCATTGTTTTGACCAGCGTCTCGGGAGCCCCAGGGGTCACCACGACAGCGATCGGGCTGGGCAGGGTCTGGCCACAATCGAGCCTGGTCGTCGAGGATGACACCCACCACGCCATGCTGGCGGGCTACCTGCGAGCCTCCCAGCACGCCGAACCGAACCTGGCCGCAGTGGCGAACCTGACGTCGACTCCAACCAACGCCCAAACGGTGTGGGAATCTATCGCCAGACCCCTACCCACCGATGACCCAGTCGGCGGGCTGCGACGCAAAGGCATCCTCGGCCCGCCCACGCCGTGGTCTCGCGCAGGCATCGACCCCCGATGGGGATTCATGCTGGCCCTGTGGCGGCAACTGGAGGAGGCTGGCATCGACACCATCATCGATTTGGGTCGC…
group_3735		hypothetical protein	0	8	22	34	0	80.9524	0	0.0428711	1	1	4	0	4	0.125	0.125	Proton/glutamate-aspartate symporter; AltName: Proton/glutamate symport protein			MMTDLDLAKKQITWLAAHLRSRIVDERGGGSSTVETLIWIGVIVALVIGVGVGVTAYIRSKMPH*	ATGATGACCGATCTCGACCTGGCTAAAAAACAGATCACCTGGCTGGCGGCGCACCTGCGTTCCCGGATCGTTGACGAGCGTGGCGGTGGTAGCTCTACCGTGGAGACACTGATTTGGATTGGTGTCATCGTGGCGCTGGTGATTGGTGTGGGCGTCGGGGTGACGGCCTATATCAGGTCGAAGATGCCTCACTGA

## Sheet: II
Gene	Non-unique Gene name	Annotation	Number_pos_present_in	Number_neg_present_in	Number_pos_not_present_in	Number_neg_not_present_in	Sensitivity	Specificity	Odds_ratio	Naive_p	Bonferroni_p	Benjamini_H_p	Max_Pairwise_comparisons	Max_supporting_pairs	Max_opposing_pairs	Best_pairwise_comp_p	Worst_pairwise_comp_p	NCBI Annotation	COG Code	COG Annotation	Translation	Sequence
group_2031		hypothetical protein	2	10	16	5	11.1111	33.3333	0.0625	0.00141777	1	1	5	2	4	0.375	1	3-hexulose-6-phosphate synthase 3;			MDSEPVVWATPYLKGATPSGHSFSHPHQAMSGPVGALDTRDASTAAIVENFGVVADGDVGGCRRAAVFKDIGEGFLDDAVAGEFGALGQRFVTFRAAFDRQSDGESPLISLMRLGMSSRP*	ATGGACTCGGAACCCGTGGTCTGGGCGACTCCCTACCTCAAGGGTGCCACCCCAAGCGGACATTCGTTCTCGCATCCCCACCAGGCCATGTCCGGCCCCGTCGGCGCGCTCGATACCCGTGACGCTAGTACCGCGGCCATCGTCGAGAATTTCGGGGTGGTGGCTGATGGTGACGTGGGCGGTTGCCGTCGGGCCGCCGTGTTTAAGGACATTGGTGAGGGCTTCTTGGACGACGCGGTAGCAGGCGAGTTCGGCGCCTTGGGACAACGGTTCGTGACATTCCGGGCTGCCTTTGATCGTCAGAGTGATGGCGAGAGCCCCCTCATCTCCTTGATGAGGTTGGGGATGTCGTCAAGGCCCTGA
group_1328		hypothetical protein	3	11	15	4	16.6667	26.6667	0.0727273	0.00160836	1	1	3	2	3	0.25	1	4-methylaminobutanoate oxidase (formaldehyde- forming);	O	COG2014: COG1433 Predicted Fe-Mo cluster- binding protein, NifX family	MNVMIPVRPDGSVEPRFGKAPMVAVAQVDNDGHVTDWHTFKVEWDRLHNEGTEGRHHARIVRFLREHDVVACVATHAGMGMQRTLAAMKVPLLPATLPRARESVEHAMISAYADTKGTEES*	ATGAACGTCATGATCCCCGTTCGTCCGGACGGCTCAGTGGAGCCACGATTCGGTAAGGCGCCTATGGTAGCCGTCGCACAGGTTGACAACGACGGTCACGTCACCGACTGGCACACCTTTAAGGTTGAGTGGGACCGCCTCCATAATGAGGGCACTGAAGGTCGTCACCACGCCCGCATCGTTCGCTTCCTGCGTGAGCACGACGTCGTAGCATGCGTCGCCACCCACGCTGGGATGGGAATGCAGCGCACCCTGGCAGCGATGAAGGTCCCGTTACTGCCGGCCACGTTGCCTCGTGCTAGGGAATCAGTGGAGCACGCCATGATTTCGGCATATGCGGACACCAAGGGCACGGAGGAATCATGA
group_3224		hypothetical protein	15	4	3	11	83.3333	73.3333	13.75	0.00160836	1	1	3	3	2	0.25	1	Transmembrane protein 165; AltName: Transmembrane protein PT27; AltName: Transmembrane protein TPARL; Flags: Precursor	G	COG2014: COG3325 Chitinase, GH18 family	MRLSRRHVLASTVGVVSTALITAQTPVGIAFARPRRTSKAVTTAVYIEVNHEDPATVGAFVREGVHRPVFDLAMIFCGQYQL*	ATGAGGTTGAGTCGTCGTCACGTGCTCGCTAGTACTGTTGGGGTAGTTTCGACGGCGTTGATCACGGCACAGACGCCCGTAGGTATCGCGTTTGCAAGGCCTCGTAGGACTTCTAAGGCAGTGACCACTGCGGTCTACATCGAGGTCAATCACGAGGATCCCGCGACTGTCGGGGCCTTCGTCCGAGAAGGGGTTCACCGCCCGGTCTTCGATCTGGCTATGATTTTTTGCGGCCAATATCAACTATGA
group_3250		hypothetical protein	15	6	3	9	83.3333	60	7.5	0.0142735	1	1	5	5	3	0.0625	1	Protein NRT1/ PTR FAMILY 5.1;			MIRLPKLVSVGVLTVMLGGSFAVAPSVAHSGSLELFAEPHYKARIGYRTTTGSWNISRGNNDTLSSVKNHTNWSAAFWYDAHQGGHCWDYSPKTDDPYFWWYDDNQASSFALGRGC*	ATGATTCGATTACCCAAGTTAGTGAGCGTAGGAGTCCTCACTGTCATGTTAGGGGGGAGTTTTGCTGTCGCGCCCTCTGTGGCTCATTCTGGAAGCCTTGAGCTATTCGCTGAGCCACATTACAAGGCGCGTATCGGATATCGAACAACGACTGGGAGTTGGAATATTAGCAGGGGCAATAATGATACACTGAGTTCGGTGAAGAATCACACGAACTGGTCAGCTGCATTTTGGTACGATGCACATCAAGGAGGTCATTGTTGGGATTATAGCCCCAAGACTGATGACCCCTATTTCTGGTGGTATGACGACAATCAGGCATCATCCTTCGCTCTTGGGCGCGGGTGTTGA
kdgK_2		2-dehydro-3-deoxygluconokinase	1	6	17	9	5.55556	60	0.0882353	0.0300439	1	1	2	1	2	0.5	1	2-dehydro-3-deoxygluconokinase; AltName: 2-keto- 3-deoxygluconokinase; AltName: 3-deoxy-2-oxo-D-gluconate kinase; AltName: KDG kinase	G	COG2014: COG0524 Sugar or nucleoside kinase, ribokinase family	MTDPVTLRPADQCCYDIVSLGEVMLRLDPGERRIRTARSFDAWEGGGEYNVSRGLSRVFGKHAAVITSLVDDPVGRLVGDLITAGGVDDQFITWVPSDGVGRTVRTGLNFTERGFGVRGAVGVSDRGHTAASQLRAEDIDVDRLFGQLGVRWLHTGGIYAALSQTSAQTAKAVMAAAHANGTVISYDLNYRPSLWKLIGGQEEARRVNRELARLVDVMIGNEEDFTACLGFEVEGNDENLSHLDVNSYATMIDKVVETFPNISIVATTLRQVRTASRNDWSAIAWSKDTGLVRSVERPNLEILDRVGGGDSFAAGLVAGLMETRDLQKAVELGAAHGALAMTTPGDTSMATRCEVESLAAGGSPRVKR*	ATGACTGACCCCGTCACCCTTCGCCCCGCAGATCAGTGCTGTTACGACATCGTCTCCCTCGGCGAAGTAATGCTGCGACTCGACCCAGGTGAGCGTCGCATCCGTACCGCTAGGTCCTTCGACGCCTGGGAGGGCGGCGGCGAGTACAACGTCAGCCGCGGCTTGTCCCGCGTCTTCGGCAAACACGCCGCCGTCATTACCAGCCTCGTCGACGACCCGGTTGGGCGCCTTGTCGGTGACCTCATCACTGCTGGCGGTGTCGACGACCAGTTCATCACCTGGGTGCCCTCTGACGGAGTCGGCCGCACAGTACGCACTGGACTCAACTTCACCGAGCGTGGTTTCGGTGTCCGTGGCGCCGTCGGGGTCTCCGACCGTGGCCATACTGCCGCCAGCCAG…
mgl		L-methionine gamma-lyase	17	9	1	6	94.4444	40	11.3333	0.0300439	1	1	2	2	1	0.5	1	Cystathionine gamma-synthase;	E	COG2014: COG0626 Cystathionine beta- lyase/cystathionine gamma-synthase	METPSNPLLRITDIAAAAELAHSSAGKRTVVAVDNTFCSPILQQPLSLDADLVIASDTKFLNGHSDVIGGSVVAANQQDVDLIAFHANMMGLTASPLDSWLTLRGLRTLGVRMQAHCANAARMVEILQSHQAVTAVYWPGLPNHPGHELAARQQKNFESLLSFELAGGRASVEAFMTGLKGFILAESLGGVESLVCHPATMTHAAMSQEARDAAGVTDAMIRMSPGIDPVNDLAICLSEALDRATTV*	GTGGAGACTCCATCGAACCCTCTACTGCGCATCACCGACATCGCAGCGGCAGCTGAATTAGCGCACTCCTCTGCTGGGAAGCGCACCGTTGTTGCCGTCGATAACACCTTCTGCTCACCGATTCTGCAACAGCCACTCAGCCTTGACGCTGATCTCGTTATTGCCTCTGACACCAAGTTCCTTAACGGTCACTCCGACGTCATCGGCGGCTCGGTGGTCGCCGCGAACCAACAAGACGTCGACCTGATAGCCTTCCACGCCAACATGATGGGGCTGACGGCCTCCCCGCTGGATTCCTGGCTGACCTTGCGAGGTTTGCGAACCCTTGGTGTGAGGATGCAGGCTCACTGCGCGAACGCCGCTCGGATGGTGGAGATTCTCCAAAGTCACCAGGCCGTC…
algU		RNA polymerase sigma-H factor	17	9	1	6	94.4444	40	11.3333	0.0300439	1	1	2	2	1	0.5	1	RNA polymerase sigma-H factor; AltName: Sigma-30	K	COG2014: COG1595 DNA-directed RNA polymerase specialized sigma subunit, sigma24 family	MVSGVDGPGGDEAVLADIRAAQDGDAGAYARLVESWGGRLLRFCHNNLPATIDAEDAVQDVLLTAWQKLPGLDDQTRFRAWIYTIARNRCREVIRNAGRRATDPVPPEEVAVRIGSKQDPARAHTRDAAMMALRKGVAGLPDNQRRIWIMAQIDGLGYAEIADIEELPLSTIRGRLARARATIAKEMEPWR*	ATGGTCAGCGGAGTCGACGGTCCCGGTGGCGATGAGGCCGTTCTGGCAGATATTCGCGCTGCTCAGGACGGAGATGCCGGCGCTTACGCTCGCCTCGTTGAATCGTGGGGCGGGCGGCTGTTGAGATTCTGCCACAATAACCTGCCGGCCACGATCGACGCTGAAGATGCTGTCCAGGACGTTCTGCTCACCGCCTGGCAAAAACTGCCTGGCCTCGACGACCAGACCAGGTTCAGAGCGTGGATATACACTATCGCCCGCAATCGGTGCCGAGAAGTTATTAGAAACGCAGGCAGGCGCGCTACCGACCCAGTGCCTCCGGAAGAGGTTGCGGTGAGGATCGGCTCCAAGCAGGATCCAGCGAGGGCTCACACCAGAGATGCCGCAATGATGGCGCTG…
group_3193		hypothetical protein	17	9	1	6	94.4444	40	11.3333	0.0300439	1	1	2	2	1	0.5	1	Uncharacterized protein ORF65			MAEIRKHKPSSSPIARALEAAMGESIKPVVPGSRPDKGVEEPETKSESTSSAAATATQWGSFTVTTPPKLSD*	ATGGCCGAGATCCGCAAACACAAACCGTCGTCCAGCCCCATCGCCCGGGCTTTGGAGGCCGCAATGGGTGAATCCATCAAGCCGGTTGTCCCTGGATCGCGCCCCGACAAGGGGGTTGAAGAGCCGGAGACGAAGTCTGAGTCCACCTCATCGGCCGCCGCAACTGCCACCCAGTGGGGGTCCTTCACCGTGACGACGCCACCGAAGCTTTCAGATTAA
group_2435		hypothetical protein	17	9	1	6	94.4444	40	11.3333	0.0300439	1	1	2	2	1	0.5	1	Glutamine synthetase, chloroplastic; AltName: GS2; AltName: Glutamate--ammonia ligase; Flags: Precursor			MWCGHEPCLGERATQPPIEHEVERPVCQSVRTEAFSADQLRDDTVAEHAQTKVVVDPLKLESAWRSYSADLSPRHCVANDDGGQVEVRETVLATIVRNSLADCEDGRLNRIRFSVPHTPLRLRIGLSVARGIPIPDCAERVRYRISMAMTRELGGRPEAIDIFVEDIHV*	GTGTGGTGCGGACATGAACCGTGTCTGGGAGAGAGAGCGACGCAGCCTCCTATCGAACATGAGGTCGAGCGCCCAGTTTGCCAATCCGTGCGCACTGAGGCTTTTAGTGCTGACCAGCTGCGTGACGACACGGTCGCTGAGCACGCGCAGACGAAGGTGGTCGTCGATCCGCTGAAGCTGGAGTCAGCGTGGAGGTCATACAGTGCTGACCTGTCGCCGCGACACTGTGTTGCCAATGACGATGGTGGCCAGGTGGAAGTTCGGGAGACCGTGCTGGCCACGATTGTGCGTAACAGCCTCGCCGACTGCGAGGATGGGAGACTCAATCGGATTCGGTTCTCGGTTCCTCACACCCCGTTGAGACTTCGCATTGGTCTATCCGTCGCACGAGGGATACCG…
metB		Cystathionine gamma-synthase	17	9	1	6	94.4444	40	11.3333	0.0300439	1	1	2	2	1	0.5	1	Cystathionine gamma-synthase;	E	COG2014: COG0626 Cystathionine beta- lyase/cystathionine gamma-synthase	MPTSTTMQGLTTGLCSDHDHSSVIPPAFLFSNYFYDTSGECPPFDYGRGGNPTRALLADALTTLEGSAGAVVTSSGMSAVILVLQAFVPIGGHIVAPHDCYGGT*	ATGCCGACGTCCACCACTATGCAGGGACTGACGACCGGGTTGTGTTCAGACCATGACCACTCCAGCGTCATCCCGCCAGCCTTCCTCTTCTCGAATTATTTCTACGACACTTCCGGGGAATGCCCGCCCTTTGACTACGGGCGAGGAGGCAATCCAACCCGGGCGTTGCTCGCCGACGCTTTGACGACCCTTGAAGGTAGCGCAGGAGCTGTCGTCACCTCATCAGGAATGTCGGCGGTAATTCTGGTGCTGCAAGCCTTCGTACCGATTGGCGGCCACATCGTCGCTCCGCACGACTGTTACGGCGGCACCTGA
group_3189		hypothetical protein	17	9	1	6	94.4444	40	11.3333	0.0300439	1	1	2	2	1	0.5	1	Short transient receptor potential channel 2;			MRGRANRTRLAIVGIIGLLVVAWFMLVRFNVASSWGWRQPKPDAPIIDVPKVWRTDYASWALLIIGVLAAVIGLIWLLRQFSSSNRARTYGISHETDHGSTVLSTDALGRAIEEQIEEFPGVSSASVKFFGARVAPEMMVQIDIDDRTDVRKLVDRLESEVARDVETTLDTKLVRFGTKLRTGAHVAGMGVSHVGVTEVPNVDDSEDSLPASLMPKPTFLKEKSDRAKPRTREGKMLA*	ATGAGGGGCCGCGCAAATAGAACACGACTCGCCATCGTCGGGATCATCGGTCTGTTGGTGGTTGCGTGGTTCATGCTGGTGCGGTTTAACGTCGCCTCGTCATGGGGATGGCGGCAGCCCAAACCCGATGCTCCTATCATCGACGTGCCGAAGGTATGGCGAACTGACTACGCATCGTGGGCCTTGCTTATCATCGGCGTTCTAGCCGCGGTGATCGGTTTGATTTGGCTGCTGCGCCAGTTTTCGTCGAGCAATCGGGCCCGCACCTACGGCATTAGCCACGAGACGGATCATGGCTCAACGGTGCTGTCCACCGATGCCCTGGGAAGGGCTATCGAGGAGCAGATCGAGGAGTTCCCTGGCGTTAGCAGCGCCAGCGTGAAGTTCTTCGGGGCCCGC…
group_3190		hypothetical protein	17	9	1	6	94.4444	40	11.3333	0.0300439	1	1	2	2	1	0.5	1	Replicase polyprotein 1ab; AltName: ORF1ab polyprotein; Contains: Nsp1; Contains: Nsp1-alpha papain- like cysteine proteinase; AltName: PCP1-alpha; Contains: Nsp1-beta papain-like cysteine proteinase; AltName: PCP1- beta; Contains: Nsp2 cysteine proteinase; AltName: CP2;	S	COG2014: COG1302 Uncharacterized conserved protein YloU, alkaline shock protein (Asp23) family	MSRQYMSPPLIRRPSRTVPVTILAVLLVAAGVVAIIAAIQRLQHGSLPGWLAWGRGHMTTVTWLNSTALTVAIVIGVIALLLLIWALKPGRTSGVLLEPGEGAPDNREVVMDNSDLTGWLSRWLDEEDGVASSAVKRRVNTLRVDVETAVKDPEVMREQLMTRIADRVDSLGLKQPPKVKVRLR*	ATGAGTAGGCAATACATGTCCCCGCCTCTCATTCGTCGCCCTTCCCGGACGGTTCCGGTGACGATTCTTGCCGTCTTGCTCGTGGCAGCCGGGGTGGTGGCCATCATTGCTGCCATTCAACGACTCCAGCACGGATCCTTGCCGGGATGGTTGGCCTGGGGGCGTGGTCACATGACCACCGTGACATGGCTGAACAGCACTGCTCTGACAGTGGCCATTGTTATCGGCGTCATTGCGCTGCTGTTGCTGATCTGGGCCTTGAAACCTGGGCGGACCTCCGGGGTGCTTCTCGAACCGGGCGAGGGTGCTCCTGACAATCGGGAGGTCGTCATGGACAACTCTGACCTGACAGGTTGGTTGTCTCGCTGGCTTGACGAGGAAGACGGTGTCGCGTCGTCA…
group_3191		hypothetical protein	17	9	1	6	94.4444	40	11.3333	0.0300439	1	1	2	2	1	0.5	1	ATP-dependent helicase/nuclease subunit A; AltName: ATP-dependent helicase/nuclease AddA	S	COG2014: COG1302 Uncharacterized conserved protein YloU, alkaline shock protein (Asp23) family	MSAGTTRVRSVPSLAVHNREKASRGALTVTTAVVEKIAARVAAQSEGFGAPISSFFGSGSRADFDRGPKVSAVLTGRTADLEVEVAIGYPAPVQAQCDDLRARLTEQVPKLSGVDIGTIDILVSRVVSKTLTTKELT*	ATGTCCGCCGGCACCACACGCGTACGTTCGGTGCCCTCGCTGGCGGTCCACAACCGTGAGAAGGCTAGTCGTGGAGCCCTGACAGTCACCACAGCGGTTGTCGAGAAGATCGCCGCTCGCGTGGCGGCTCAGAGTGAGGGTTTCGGGGCTCCCATCTCGTCTTTCTTCGGGTCAGGATCGCGTGCCGACTTCGACCGAGGTCCGAAGGTTAGCGCGGTCCTCACCGGTCGTACGGCTGATCTTGAGGTGGAGGTTGCCATTGGCTACCCCGCCCCCGTCCAGGCTCAGTGTGACGATCTTCGAGCCCGATTGACCGAGCAGGTGCCGAAACTGTCCGGTGTGGATATCGGCACGATCGACATCCTGGTAAGCCGGGTCGTCAGTAAGACTTTGACGACG…
group_3192		Alkaline shock protein 23	17	9	1	6	94.4444	40	11.3333	0.0300439	1	1	2	2	1	0.5	1	Alkaline shock protein 23 [Staphylococcus saprophyticus subsp. saprophyticus ATCC 15305	S	COG2014: COG1302 Uncharacterized conserved protein YloU, alkaline shock protein (Asp23) family	MADNNTASAKTDSTKSDAAKTENLLETRSKEKETLPPSPLHTDHGSTLIAEQVVQKIAGIACREVPGVHAMGSAGRRMLSSITDRIPGSTTNVSNGVQVEKGERQCAIDLSVVIEYGYSVVEVANKLRETIIDAVEYGTGLEVVEVNVQVTDVYIQGEDDDDEQHAQAANQHKNTELS*	ATGGCTGACAACAATACCGCCTCCGCGAAGACCGACTCCACCAAGTCCGACGCCGCAAAGACCGAGAACCTGCTGGAGACGAGGTCCAAGGAGAAGGAGACCCTACCCCCCTCCCCTTTGCACACCGATCACGGCTCGACCCTTATCGCTGAGCAGGTCGTCCAGAAGATCGCTGGCATCGCCTGTCGTGAGGTCCCTGGCGTGCACGCTATGGGCTCGGCTGGGCGCCGTATGCTCAGCTCCATCACCGATCGCATCCCCGGATCGACCACCAATGTGTCGAACGGAGTCCAGGTCGAGAAAGGTGAGCGCCAGTGTGCTATCGATCTATCGGTGGTTATTGAATACGGCTACTCGGTCGTTGAGGTCGCCAATAAACTTCGCGAAACCATCATTGAC…
group_2480		hypothetical protein	1	6	17	9	5.55556	60	0.0882353	0.0300439	1	1	2	1	2	0.5	1	Probable cobalt/nickel-exporting P-type ATPase; AltName: Cation-transporting P-type ATPase CtpD			MSELKNDVVSGTLLTGEHVIDDLAGIIVTTVRNTPGVTRVVKPWWRRVGDDDRSAIRISEEDGLSDVEVEITVDLTVPIVQLTQDLRHRVATAITQSGRTPGKVDIVVSKVEPNNE*	ATGTCTGAGCTCAAGAACGACGTCGTCTCTGGAACGCTGCTGACGGGCGAACACGTCATCGATGACCTAGCGGGGATCATTGTCACCACCGTCCGTAACACCCCGGGGGTGACGCGAGTCGTGAAGCCGTGGTGGCGTCGGGTTGGTGATGACGACCGCTCAGCGATACGGATCAGCGAGGAGGATGGGCTCAGCGATGTGGAGGTGGAGATTACTGTCGACCTGACGGTGCCTATCGTGCAGTTGACACAGGACCTTCGTCACCGGGTTGCTACCGCCATTACTCAATCGGGACGCACTCCAGGCAAGGTAGACATTGTCGTCTCCAAAGTTGAGCCCAATAACGAGTGA
group_3201		hypothetical protein	11	3	7	12	61.1111	80	6.28571	0.0328956	1	1	3	3	1	0.25	1	Putative glutamate--cysteine ligase 2-2; AltName: Gamma-glutamylcysteine synthetase 2-2;			MARGSALSFHHVHELLGGHDARQHLDSQVRGYLPSVLCLYCESVVYVM*	ATGGCTCGGGGCAGCGCTCTGAGTTTCCACCACGTCCACGAGTTGCTCGGGGGACATGACGCCAGGCAGCATCTAGATTCACAAGTGCGGGGTTATCTACCATCTGTGTTGTGTCTGTATTGTGAGAGTGTTGTGTATGTAATGTGA
group_9089		hypothetical protein	0	4	18	11	0	73.3333	0	0.0333578	1	1	2	0	2	0.5	0.5	Transcription antitermination protein NusB; AltName: Antitermination factor NusB			MGEFVADNGVLLAMRWSVGGLVKLSQVLRGCRSSRSGVELGRKWRLNPWNLARSE*	ATGGGTGAGTTTGTTGCCGACAATGGTGTTCTATTAGCGATGAGATGGTCAGTCGGTGGGCTGGTGAAGCTGAGTCAGGTTTTGAGGGGTTGCAGGTCGAGTCGTTCGGGGGTCGAGCTTGGGAGGAAGTGGAGACTGAACCCCTGGAACCTTGCACGATCCGAGTGA
group_3252		hypothetical protein	14	6	4	9	77.7778	60	5.25	0.0377053	1	1	6	4	3	0.6875	1	tRNA N6-adenosine threonylcarbamoyltransferase; AltName: N6-L-threonylcarbamoyladenine synthase;			MAEVSSTSESSFAAQVVEDSFAVDRSFAVDRSCDEIAGVENCLLAGGLGCGDRLRRASAGRRKPSTRDDQDFPSLNVAQNLAAYASHAG*	GTGGCCGAGGTGTCGAGTACCAGCGAGTCATCGTTTGCCGCGCAGGTCGTTGAGGACAGTTTCGCTGTCGATCGCAGTTTCGCTGTCGATCGCAGTTGTGATGAGATCGCTGGTGTCGAAAATTGCCTCTTGGCTGGCGGGCTTGGTTGCGGCGATCGCCTGCGTAGGGCGTCAGCTGGGCGACGGAAGCCCTCGACGCGCGACGATCAGGACTTCCCCAGCCTTAACGTGGCGCAGAATCTTGCCGCTTACGCATCTCACGCTGGCTGA
group_1543		hypothetical protein	11	14	7	1	61.1111	6.66667	0.112245	0.0463394	1	1	5	1	5	0.0625	0.375	Succinate dehydrogenase [ubiquinone] iron-sulfur subunit; AltName: Iron-sulfur subunit of complex II;			MRTPESSRASPWSWVVSTVLIPFTQSLAQLNMLSLLGGLVTIYASPALFVLRSGVIDNENVVKGERRSSLAPHSLALRSY*	ATGCGGACGCCCGAATCGTCGCGGGCGTCTCCATGGTCCTGGGTGGTGTCCACCGTGCTCATTCCCTTCACCCAGTCCCTTGCTCAGCTGAACATGCTTTCCCTCCTGGGTGGCTTAGTCACGATCTACGCCTCCCCCGCACTGTTCGTCCTCCGATCCGGGGTCATCGACAATGAAAACGTCGTCAAGGGGGAACGCCGCAGTTCATTGGCCCCGCACTCGCTGGCCTTGCGCTCATACTGA
group_1997		hypothetical protein	11	14	7	1	61.1111	6.66667	0.112245	0.0463394	1	1	5	1	5	0.0625	0.375	Valine--tRNA ligase; AltName: Valyl-tRNA synthetase;			MARHLGDEQADNCCSQRLCAEQPAVGARIAGLSNRDHLKQHDLQGAYADTVNDPGEQVCHDTWIPEEAPLPETFPIAGRTRVGKCWGD*	ATGGCGCGGCACCTTGGAGACGAACAAGCCGACAACTGTTGCTCCCAGCGCCTGTGCGCTGAGCAGCCAGCCGTAGGCGCCAGGATCGCGGGGCTATCGAACCGAGACCACCTGAAGCAGCACGATTTGCAGGGCGCTTACGCCGACACCGTAAACGATCCCGGTGAACAGGTATGCCACGACACGTGGATCCCGGAAGAAGCTCCGTTGCCAGAGACGTTTCCGATCGCGGGGCGGACTCGCGTCGGGAAGTGTTGGGGCGACTGA
group_3150		hypothetical protein	11	14	7	1	61.1111	6.66667	0.112245	0.0463394	1	1	5	1	5	0.0625	0.375	Centrosomal protein of 44 kDa;			MRSETSSQPFCPVSAEQKQPAEPLGVVFVGAFGLLGQLLAVALLFVIPVIPVVYLFLDRENQSQPAGFEQ*	ATGAGGTCGGAGACTTCTTCTCAGCCCTTCTGCCCGGTTTCAGCGGAGCAGAAGCAGCCGGCAGAACCACTCGGCGTGGTTTTCGTTGGAGCATTCGGACTGCTTGGCCAACTGCTGGCGGTCGCACTGCTATTCGTAATTCCAGTGATTCCCGTCGTCTACCTCTTCCTCGACCGCGAGAACCAGTCACAGCCCGCCGGCTTCGAGCAGTGA
group_3284		hypothetical protein	11	14	7	1	61.1111	6.66667	0.112245	0.0463394	1	1	5	1	5	0.0625	0.375	Core protein VP4			MILTLRAMWSGGCVTSAIDSPKRTCFSETLRPMMRHPLHAVTVVITMTARHSVSQEHRVSRGAALIKRVVEHVWSRIARFP*	GTGATCTTGACACTCCGGGCGATGTGGAGTGGTGGTTGCGTCACATCGGCGATTGATTCTCCGAAGCGTACGTGTTTCTCGGAAACCCTGCGGCCCATGATGAGACATCCTCTCCATGCCGTTACCGTGGTCATTACTATGACAGCGAGACACTCCGTGTCCCAGGAGCACAGAGTTAGTCGGGGCGCTGCTTTAATAAAGCGCGTTGTGGAGCATGTGTGGTCCCGCATCGCTCGGTTTCCGTAA
group_9503		hypothetical protein	7	1	11	14	38.8889	93.3333	8.90909	0.0463394	1	1	5	5	1	0.0625	0.375	Sine oculis-binding protein homolog; AltName: Jackson circler protein 1			MKTSSRGNAAVHWPRTRWPCAHTDQRQDAVLRRNADDDSWRGASVGNPQGVEVSRPNTSRRESAPRSETSLATELLPGSTCRGIPVHRDRLRCRRKRPANRAASGGLGSIAPRSWRLRLAAQRTGAGSNSCRLVRLQGAAPSARARLPDRQPGRSCAGHKPLCFQRTRAHSCCAALISGLFEAAATTCFFADVRRRLTADEVGDFFSALLPGFSGAEAAGRTTRRGFRWSIRTAWPTAGGRTAIRNSSDSRRLPLPRPREPVTARRLRAVSGRCRRARLRNLRAVPRRNLDPGKPRTQFGRQLLPDRRSDPVSES*	ATGAAAACGTCGTCAAGGGGGAACGCCGCAGTTCATTGGCCCCGCACTCGCTGGCCTTGCGCTCATACTGATCAGCGTCAGGACGCTGTTCTGCGTAGAAACGCTGACGACGATTCTTGGCGCGGCGCTTCTGTTGGGAATCCCCAAGGTGTCGAGGTCAGTCGCCCCAACACTTCCCGACGCGAGTCCGCCCCGCGATCGGAAACGTCTCTGGCAACGGAGCTTCTTCCGGGATCCACGTGTCGTGGCATACCTGTTCACCGGGATCGTTTACGGTGTCGGCGTAAGCGCCCTGCAAATCGTGCTGCTTCAGGTGGTCTCGGTTCGATAGCCCCGCGATCCTGGCGCCTACGGCTGGCTGCTCAGCGCACAGGCGCTGGGAGCAACAGTTGTCGGCTT…
group_1218		hypothetical protein	2	7	16	8	11.1111	53.3333	0.142857	0.046941	1	1	3	1	3	0.25	1	Protein Tex24; AltName: Testis-expressed protein 24; AltName: Testis-specific factor 1			MAEIRKHKPSSSPIARALEAAMGESIKPVVPGSRPDKGVEEPETKLESTPSVAAGSAQWGSFTVAMLPKSSD*	ATGGCCGAGATTCGCAAGCACAAGCCGTCGTCCAGCCCCATCGCCCGGGCCTTGGAGGCCGCAATGGGTGAATCCATCAAGCCGGTTGTCCCCGGATCGCGCCCCGACAAGGGCGTTGAGGAGCCGGAGACGAAGCTCGAGTCCACCCCATCGGTCGCCGCAGGTTCCGCCCAGTGGGGGTCCTTCACTGTGGCGATGCTGCCGAAGTCCTCAGATTGA
group_3253		hypothetical protein	16	8	2	7	88.8889	46.6667	7	0.046941	1	1	4	4	1	0.125	0.625	Probable peptidoglycan glycosyltransferase FtsW;			MSATTGKLAAAVVAGVCLVGSVTAAPANAYSDSQSTKFDNGARLTANIWASNLGGWKGCHDFKSSAVSTMKPKWIEDDFNAHATGINVSLKGAGASFNGADASAKIKNNRGQKGAYISGRVCAGITAISIRFTSTAKAFAYGNIRTVNASV*	ATGAGTGCAACTACCGGGAAGCTTGCTGCAGCTGTCGTGGCTGGGGTTTGTCTCGTTGGGTCGGTGACGGCAGCACCAGCGAATGCCTACAGTGACTCGCAATCGACGAAGTTTGATAACGGAGCGCGCCTTACGGCAAATATTTGGGCCTCTAATCTCGGAGGATGGAAGGGTTGTCATGACTTCAAGTCGAGTGCGGTTAGCACAATGAAACCAAAATGGATTGAGGATGACTTTAATGCACATGCGACGGGAATCAATGTAAGCTTGAAGGGCGCGGGCGCTAGCTTTAATGGTGCTGATGCTAGTGCAAAGATCAAGAATAACAGGGGGCAAAAGGGTGCATATATTTCAGGCAGAGTATGCGCCGGAATTACTGCTATTTCTATCCGCTTTACG…
