# Supplementary material for: Genomics of Invasive Cutibacterium acnes Isolates from Deep-Seated Infections
Source: Microbiol Spectr. 2023 Mar 28;11(2):e04740-22. doi: 10.1128/spectrum.04740-22 (PMC10100948; doi:10.1128/spectrum.04740-22)
Supplement: Supplemental file 2 — Data Set S2. Download spectrum.04740-22-s0004.xlsx, XLSX file, 0.3 MB [file spectrum.04740-22-s0004.xlsx]

## Sheet: annotated_scoary_
List of genes from GWAS analysis (ORF-based GWAS).
Gene	Non-unique Gene name	Annotation	Number_pos_present_in	Number_neg_present_in	Number_pos_not_present_in	Number_neg_not_present_in	Sensitivity	Specificity	Odds_ratio	log_odds_ratio	Naive_p	Bonferroni_p	Benjamini_H_p	Max_Pairwise_comparisons	Max_supporting_pairs	Max_opposing_pairs	Best_pairwise_comp_p	Worst_pairwise_comp_p	NCBI Annotation	COG Code	COG Annotation	Translation
"group_2039		hypothetical protein	4	26	82	77	4.65116	74.7573	0.144465	-0.840236	9.53389e-05	1	0.243098	14	4	12	0.0129395	0.179565	Paired box protein Pax-1			MGNISMEVRCIFEDTVVHHARLHTHYISIEICSNSNSDASFASRPHAYIHEQWLSPRCGCRREDRILARDICTRHHVPTRKLSTAQIRADMAGIYSSAPHKSDHDDDPGP*	ATGGGTAACATATCCATGGAGGTTCGATGTATATTCGAGGATACAGTCGTCCATCACGCCCGCCTACATACCCATTACATCAGCATAGAAATATGCTCCAACAGCAACTCCGATGCCTCATTTGCCAGCCGGCCACATGCCTATATCCACGAGCAGTGGTTATCACCCAGATGTGGGTGCCGTAGAGAAGACCGCATTCTCGCGCGCGACATTTGCACCCGTCACCATGTCCCCACTCGCAAGCTTTCCACCGCCCAAATACGGGCCGATATGGCGGGAATCTACAGTTCGGCGCCTCACAAGTCCGACCACGACGACGACCCCGGACCTTGA
"group_150		hypothetical protein	63	48	23	55	73.2558	53.3981	3.13859	0.496734	0.000218556	1	0.243098	8	7	2	0.0703125	0.289062	Cytochrome c oxidase subunit 1; AltName: Cytochrome c oxidase polypeptide I			MTTHKNTLEEQYHHAPLNGLAIGTIVGAVWAMVFLILYVNSWKVIDLKEYPSILIMSLIFPLIGWLTGLWERRVYACDDPKKRRCRAKIIGSAMATLTGVFMFFLSDPLDMIATLSGKEIAAHVVLLMVFPLAGLVLSIIGIRLKNSSASFIPSMSIVTVITIFIAAVFWFHLYILLSVFFFEF*	ATGACCACCCACAAAAACACACTCGAAGAGCAATACCACCACGCACCCCTCAACGGCCTGGCCATCGGCACCATCGTCGGAGCCGTCTGGGCTATGGTATTTTTAATACTATACGTCAATTCATGGAAGGTGATAGACCTCAAGGAATATCCGTCTATCCTTATTATGTCGCTCATCTTTCCCCTAATAGGGTGGCTCACGGGCTTATGGGAAAGAAGAGTGTACGCATGTGATGACCCAAAGAAACGCAGATGCAGAGCCAAGATTATTGGCTCTGCCATGGCAACCCTCACCGGTGTATTCATGTTTTTTCTCTCGGACCCTTTGGATATGATTGCCACTTTGAGCGGCAAGGAGATAGCGGCTCACGTGGTCCTTCTCATGGTGTTTCCTCTTGCT…
"group_1865	ehpR	hypothetical protein	63	48	23	55	73.2558	53.3981	3.13859	0.496734	0.000218556	1	0.243098	6	6	3	0.03125	1	Phenazine antibiotic resistance protein EhpR	Q	COG2014: COG0346 Catechol 2,3-dioxygenase or other lactoylglutathione lyase family enzyme	MSAPNLFLTYVSDAKRSTAFYSDLFDIEPNFTSPRYVAFEVTPGVLFAIWTGQRGHHPRHAPHERDRTHGPPVVRGGR*	ATGTCGGCACCCAACCTGTTCCTGACCTACGTCAGCGACGCCAAACGGTCCACCGCCTTCTACAGCGACTTGTTCGACATCGAGCCCAACTTCACCAGCCCGCGCTACGTCGCCTTCGAGGTGACACCCGGGGTGCTGTTCGCCATCTGGACCGGGCAAAGGGGACACCACCCGCGACACGCCCCGCACGAGCGAGATCGGACTCATGGTCCCCCGGTCGTCCGCGGCGGTCGATGA
"group_1982		hypothetical protein	6	27	80	76	6.97674	73.7864	0.211111	-0.675489	0.000471862	1	0.243098	15	4	12	0.0351562	0.118469	Nucleosome-remodeling factor subunit NURF301; AltName: Enhancer of bithorax; AltName: Nucleosome- remodeling factor 215 kDa subunit;			MRDPTWEIYDDAHEMMSEHQMQAGRECNATINAVDTAWQKTCYADG*	GTGCGGGATCCTACCTGGGAGATATACGACGACGCTCACGAGATGATGTCTGAACACCAGATGCAGGCAGGACGTGAGTGCAATGCGACGATTAACGCTGTGGACACTGCGTGGCAGAAGACCTGCTACGCCGACGGATGA
"group_1500		putative protein	59	91	27	12	68.6047	11.6505	0.288156	-0.540372	0.00106581	1	0.243098	7	3	6	0.125	1	Uncharacterized protein MT2288	R	COG2014: COG1579 Predicted nucleic acid- binding protein, contains Zn-ribbon domain	MKAAAQDQWKLLDLAQTDRRIAQAEHRRRTLPELAELKDLAVQRRTLAEEVVAKSTALSDAKMEQERIEGDLEPARARMERNQKTVDAGTITDHKALRGLTEEIEHLGRRISRLEDDELDAMQAVEDAERAHADADRRRIELDGHIRTVLASRDAGLKGIDDELSELRRVRQTQAGGIPTDLFKLYELLRERTGMGCAKLVHGVCEGCGIATNAADLRRYEAAGDDEVVRCEECDRILVRTGESI*	GTGAAAGCTGCGGCACAGGATCAGTGGAAGCTTCTGGACCTTGCTCAGACCGATCGGCGGATCGCTCAAGCAGAGCATCGTCGTCGGACTTTGCCCGAGTTGGCCGAACTCAAGGACCTTGCAGTGCAGCGGCGAACGCTTGCGGAGGAGGTCGTCGCTAAATCTACCGCTCTGTCGGACGCCAAAATGGAGCAGGAACGTATCGAGGGCGACCTCGAACCAGCTCGCGCCCGAATGGAGCGCAACCAGAAAACCGTGGATGCGGGCACCATCACCGACCATAAAGCGTTGCGTGGCCTGACCGAGGAAATTGAGCACCTAGGGCGGCGCATCTCTCGATTAGAGGACGACGAGCTTGACGCCATGCAGGCCGTCGAGGATGCCGAGAGGGCCCATGCC…
"group_1868		hypothetical protein	66	56	20	47	76.7442	45.6311	2.76964	0.442424	0.00141863	1	0.243098	7	5	2	0.453125	0.453125	Uracil-DNA glycosylase;			MEMRSRKELVSTIVLGVMTVSAGMTMIAGQANASHCSLFANKPVQHGTTMSGTGGRQSCADTGRIRGSR*	ATGGAGATGAGATCTCGCAAGGAGCTGGTTTCTACTATCGTATTAGGTGTTATGACGGTGAGCGCTGGGATGACGATGATCGCCGGGCAGGCTAACGCAAGCCATTGTTCTTTGTTTGCAAATAAGCCTGTCCAGCATGGCACGACGATGTCCGGGACTGGTGGGCGTCAGAGCTGCGCCGACACCGGTAGGATCCGTGGCAGTCGCTGA
"group_797		hypothetical protein	66	56	20	47	76.7442	45.6311	2.76964	0.442424	0.00141863	1	0.243098	6	5	1	0.21875	0.21875	Uncharacterized membrane protein Rv3760			MTIEEKEPSRAERILAGTVAFTICMAVVFAIVAIFIGWRWSLRMFVGVLLIGIPGEILLELVGENRMFPRGGGKPGQTRAARLLILTLILAAWALIVLALTALIQPWYGAVGEIAWVMVIGILAILIQGIRDTRKKKS*	ATGACCATCGAGGAGAAGGAACCGTCCCGCGCTGAGAGGATCCTTGCGGGCACCGTCGCGTTTACGATCTGCATGGCCGTGGTGTTCGCGATCGTGGCGATCTTCATCGGTTGGCGCTGGTCGCTGAGGATGTTCGTCGGAGTCCTGCTCATCGGAATCCCCGGCGAGATCCTGCTGGAACTGGTTGGCGAGAACCGAATGTTCCCCCGCGGCGGAGGCAAACCGGGCCAGACACGAGCTGCACGTTTGCTCATCCTGACGCTCATCCTCGCCGCGTGGGCTCTCATCGTCCTCGCCCTCACCGCCCTCATCCAACCGTGGTACGGCGCCGTCGGGGAAATAGCGTGGGTCATGGTGATCGGGATCCTCGCGATCCTCATCCAGGGGATCCGGGACACC…
"srfAD		hypothetical protein	80	78	6	25	93.0233	24.2718	4.2735	0.630784	0.001429	1	0.243098	11	9	4	0.0654297	0.548828	Probable cadicidin biosynthesis thioesterase; AltName: ORF-1; AltName: Protein X	Q	COG2014: COG3208 Surfactin synthase thioesterase subunit	MNPEVWQRISSATTSCCSTVLIFPPTGAGAPAFQSMSVLEGDTTVWGYCPPGRGQRLLEPGIRTMGEFVSKFRSSFDIPTGPLILAGVSFGAMLAFVAAHILEYDGIFATRLVALCGQSPKSYRGEREGWNLERARQRMRSYGLTPKSILNSDESDDLFVRPTLDDLLLAESCCGNQLKQIHVPVTCVSAIDDKIVSSEEAIQWREATSETYRLIEVTGGHYAHEGFRRKEWLNVFS*	GTGAATCCGGAAGTTTGGCAGCGTATTAGTTCAGCAACTACCTCTTGTTGCTCCACAGTCCTGATATTCCCTCCTACGGGTGCCGGAGCTCCTGCCTTTCAATCGATGTCTGTCTTAGAGGGGGATACTACAGTTTGGGGTTACTGCCCGCCTGGCAGGGGACAACGATTACTTGAACCCGGCATCAGAACCATGGGAGAGTTCGTCAGCAAGTTTCGATCATCCTTCGATATTCCGACTGGGCCGTTGATACTCGCCGGGGTTAGCTTTGGCGCGATGCTAGCGTTCGTAGCTGCTCATATTTTAGAATATGACGGAATCTTCGCGACTCGTTTAGTTGCCTTATGCGGGCAAAGTCCTAAGAGTTACAGGGGGGAGCGAGAGGGATGGAACTTGGAA…
"group_1995		hypothetical protein	29	14	57	89	33.7209	86.4078	3.23434	0.509785	0.00153322	1	0.243098	6	5	3	0.21875	1	DNA-directed RNA polymerase subunit beta''; AltName: PEP; AltName: Plastid-encoded RNA polymerase subunit beta'';			MVAEQFCDPVIELMIADICSVISYQVEGASHDLIVTELFGLLR*	GTGGTAGCGGAACAGTTCTGCGACCCCGTAATTGAACTCATGATTGCCGATATTTGCAGCGTCATATCCTACCAGGTTGAAGGCGCGAGCCATGACCTCATCGTGACCGAGCTTTTCGGGTTGCTTCGCTGA
"group_3117		putative protein	29	14	57	89	33.7209	86.4078	3.23434	0.509785	0.00153322	1	0.243098	8	6	4	0.289062	1	Uncharacterized protein MT2288	R	COG2014: COG1579 Predicted nucleic acid- binding protein, contains Zn-ribbon domain	MKAAAQDQWKLLDLAQTDRRIAQAEHRRRTLPELAELKDLAVQRRTLAEEVVAKSTALSDAKMEQERIEGDLEPARARMERNQKTVDAGTITDHKALRGLTEEIEHLGRRISRLEDAELEAMQAVEDAERAHADADRRRIELDGHIRTVLVSRDAGLKEIDEGLSELRRVRQTQAGGVPADLLKLYELLRERTGMGCAKLVHGVCEGCGIAATAADLRSYAAAGDDEVVRCEECDRILVRTGESI*	GTGAAAGCTGCGGCACAGGATCAGTGGAAGCTTCTGGACCTTGCTCAGACTGATCGGCGGATCGCTCAAGCAGAGCATCGTCGTCGGACTCTGCCCGAGTTGGCCGAACTCAAGGACCTTGCAGTGCAGCGGCGAACGCTTGCGGAGGAGGTCGTCGCTAAGTCCACCGCTCTATCGGACGCCAAAATGGAGCAGGAACGTATCGAGGGCGACCTCGAACCAGCTCGCGCCCGAATGGAGCGTAACCAGAAAACCGTGGACGCGGGCACCATCACCGACCATAAAGCGTTGCGCGGCCTGACCGAGGAAATCGAGCACCTAGGGCGGCGCATCTCTCGACTGGAGGACGCCGAGCTTGAGGCTATGCAGGCCGTCGAGGATGCCGAGAGGGCCCACGCC…
"group_626		hypothetical protein	23	51	63	52	26.7442	50.4854	0.372238	-0.42918	0.0016636	1	0.243098	6	3	5	0.21875	1	Uncharacterized protein MJ1094	J	COG2014: COG1944 Ribosomal protein S12 methylthiotransferase accessory factor YcaO	MTVERQPLRERARSLVSPYGLVSQVHPLHANEADPPFHVHLGRTGHSIHEGQITFEGDIGNTDGAGSGSDSTTAEFIAVMESLERYSSAMWDARSFLLESENNLQERLVSPNQFPRCSTAELDSGHVLRRYDPGVPIRWVRGWSLTSGHQVWVPAIAVYLHLPYLNDSERFIRSVSTGCAVHESMRKAVLNGLLEVVERDAIALTWLHELPLPRIAASEAGEFPPEALASWKSYRDYGIETHLFDATTDFGIPVIFALQISDQDDDIAQLVGAASALEPAEALTKVFREMASIRIALRAFLAQSTSIKIYPDVANVTGGAALMGQRAYRDAFSFLLNSERETSPSRMPNLLELNDDPLREMIIRIRLAGAEVIAVDITTDEARSVGARVVKVLVPEAVP…	ATGACAGTTGAGCGTCAGCCTCTGCGGGAGCGTGCAAGGAGCCTCGTTTCACCATACGGACTAGTTTCCCAAGTACACCCTCTGCACGCCAATGAAGCAGATCCACCGTTTCATGTGCATTTGGGTCGAACAGGCCACTCAATACACGAGGGGCAAATTACTTTTGAGGGAGATATCGGAAACACCGACGGGGCAGGGTCGGGATCCGACAGTACCACGGCAGAATTTATTGCAGTAATGGAGTCCTTAGAGCGCTACTCCAGCGCAATGTGGGACGCTCGTTCCTTTTTGCTGGAATCGGAAAATAATCTGCAGGAGCGACTTGTATCTCCCAACCAATTCCCACGCTGTTCTACAGCCGAGCTAGATTCTGGACATGTACTCAGGCGGTACGACCCG…
"group_1158		hypothetical protein	25	54	61	49	29.0698	47.5728	0.371888	-0.429588	0.00178836	1	0.243098	7	3	7	0.015625	1	Alpha-L-fucosidase; AltName: Alpha-L-fucoside fucohydrolase; Flags: Precursor	G	COG2014: COG3669 Alpha-L-fucosidase	MLNFDERTGPNQGVNAPHWPSVQVPQWWKDAKLGFFIHWGLYSVPAWATTNPDPVPLEQEYAHHCYAEWYANTVRILNSPTRRHHDRVYGIGTSYEDFADWWSPDLDAPATLIRRIADAGAGYVIPTTKHHDGFCLWHTDTTGFNAAKRGPHQDLVKALHDEARAAGLRFGVYYSGALDWHVGDFGAITSDTELFTFRRNDPDFAKYCAAQLTELIARFRPDILWNDIEWPDAGKGSQPYGLASLFSHYLKQVPEGVVNDRWGVSHHGFLTREYRHVDAKINEPWESTRGLGRSFGYNQEESTDESLSGTELVQYLVDVVAKNGNLLINVGPRADGSIPEVQAAAMAELGRWMRVHDEAIRGTRPWGNGVYGDQRIVKRGETVYVHLLDGDALHLPDEL…	ATGCTGAACTTCGACGAACGCACCGGCCCGAATCAGGGAGTGAACGCCCCGCACTGGCCGTCGGTCCAGGTGCCTCAATGGTGGAAAGATGCCAAACTCGGATTCTTCATCCACTGGGGCTTGTACTCGGTTCCCGCCTGGGCGACCACCAATCCCGACCCGGTACCACTTGAGCAGGAGTACGCCCACCACTGCTACGCCGAGTGGTATGCAAACACGGTGCGCATCCTCAACTCTCCCACTCGCCGACATCACGACAGGGTATACGGGATCGGAACGAGCTATGAGGACTTCGCCGACTGGTGGAGCCCCGACCTAGATGCACCTGCCACGCTGATCCGTCGAATTGCTGACGCCGGGGCCGGGTACGTCATCCCGACGACGAAACACCATGACGGA…
"group_1956		hypothetical protein	24	52	62	51	27.907	49.5146	0.379653	-0.420614	0.00180393	1	0.243098	5	2	5	0.0625	1	Uncharacterized protein y4oV	S	COG2014: COG5564 Predicted TIM-barrel enzyme	MTRTEILKKFRGQVANGIPLVGGGAGTGITVKSAEAGGIDLLVIYNSGRFRMAGRGSLSGLLAYGDANEIAMDMAREVLPVVKHTPVLAGVNGTDPFRVMPQS*	ATGACCCGCACTGAAATCCTGAAAAAGTTCCGCGGACAAGTCGCCAACGGAATCCCCTTGGTGGGCGGCGGCGCAGGCACCGGGATTACGGTTAAATCCGCGGAAGCCGGCGGTATCGATCTGCTCGTCATCTATAACTCAGGACGTTTCCGGATGGCAGGTCGCGGCTCCCTCTCAGGGCTTCTCGCTTACGGCGATGCCAATGAGATCGCCATGGACATGGCGCGCGAGGTACTGCCCGTCGTCAAGCACACCCCAGTTCTTGCCGGAGTTAATGGCACTGATCCCTTCAGAGTGATGCCCCAGTCCTAA
"melA		hypothetical protein	24	52	62	51	27.907	49.5146	0.379653	-0.420614	0.00180393	1	0.243098	5	2	5	0.0625	1	Alpha-galactosidase Mel36A;	G	COG2014: COG3345 Alpha-galactosidase	MHDVTPVIQPFRLATAPDQPVGLAAGTLDGAVALPLVECLTLEHGRCFVDHRLTQTTVGSGLRPVRREPLTSPWPGTRVIQHDRGSDLTVTVDLWHPTSATLHGRTTVHNDGKLPVHLTAVSIMCASLLSGAELDDLDILIAPSAWMAEQRWTHHRLSDLLVDVGTELHGESPRDRFVLSSESGWSSGRWEPVGFITDPASGRAVGWQIEHNGGWTVELARRSSTLGLCLFGPTDLQHHWMHQLNPGETFTTPAVTLVVSDNSWQGAAAELSTYRRVLRGNNGTAAPIVFNDYMNTLMADPTAERLSTLIPAAARTGAEVYCIDAGWHSDDTDWWDDVGRWEPSPRRFPGGLRHTLDLIVAYGMTPGLWIEPLAVGLRSPLVNDLPPEAFMRRAGVPIV…	ATGCACGATGTCACCCCTGTCATCCAGCCGTTTCGGCTCGCGACGGCCCCCGACCAACCGGTCGGCTTGGCAGCCGGGACTCTTGACGGCGCGGTGGCGCTTCCCCTCGTCGAATGCCTCACCCTCGAACACGGCCGATGCTTCGTCGACCATCGCCTCACCCAAACTACGGTGGGATCCGGTCTGCGTCCCGTTCGCCGCGAACCGCTCACCTCGCCGTGGCCCGGCACCCGCGTCATCCAGCATGATCGAGGATCCGACCTCACCGTCACCGTCGATCTGTGGCATCCCACCTCAGCGACCTTGCACGGGCGAACAACCGTACATAATGACGGCAAGCTCCCAGTCCATCTCACTGCCGTCTCTATCATGTGCGCCAGTCTGCTGTCAGGAGCCGAA…
"group_2480		hypothetical protein	1	14	85	89	1.16279	86.4078	0.0747899	-1.12616	0.00187796	1	0.243098	3	1	3	0.25	1	Probable cobalt/nickel-exporting P-type ATPase; AltName: Cation-transporting P-type ATPase CtpD			MSELKNDVVSGTLLTGEHVIDDLAGIIVTTVRNTPGVTRVVKPWWRRVGDDDRSAIRISEEDGLSDVEVEITVDLTVPIVQLTQDLRHRVATAITQSGRTPGKVDIVVSKVEPNNE*	ATGTCTGAGCTCAAGAACGACGTCGTCTCTGGAACGCTGCTGACGGGCGAACACGTCATCGATGACCTAGCGGGGATCATTGTCACCACCGTCCGTAACACCCCGGGGGTGACGCGAGTCGTGAAGCCGTGGTGGCGTCGGGTTGGTGATGACGACCGCTCAGCGATACGGATCAGCGAGGAGGATGGGCTCAGCGATGTGGAGGTGGAGATTACTGTCGACCTGACGGTGCCTATCGTGCAGTTGACACAGGACCTTCGTCACCGGGTTGCTACCGCCATTACTCAATCGGGACGCACTCCAGGCAAGGTAGACATTGTCGTCTCCAAAGTTGAGCCCAATAACGAGTGA
"group_3134		hypothetical protein	9	30	77	73	10.4651	70.8738	0.284416	-0.546047	0.00194433	1	0.243098	18	5	15	0.00753784	0.0962524	Putative RING finger protein ORF117			MNTPPPRETSQPRINAPTLRQKNTSAYDELASATIGKIANRVYTDLMNIRKI*	ATGAATACCCCGCCCCCACGGGAAACCAGTCAACCGCGCATAAACGCGCCAACATTGAGGCAGAAGAATACATCAGCATATGACGAACTAGCATCGGCAACCATAGGCAAAATCGCAAATCGGGTTTACACCGACCTGATGAACATCCGGAAAATCTAA
"group_1160		hypothetical protein	25	53	61	50	29.0698	48.5437	0.386638	-0.412696	0.00195588	1	0.243098	6	3	6	0.03125	1	Putative K(+)-stimulated pyrophosphate-energized sodium pump; AltName: Membrane-bound sodium-translocating pyrophosphatase; AltName: Pyrophosphate-energized inorganic pyrophosphatase;			MTDVEKSPTRGERILAAVVAFTLWMAVIFAIVAIFVGWRWSLRMFVGVLLIGIPGEIVMELVGRGPLLPSGASRIRRSRGSRLLLSALILIVWAFIVLAAIALIQPWYGATGDMAWVMVVGIAAILVQEGTDTRKKKS*	ATGACTGACGTGGAGAAGTCCCCGACTCGCGGTGAGAGGATTCTCGCCGCTGTGGTCGCCTTCACCCTCTGGATGGCCGTGATATTCGCGATTGTGGCGATCTTCGTCGGCTGGCGGTGGTCTCTGCGGATGTTCGTCGGGGTGCTCCTCATCGGTATCCCCGGAGAGATCGTTATGGAGCTCGTCGGTCGGGGACCGTTGCTGCCGAGCGGCGCGTCGAGAATACGGCGTTCCCGTGGTTCGCGGTTACTCCTCTCGGCACTCATCCTTATCGTGTGGGCGTTCATCGTTCTCGCGGCGATTGCGCTCATTCAGCCCTGGTACGGCGCTACCGGTGACATGGCCTGGGTGATGGTCGTAGGGATCGCGGCGATCCTCGTGCAGGAGGGCACCGACACC…
"ykoD_2		Putative HMP/thiamine import ATP-binding protein YkoD	25	53	61	50	29.0698	48.5437	0.386638	-0.412696	0.00195588	1	0.243098	6	3	6	0.03125	1	Putative ABC transporter ATP-binding protein TDE_0906	PR	COG2014: COG1122 Energy-coupling factor transporter ATP-binding protein EcfA2	MSIVSLNGVSYGYPSFDPDSSPFSDGPAPEREFVEQLRGITMTIQPGTLTLLVGASGSGKSTLLRTMNGLVPQFFGGTLRGHVMVQGTDLAGVELHDVGRTSAMIFQNPRTQFFTSSVRTELAFGLENYGVDPVDIREAVSRAVSRTGISHLLDRHLDTLSGGELQRVACACALVADVDLLLFDEPTLNLSAEGIDDFRALVTELKAANKTLVIAEHRLHLFRGLVDDVHRVSNGQIVERMSGSSLFALTEGDLLERGLRSLDVNPVDLPAPPQAPAPLTPVPRGKFMRSDPASAGCTKIPAGLTIEHLAFSYRPGSTILDIDSLFLPGGAVTILTGPNGAGKSTLARIVCGLEKSPTEARIVMGVPWTPGRRQKCCGMVMQDVRRQLFSESVEREVTL…	GTGAGCATCGTCAGCCTCAACGGCGTCAGCTACGGCTACCCCTCGTTCGACCCCGACTCCTCGCCGTTCTCCGACGGTCCGGCCCCCGAGCGGGAGTTCGTAGAACAGCTTCGTGGCATCACGATGACGATCCAACCAGGCACCCTCACCTTGCTAGTAGGAGCGTCGGGGTCAGGGAAATCCACCCTATTGCGGACGATGAATGGACTCGTCCCCCAATTCTTCGGGGGAACGTTGCGCGGCCACGTCATGGTCCAAGGTACTGACCTGGCCGGTGTCGAACTGCACGATGTCGGCCGCACCTCCGCGATGATTTTCCAGAATCCCCGTACCCAGTTCTTCACCTCCAGCGTGCGCACAGAGCTGGCCTTCGGGCTGGAGAACTATGGGGTCGATCCG…
"oppC		Oligopeptide transport system permease protein OppC	25	53	61	50	29.0698	48.5437	0.386638	-0.412696	0.00195588	1	0.243098	6	3	6	0.03125	1	Dipeptide transport system permease protein DppC	EP	COG2014: COG1173 ABC-type dipeptide/oligopeptide/nickel transport system, permease component	MSTEIAIPDPQSRRPESARPMRPGTARRTSRRTSLFKQGVEVFFENRLAVVGFVTLLIIVVLCFIGPSIWRTDQVHTQLSSAYLPISGTHPLGTDAVGYDQLGRLMLGGQTSIIVGLAAGILATTIGTIWGATAGFVGGWLDAAMMRIVDSLMAIPALFLFMLIATLVTPTVPLLVLIIGAFAWLNPARLIRGESLALRSREYIVAMRGMGGSSLRAVRTHVVRNAIGTVIVNATFQVADAILYVAYLSFLGLGVPPPAANWGGMLSDGLAEVYSGHWWLLYPPGVLIIILVVAFNFVGDGLRDAFEVRLRSR*	ATGAGCACCGAGATCGCTATTCCCGATCCTCAGAGCCGACGTCCCGAATCTGCCCGTCCCATGCGTCCCGGCACAGCGCGACGGACCAGCAGACGCACCAGCCTCTTCAAACAGGGGGTGGAGGTGTTCTTCGAGAACCGTTTGGCCGTCGTAGGATTTGTCACCCTGCTTATCATCGTCGTTCTGTGCTTCATCGGACCGTCGATCTGGCGCACCGATCAGGTCCACACCCAGCTGTCCAGCGCTTACCTCCCCATCTCCGGCACGCACCCTCTTGGTACGGACGCGGTGGGCTACGACCAGCTCGGACGACTCATGCTCGGCGGCCAGACATCCATCATCGTCGGCCTGGCAGCTGGCATCCTGGCCACCACCATCGGAACGATTTGGGGCGCCACA…
"group_1975	oppF_2	putative ABC transporter ATP-binding protein	25	53	61	50	29.0698	48.5437	0.386638	-0.412696	0.00195588	1	0.243098	6	3	6	0.03125	1	Oligopeptide transport ATP-binding protein OppD; AltName: Stage 0 sporulation protein KD	Q	COG2014: COG4172 ABC-type microcin C transport system, duplicated ATPase component YejF	MSMSQPEDILLRLQDLEVTIDVRGGRVAPLRGCSMEVRRGETIGLVGESGSGKTMTALSIMGLLPHGGRVTGGSIVFNGRDLTSSPPDETRRIRGMDIGMIFQDPLTSLNPTMKIGNQVGEALRIHKVASKKKAWERSIDLLRKVGMPRPEKIVNDYPHQLSGGMRQRVMIAMALICSPSLLIADEPTTALDVTTQRQILDLIDDLKKEFNTAVILVTHDLGVVAGRADRVAVMYAGQIVEVASSTDIFINPQHQYTRSLIAALPEQTTDTREELYTIPGMPPDLREKIVGCAFATRCPLATEICTQSNPHMVTLGRTDAPSANNEPANHVHTCFHPAGPPLKRRHDLRPERDLSSHPVVCSVQDLHKNYPAMSSGVIRRQIGWVRAVSGVSFDVYEGE…	ATGAGCATGTCACAGCCCGAAGACATCTTGCTGCGTCTGCAAGATCTGGAGGTCACTATTGACGTGCGCGGTGGCAGGGTCGCGCCTTTGCGGGGCTGCTCCATGGAAGTACGACGCGGCGAGACGATCGGTCTAGTCGGCGAGTCCGGATCCGGTAAGACGATGACAGCGCTATCCATCATGGGCCTGCTCCCCCACGGTGGACGGGTTACCGGAGGATCCATCGTCTTCAACGGCAGGGACCTCACTAGTTCGCCACCCGACGAGACCCGGCGCATTCGCGGTATGGACATCGGGATGATCTTCCAAGACCCGCTCACCTCACTCAACCCGACGATGAAAATCGGTAACCAAGTAGGCGAAGCGCTGAGAATCCACAAGGTGGCCTCGAAGAAGAAG…
"group_1976		hypothetical protein	25	53	61	50	29.0698	48.5437	0.386638	-0.412696	0.00195588	1	0.243098	6	3	6	0.03125	1	HTH-type transcriptional regulator TcmR; AltName: Tetracenomycin C transcriptional repressor	K	COG2014: COG1309 DNA-binding transcriptional regulator, AcrR family	MRKRPGRKPAFTRRQVIDATLAEGIGSFTLRAVAERLGVKATALYREFSSRQELQLAAISAIAADIEPDPQLCTWQDVLRDVVDRQWQMCVRYPEAAAVIVTRPEAFGVALPRITAIVERLAALGIPGGKEGAAFALDFAGDTALETYMSVQPYMTCDEEGRTGLDKFVRIAGELPELFGMQDMGERGNLDLKIEFIIAGMEHGLFRGASS*	ATGAGAAAACGGCCGGGGCGTAAACCTGCGTTCACACGACGTCAGGTCATTGACGCTACCCTAGCTGAAGGAATTGGCAGTTTCACTCTTCGAGCGGTTGCCGAGCGCCTTGGGGTGAAGGCCACTGCCTTGTACCGGGAGTTCAGTTCCCGTCAGGAGTTGCAGCTTGCCGCGATCAGCGCGATAGCTGCCGACATCGAACCGGATCCGCAGTTGTGCACCTGGCAGGACGTGCTGCGCGATGTCGTGGATCGGCAGTGGCAGATGTGTGTCCGCTATCCGGAGGCGGCCGCCGTTATTGTCACCCGGCCTGAAGCCTTCGGAGTAGCTCTACCGCGAATCACGGCGATCGTTGAGAGGTTGGCCGCACTCGGTATCCCCGGGGGCAAGGAAGGGGCA…
"group_2403		hypothetical protein	25	53	61	50	29.0698	48.5437	0.386638	-0.412696	0.00195588	1	0.243098	6	3	6	0.03125	1	ATP synthase subunit c; AltName: ATP synthase F(0) sector subunit c; AltName: F-type ATPase subunit c;			MKSRLTTRDLVTVAIFAVIFFVAFYACGMIGFAGPAFMFVGWILGILLGGIIVMLSMARVPKMGALTITGLLVGLGMMPGHTIWMIPAGLVLGFIADLVTTNAGRNVRLDPRRASLGYAVFTLWVVAPLIPMVVNADKYYAMITKQMGADYSNKMRALFTPGLVAGWAVAVFLLGLLGGWLGIKVGRKHFRRAGLTK*	ATGAAATCACGCCTGACCACTCGTGATCTGGTGACCGTAGCCATTTTCGCGGTGATTTTCTTCGTCGCCTTCTACGCCTGCGGGATGATTGGTTTCGCCGGGCCGGCGTTCATGTTCGTTGGCTGGATCCTCGGTATTCTGCTGGGCGGGATCATCGTGATGCTGTCAATGGCACGGGTCCCGAAAATGGGCGCTTTGACGATCACCGGGCTGCTCGTCGGACTCGGTATGATGCCCGGGCACACTATCTGGATGATTCCCGCCGGGCTCGTGCTCGGCTTCATCGCCGATCTGGTCACCACCAACGCCGGGCGTAACGTTCGCCTGGACCCGCGCCGGGCGTCCCTCGGCTATGCGGTATTCACCCTTTGGGTGGTTGCGCCACTGATACCGATGGTC…
"irtB		Iron import ATP-binding/permease protein IrtB	25	53	61	50	29.0698	48.5437	0.386638	-0.412696	0.00195588	1	0.243098	6	3	6	0.03125	1	Beta-(1-->2)glucan export ATP-binding/permease protein NdvA; AltName: Attachment protein	V	COG2014: COG1132 ABC-type multidrug transport system, ATPase and permease component	MAVAFVGVSLRYTKVLENVGAATLAVETAREPVAEVDEILSATVLPEPDIPVGLPAPGEVSFEGVSFGYDQARPVLHDVSFTVPAGGLTAIVGPSGAGKSTLFRLIARFWDADSGTVRVGGVDVRDQTTEQLMSQLAMVFQDVYLYDSTLTENIRIGCPDATDEHVRQAGALAGVDEIADRLPGGWDASVGEGGRRLSGGERQRVSVARALLKRAPILLFDEATSALDPENEAHVEAAVTQLRQTSTIVVIAHKLDTIRSADQIVVVDRTGRVCQVGTHDDLIASSGLYADLWHARERAVGWSLVGRP*	GTGGCGGTGGCTTTCGTCGGGGTTTCGCTGCGCTACACGAAGGTGTTGGAGAATGTCGGTGCTGCGACCCTGGCCGTCGAGACTGCGCGTGAACCGGTCGCCGAGGTCGACGAGATCCTCTCGGCTACTGTGCTTCCCGAGCCAGACATCCCGGTGGGGCTTCCCGCCCCCGGCGAGGTGAGTTTTGAAGGTGTCTCTTTCGGCTACGACCAGGCTCGCCCGGTCCTCCACGACGTCTCGTTCACTGTTCCGGCCGGCGGATTGACGGCTATCGTCGGACCCTCGGGCGCTGGCAAGTCCACTCTGTTTCGGCTCATTGCCAGGTTCTGGGATGCTGATTCCGGAACGGTGCGAGTTGGTGGGGTCGATGTCCGCGATCAGACTACTGAGCAGCTCATG…
"group_2235		hypothetical protein	82	82	4	21	95.3488	20.3883	5.25	0.720159	0.00201377	1	0.243098	7	6	2	0.125	0.453125	Hermansky-Pudlak syndrome 6 protein homolog; AltName: Ruby-eye protein homolog; AltName: Ruby-eye-like protein;			MGVSERNRVGCIGRNRCGVYGCPIASRGVIVAVTVVLEWFVNPLVKSTVTLVTHSSTPPLFGRGLQPGSPLSAITVVCSSASSKVCVSAMLRNSLFLRKRSGSLRTSHPTPGGMSSTTRTEAGGFFVSGVTISLLRCGAATLVLFLPSSIVSPIRVKALGYGQVPVWWGGQCGGVSGQGC*	GTGGGTGTGAGCGAGCGGAACAGGGTGGGCTGCATCGGGCGCAATCGGTGTGGCGTTTACGGGTGCCCGATAGCGTCTCGCGGCGTCATAGTGGCCGTGACCGTCGTCCTGGAATGGTTCGTGAATCCCCTAGTCAAATCCACTGTGACACTGGTGACACACTCCTCCACACCCCCCTTATTTGGTAGAGGTCTGCAGCCTGGTAGTCCTCTAAGCGCCATAACAGTCGTGTGTTCATCGGCTTCTTCCAAGGTTTGTGTTAGCGCGATGTTGCGTAATAGCCTATTCCTACGAAAACGGAGTGGGAGTCTGAGGACATCCCACCCAACCCCCGGTGGGATGTCCAGCACGACGCGGACCGAAGCCGGGGGCTTCTTTGTGTCTGGAGTCACAATCTCA…
"group_2239		hypothetical protein	82	82	4	21	95.3488	20.3883	5.25	0.720159	0.00201377	1	0.243098	6	5	2	0.21875	0.6875	Abscisic acid 8'-hydroxylase 3;			MTPVALPSIADLDHAVNNLTDALITATDSTDSGWYIESAIEELRTALTEVASLSRAAGAPASLLAGASRAWQAGQVELIETSGQVADNLIGWLAVHPEKAA*	GTGACTCCCGTAGCTTTACCGAGCATCGCTGATCTCGACCATGCCGTCAACAACCTCACCGACGCCCTTATCACCGCCACCGACAGTACCGACAGCGGCTGGTACATCGAAAGCGCCATCGAGGAGCTACGCACCGCCTTGACTGAAGTCGCTTCTCTCAGCCGCGCAGCAGGGGCCCCGGCATCACTGCTGGCCGGCGCATCGCGCGCATGGCAGGCCGGACAGGTCGAACTGATCGAAACCTCAGGACAGGTCGCCGACAACCTCATCGGCTGGCTGGCCGTCCACCCCGAGAAGGCAGCATGA
"group_2150		hypothetical protein	86	93	0	10	100	9.70874	inf	#VALUE!	0.0021568	1	0.243098	3	3	0	0.25	0.25	Thiol peroxidase;			MSAHAYWEYIQFQGRPVTVFTTVTGAASSGSVATIVRVDLASHDIGWVHRR*	ATGAGTGCTCATGCATACTGGGAATATATCCAATTTCAAGGACGTCCCGTAACCGTGTTCACCACGGTGACCGGCGCGGCCTCTTCGGGAAGCGTCGCCACTATCGTGAGGGTTGATCTGGCGTCTCATGACATTGGCTGGGTTCACCGACGCTGA
"group_2311		hypothetical protein	86	93	0	10	100	9.70874	inf	#VALUE!	0.0021568	1	0.243098	3	3	0	0.25	0.25	50S ribosomal protein L36	J	COG2014: COG0257 Ribosomal protein L36	MKVRNSLRFLKNQPGSQVVRRHGRVYVINKKNPRLKTTRQG*	ATGAAGGTCAGGAACTCGTTGCGATTTCTGAAGAACCAGCCCGGCTCCCAGGTGGTGCGCCGTCATGGTCGCGTCTACGTCATCAATAAGAAGAACCCGCGGCTGAAGACCACCCGTCAAGGCTGA
"group_445		putative protein	86	93	0	10	100	9.70874	inf	#VALUE!	0.0021568	1	0.243098	4	4	0	0.125	0.125	Uncharacterized protein Mb1311c	E	COG2014: COG0747 ABC-type transport system, periplasmic component	METKGGKQVVTLHLNPKAKWNSGRTIDYTDYRATWKANSGFAPDFLPASTDGFNQISSVEKGAKDTDVVLTFKTTYPDWTTVLSTVLPKEGVKDPHTFNDGWKTLNPDWLAGPFIPMKVDEASKTLTVKRNGKWWGDKSKLDTVSFKAMDSATQTKAFANKEIDAASNITTKDGYRTAQKRPDVEMRQAGSLQRRHFTFNTKSTMLSDKKVRQAIVKGINRPAIAKSDLAGLPVSPDTLMLGNHLFMPGQAGYRDNSAGYNYDPEAAKKGLDEAGWKKQGDYRVKDGKTLTINYAKLTGVPTSENEGALFKQDMAKIGVKVNLVNTPSDSFIQTLSSHSFDVIAFTWGTAYPMANIRQIYGAAAEGSKQPSQSNFSQLLDPEVEKLISKIDTESDVSKR…	GTGGAGACCAAGGGTGGTAAGCAGGTCGTGACCTTGCACCTCAACCCGAAGGCTAAGTGGAACTCGGGTCGCACCATTGACTACACCGATTACCGGGCTACCTGGAAGGCGAATAGCGGGTTCGCTCCGGACTTTCTGCCGGCCAGCACCGACGGTTTCAACCAGATTTCTTCGGTGGAGAAAGGCGCCAAGGACACTGATGTCGTCCTGACGTTTAAGACCACCTACCCCGACTGGACGACTGTCCTCAGCACGGTGCTGCCGAAGGAGGGCGTCAAGGATCCCCACACCTTCAACGACGGGTGGAAGACGCTAAACCCCGACTGGCTCGCTGGCCCGTTTATCCCGATGAAAGTCGATGAGGCGTCCAAGACTCTGACCGTCAAGCGCAATGGCAAG…
"group_2236		hypothetical protein	83	85	3	18	96.5116	17.4757	5.85882	0.76781	0.0021962	1	0.243098	3	3	1	0.25	1	Phospho-N-acetylmuramoyl-pentapeptide- transferase; AltName: UDP-MurNAc-pentapeptide phosphotransferase			MATMSKRHPGRFGHIVAEIIQDIVGVGVVAINSTVLVIMAAVLAEYVPYKHFYHVVGNVVVYACLAAAIAVPFFVHHWRKRRPGSHPATDYVGRSVRRAGLLTLIGTMFIGKLVSPATRGMSRSSRRRW*	GTGGCAACGATGAGCAAGAGACATCCGGGACGGTTTGGGCACATTGTGGCTGAAATTATCCAAGACATCGTTGGTGTAGGTGTCGTGGCGATCAATAGTACCGTCCTAGTGATCATGGCGGCTGTTCTTGCTGAGTATGTTCCTTATAAACACTTCTACCACGTGGTAGGTAATGTGGTTGTGTACGCCTGTCTTGCTGCGGCGATTGCGGTGCCGTTTTTTGTACATCACTGGCGTAAGCGACGTCCGGGTTCACATCCCGCTACTGATTATGTGGGGCGTAGTGTGCGACGTGCTGGGCTACTAACGTTGATTGGCACGATGTTTATCGGGAAGCTAGTTTCACCCGCAACGCGTGGTATGTCACGTAGCTCACGGCGACGATGGTGA
"group_1089		hypothetical protein	66	57	20	46	76.7442	44.6602	2.66316	0.425397	0.00226521	1	0.243098	7	5	2	0.453125	0.453125	Cytochrome c oxidase subunit 2; AltName: Cytochrome aa3 subunit 2; AltName: Cytochrome c oxidase polypeptide II; AltName: Oxidase aa(3) subunit 2; Flags: Precursor			MSVSPRDIGPLRGLHRVAFPFPSWYAILVTASGAVCSLIALRGSWSWGVWQVQDVTVTIRESSMLWAIVAGLIGAGSAARMAPSDMIVGVAPARSILSIHWHWFWRQAAALLIGTVVVAAPLVVKAWINASPTAPEVADLIVVLLSFPALVAVAHLVAAMVSHPIVWVVAPVVCIAVVGIPVLVNENLFANTGYGSVAFAWSMDMAEPSGNHTATASAVTMRTIFFCIVSVSCILAASRWSTVRSGGFTWRRVVPCVALVAPPLIIAALGVVMPVPLFRDAPLAFGCSSHEDVRVCVMPAHRSLALSYAQPAQRVVSVMPPTAVPHDVLLAEPGYHARSKQFVMDLGHATVYDSAQQLSDMTAQGLAQSFSGQDACTFSTEMTPQQIEAFDGVNSVERT…	ATGTCCGTGTCGCCCCGGGATATAGGCCCGTTGCGTGGTCTCCACCGCGTGGCATTCCCCTTCCCATCATGGTATGCGATTCTCGTAACGGCCAGCGGTGCCGTCTGCAGTCTCATTGCGCTGCGAGGATCATGGTCCTGGGGAGTGTGGCAGGTGCAGGACGTCACCGTCACCATCCGGGAGTCCAGTATGTTGTGGGCCATCGTGGCCGGCCTCATCGGGGCAGGATCGGCGGCCCGCATGGCACCGTCGGACATGATTGTCGGGGTTGCTCCGGCAAGGTCCATTCTCAGCATCCACTGGCACTGGTTCTGGCGTCAGGCGGCGGCCCTGCTCATCGGGACCGTTGTCGTTGCGGCGCCCCTGGTCGTCAAGGCCTGGATCAACGCATCCCCGACT…
"lolD		Lipoprotein-releasing system ATP-binding protein LolD	66	57	20	46	76.7442	44.6602	2.66316	0.425397	0.00226521	1	0.243098	7	5	2	0.453125	0.453125	Macrolide export ATP-binding/permease protein MacB	M	COG2014: COG1136 ABC-type lipoprotein export system, ATPase component Length=219	MAHPLKASDVHVSYVKGDEVLKGVDLVLHTGELILVRGVSGSGKTTLLNVLSGLLSPLRGTVCINGVDITKISESRRDAIRLHEMGMVFQHHGLVPDFTSRENIELVLRAREIKNSAAIAMDALKEVGVAELADRRPAEMSGGQAQRVGIARAIAGGHRIVLADEPTGQLDRANTDMIFKVLRHIVTDGADRAVLLSSHDPRACDYVDRVLDMEDGVLEEV*	GTGGCTCACCCCCTCAAGGCCAGTGATGTCCATGTTTCCTATGTTAAGGGTGACGAGGTACTCAAAGGTGTCGATCTTGTGCTGCACACCGGTGAGCTGATACTCGTTCGCGGAGTGAGTGGTTCCGGAAAGACAACCCTGCTCAATGTGCTCTCTGGGCTCCTGTCTCCATTGCGCGGGACGGTGTGCATCAACGGAGTGGACATCACGAAAATCTCAGAATCACGACGGGACGCCATTCGTCTTCATGAAATGGGGATGGTTTTTCAGCATCATGGGCTCGTCCCCGATTTTACGTCCCGTGAGAATATTGAGCTTGTCCTGCGGGCGCGTGAAATTAAAAATTCTGCGGCCATTGCCATGGATGCTCTCAAAGAGGTGGGGGTCGCTGAATTGGCA…
"group_3030		hypothetical protein	66	57	20	46	76.7442	44.6602	2.66316	0.425397	0.00226521	1	0.243098	6	5	1	0.21875	0.21875	ATP phosphoribosyltransferase;			MSAHFDMEIHDDEFQSGVPADKQPTVSDVLSTWRERYKRPPGRSLGAVIMARG*	GTGTCGGCCCACTTCGACATGGAGATCCACGACGACGAGTTCCAGTCCGGCGTTCCCGCGGACAAGCAGCCGACGGTCTCCGACGTCCTGAGCACCTGGCGTGAGAGGTACAAAAGGCCGCCAGGGAGGAGTCTCGGCGCTGTGATCATGGCGAGGGGCTAG
"group_2409		hypothetical protein	10	31	76	72	11.6279	69.9029	0.305603	-0.514843	0.00245148	1	0.243098	9	3	8	0.0390625	0.507812	WD repeat-containing protein 31; AltName: Spermatid WD repeat-containing protein;			MWRGYSWPRRSMHHSSAEIDLDSSVLVPKVASFEDEGGDKFVELIDVEGSVHSGGELGGYGVVDVGDRASDTEGKGMQMNFSTWLHVRLGTLEIQTMDLHRRFSRFSTTSNPTYPPKLFRQSCHACGRTHGAHSFPLPIGCKRCRAEHSEQGLQDESIRRHLTLIRNNTTPARKFLEIPPKGRCSPTAFSLGIVSNM*	ATGTGGCGTGGCTATTCATGGCCCCGACGCTCCATGCATCATTCCTCGGCTGAGATTGACTTAGACAGCTCGGTGTTAGTGCCGAAGGTGGCGAGTTTTGAGGACGAGGGCGGGGATAAGTTCGTTGAGCTGATTGACGTCGAGGGTTCCGTTCATTCCGGCGGCGAGTTAGGCGGTTATGGTGTGGTCGACGTTGGTGATCGTGCCAGTGATACTGAAGGCAAAGGTATGCAGATGAACTTCAGTACTTGGCTGCACGTGCGTCTTGGAACACTGGAGATCCAAACAATGGATTTACATCGGAGATTTTCACGCTTTTCGACCACATCCAACCCAACATATCCTCCCAAATTATTTAGACAATCCTGCCACGCATGCGGGCGCACTCACGGTGCACAT…
"group_3087		hypothetical protein	10	31	76	72	11.6279	69.9029	0.305603	-0.514843	0.00245148	1	0.243098	9	3	8	0.0390625	0.507812	Protein YIF1B; AltName: YIP1-interacting factor homolog B			MWRTTPVTFSGLRQHLVAGLAVQGEPCNDHYRDRLIPLGHSIYEGDEARFHVGTRLGLVVHLVAQAVV*	ATGTGGCGTACGACACCAGTCACCTTTTCCGGCCTCCGGCAACACCTCGTTGCAGGGCTCGCCGTCCAGGGTGAGCCCTGCAACGATCACTATCGCGACCGCCTAATTCCTCTTGGCCACTCGATCTACGAAGGTGACGAGGCTCGATTCCACGTCGGCACGCGACTCGGGCTCGTTGTGCACCTCGTGGCGCAGGCCGTCGTATAG
"group_1328		hypothetical protein	71	99	15	4	82.5581	3.8835	0.191246	-0.718408	0.00281805	1	0.243098	4	2	4	0.125	1	4-methylaminobutanoate oxidase (formaldehyde- forming);	O	COG2014: COG1433 Predicted Fe-Mo cluster- binding protein, NifX family	MNVMIPVRPDGSVEPRFGKAPMVAVAQVDNDGHVTDWHTFKVEWDRLHNEGTEGRHHARIVRFLREHDVVACVATHAGMGMQRTLAAMKVPLLPATLPRARESVEHAMISAYADTKGTEES*	ATGAACGTCATGATCCCCGTTCGTCCGGACGGCTCAGTGGAGCCACGATTCGGTAAGGCGCCTATGGTAGCCGTCGCACAGGTTGACAACGACGGTCACGTCACCGACTGGCACACCTTTAAGGTTGAGTGGGACCGCCTCCATAATGAGGGCACTGAAGGTCGTCACCACGCCCGCATCGTTCGCTTCCTGCGTGAGCACGACGTCGTAGCATGCGTCGCCACCCACGCTGGGATGGGAATGCAGCGCACCCTGGCAGCGATGAAGGTCCCGTTACTGCCGGCCACGTTGCCTCGTGCTAGGGAATCAGTGGAGCACGCCATGATTTCGGCATATGCGGACACCAAGGGCACGGAGGAATCATGA
"group_3224		hypothetical protein	15	4	71	99	17.4419	96.1165	5.22887	0.718408	0.00281805	1	0.243098	4	4	2	0.125	1	Transmembrane protein 165; AltName: Transmembrane protein PT27; AltName: Transmembrane protein TPARL; Flags: Precursor	G	COG2014: COG3325 Chitinase, GH18 family	MRLSRRHVLASTVGVVSTALITAQTPVGIAFARPRRTSKAVTTAVYIEVNHEDPATVGAFVREGVHRPVFDLAMIFCGQYQL*	ATGAGGTTGAGTCGTCGTCACGTGCTCGCTAGTACTGTTGGGGTAGTTTCGACGGCGTTGATCACGGCACAGACGCCCGTAGGTATCGCGTTTGCAAGGCCTCGTAGGACTTCTAAGGCAGTGACCACTGCGGTCTACATCGAGGTCAATCACGAGGATCCCGCGACTGTCGGGGCCTTCGTCCGAGAAGGGGTTCACCGCCCGGTCTTCGATCTGGCTATGATTTTTTGCGGCCAATATCAACTATGA
"group_1534		hypothetical protein	24	51	62	52	27.907	50.4854	0.394687	-0.403747	0.00286653	1	0.243098	5	2	5	0.0625	1	Titin; AltName: Connectin			MNPKNSKVKELWFPDNSDSPCTLLLDLSRASAEGTEPSPQYYCRTWDPTTKDPGVRVGILDPNRLTHQTAFLGGSGITHHFLVMEKPPSWPLLWNAGFAGLKLSTISKQLFTASYPWMVKWALQASAWTDDERLLALTKLLVAHADASLPPVDKTEMLGRLPLKLSLRLITYRSHYESIRARTIDPKAMDTAVNRAFMKYQDELLRWSQSLTCSSSYREKEWSNPNLSEWSAIIYCHLPQIRQLLSGGGLTVAGPTREDIEASLGHSIPDTRFHERLDPAMQYYLNHDQDFTAYRFCTGFLYSNLYSLGIPLRLRYLVCGLAARFNEELSDTTWRDLRDLFHEAATVAYYTRDTDGSGIR*	ATGAATCCAAAAAACTCCAAAGTGAAGGAACTTTGGTTTCCAGATAATTCAGACTCGCCATGTACTCTTCTTCTCGACTTATCTCGGGCCTCCGCTGAGGGCACTGAGCCTAGTCCTCAATACTACTGTCGAACTTGGGACCCAACAACAAAAGATCCCGGAGTAAGGGTTGGCATACTTGATCCCAACCGCTTAACTCATCAAACGGCTTTCCTTGGCGGTTCCGGTATTACGCATCACTTCTTGGTAATGGAAAAACCACCCAGCTGGCCTCTTCTATGGAACGCGGGTTTCGCGGGCTTGAAGCTTTCCACGATAAGCAAACAATTGTTCACCGCGTCATATCCATGGATGGTAAAGTGGGCGCTACAGGCATCGGCTTGGACGGACGACGAACGC…
"group_2415		hypothetical protein	29	15	57	88	33.7209	85.4369	2.9848	0.474915	0.00303071	1	0.243098	19	13	8	0.167068	0.647606	Histidine--tRNA ligase; AltName: Histidyl-tRNA synthetase;			MLTKLAVIDNGLGELESRSLHRDILSQGRPPPAGAPQGAPLETTPVFDRSRRDRAPVATTEDPCVMGRQSTVTVILSVVMSLRHQRPIPRIAAMHAVTIAGSDETRASCEHSERGARRDTPSHMI*	ATGCTTACCAAGCTTGCCGTTATCGATAATGGCCTCGGTGAACTCGAGTCCAGGTCCCTCCACAGGGATATCCTTTCGCAGGGCCGACCACCGCCCGCAGGCGCTCCACAAGGCGCCCCTTTAGAGACCACACCGGTCTTCGATCGAAGCCGCCGGGATCGCGCCCCGGTGGCCACTACCGAGGACCCATGTGTCATGGGGAGGCAGTCGACGGTTACAGTGATTCTTAGTGTGGTTATGAGTCTACGGCATCAGCGACCAATCCCACGAATTGCCGCGATGCACGCGGTGACCATCGCGGGTTCAGACGAGACCCGCGCATCGTGCGAACATAGCGAACGGGGCGCCCGTAGGGACACCCCGTCACATATGATCTAG
"group_1159	irtA	Iron import ATP-binding/permease protein IrtA	25	52	61	51	29.0698	49.5146	0.401955	-0.395823	0.00308615	1	0.243098	5	3	5	0.0625	1	Iron import ATP-binding/permease protein IrtA	V	COG2014: COG1132 ABC-type multidrug transport system, ATPase and permease component	MSRTTSGDPASIVGPSQPSPPASVAAQETASAESSHDYQAKHRAGGRALSSLMQPVRGRILAARIIVIASCVVALAPYLALVKLGTILLSAHIDHEALVHTANLLVAAFCTQALLYVLAVVITHFADLKLRSVLQGRIIGRLSRAPLAWFSSSSTGQVRKAIQDDTVQVHALVAHAPVEQTAAIGIPVVLLVYAFVVDWRLGLLCLATFPIYALLQWWSMRGMTAKTAEMNDKLANISANAIELTEGIHVVKNFGQTGKAHRRFTTACEEFARFYWDWCGPLIKASALSQSVISVPALMAINLGFGLLMARAGWVGVADVLTCSLIALVLPRTVEVLGSTAWMYQQAGGAALRLQEVLSIEQIDEPGTSSAIPEDTTVTFDDISVSYHTPDGEVPALNH…	GTGAGCAGAACCACCTCGGGGGATCCTGCCTCCATCGTTGGCCCGTCCCAACCGTCGCCTCCAGCCTCCGTGGCAGCCCAGGAAACTGCATCTGCCGAAAGTTCCCACGACTATCAGGCCAAGCACCGCGCCGGGGGTAGAGCCCTCTCATCGCTTATGCAACCGGTCCGGGGACGAATCCTGGCGGCGCGGATTATCGTCATCGCCTCCTGCGTCGTCGCCTTGGCCCCCTATCTGGCCTTGGTGAAGCTCGGCACCATCCTGCTGAGCGCCCATATCGACCACGAGGCCCTCGTACATACCGCGAACCTGTTGGTGGCGGCCTTCTGCACCCAGGCCCTGCTCTACGTGCTAGCCGTTGTCATCACACATTTCGCTGACCTCAAACTGCGCAGTGTC…
"group_1533		hypothetical protein	25	52	61	51	29.0698	49.5146	0.401955	-0.395823	0.00308615	1	0.243098	5	3	5	0.0625	1	TOG array regulator of axonemal microtubules protein 2; AltName: Crescerin-2			MRGVATFLKGRHASALVIAPLVALLVAFFLWKASLSVAPRDVWDRPVTGPELIILVGCATIMWCVSSAMDWVERTSVRSLTVGYAWMGLWICGCAAGLPLLIGWVLRSLPVELIPDGDSVLVPQIPARFQLPWPPFIGFSVTCVLCTGIALFVTGMVSRRVGPLCGPLIYLVVVVAQSKTLLRFLPGGYPGKTAAVEGSAPTVVYHGHGVCRRLCLPRCCRVRMGAGRGEIPASLNPGQILSLWSDATIPAPESSWPYPECAGLRCVDGGWGIAYGRSGPRSTW*	ATGAGAGGCGTAGCGACTTTCCTGAAGGGGCGCCATGCTAGTGCCCTTGTCATTGCGCCGCTTGTGGCCTTGCTCGTGGCCTTCTTCCTGTGGAAGGCGAGTCTGTCGGTGGCGCCGAGAGACGTGTGGGATCGCCCTGTGACTGGTCCCGAGCTGATCATTCTGGTGGGTTGTGCCACCATCATGTGGTGTGTCTCATCGGCCATGGATTGGGTCGAGAGGACATCGGTTCGGTCCCTCACGGTTGGATATGCGTGGATGGGGCTGTGGATATGCGGCTGTGCAGCTGGTCTTCCATTGCTCATAGGATGGGTACTGCGATCGTTGCCCGTTGAGTTGATACCTGATGGTGATTCCGTCCTGGTACCGCAAATTCCCGCACGGTTTCAGCTGCCGTGG…
"group_1977		hypothetical protein	25	52	61	51	29.0698	49.5146	0.401955	-0.395823	0.00308615	1	0.243098	5	3	5	0.0625	1	Energy-coupling factor transporter transmembrane protein EcfT;	H	COG2014: COG0619 Energy-coupling factor transporter transmembrane protein EcfT	MKHDEATLALPGATHRVPHSRSVAGIGFDAASAFHTRRSRQLFGAVDPRTLALYVIVLNVLLMGAGSTALVMTSLGVVWVFLVLTTRSKSWISWTIFVLVWIFCCFLLPVLWRSTVSAFLVFIAFWMFRFAGVFGAAVAAIKVLDVTRVGAVLTQLHAPRVIYVPVMVVVRFFPMAVRELRAIVQAMTLRGLNPGARSAVRHPIRTGEYVVIPFLASAARIADELSAAAIIKGLGAQKSRSNTQPSRFRVGDALVLTILAALVVWRVSEVIV*	ATGAAACATGATGAGGCGACCCTGGCGCTGCCCGGAGCCACTCACCGCGTTCCCCATAGTCGCTCGGTTGCCGGGATAGGTTTCGATGCTGCTTCGGCGTTCCACACTCGCCGATCTCGGCAGCTCTTCGGCGCGGTGGATCCACGCACCCTCGCCCTCTACGTCATCGTTCTCAACGTCCTACTCATGGGAGCAGGATCAACAGCCCTCGTGATGACCAGTCTTGGAGTGGTGTGGGTGTTCTTGGTCTTGACTACCCGGTCGAAGTCCTGGATCAGCTGGACGATCTTCGTGCTGGTGTGGATTTTCTGCTGCTTCCTACTCCCAGTGCTGTGGCGCTCGACAGTATCGGCGTTCCTGGTCTTCATCGCCTTCTGGATGTTTCGGTTCGCCGGAGTC…
"group_1978		hypothetical protein	25	52	61	51	29.0698	49.5146	0.401955	-0.395823	0.00308615	1	0.243098	6	4	6	0.03125	0.6875	Nuclear pore complex protein Nup214; AltName: 214 kDa nucleoporin;			MTKKSSLVLAMASIGAIAVGLTGRARQLTLAFNSASWLVAVIALSYLIRSGHSEKTAWLAQPPRVPEAQPPGG*	GTGACGAAGAAGAGCTCCCTCGTCCTGGCGATGGCGTCCATCGGTGCCATCGCTGTTGGGCTGACCGGGCGTGCTCGTCAGCTCACCCTCGCCTTCAACTCCGCGAGTTGGCTCGTCGCCGTCATCGCGCTGAGCTATCTCATCCGCTCCGGGCACAGCGAAAAAACAGCATGGCTGGCCCAACCACCGAGGGTGCCCGAGGCACAGCCGCCAGGCGGTTGA
"glcK		Glucokinase	25	52	61	51	29.0698	49.5146	0.401955	-0.395823	0.00308615	1	0.243098	5	3	5	0.0625	1	Uncharacterized protein CPE0188	KG	COG2014: COG1940 Sugar kinase of the NBD/HSP70 family, may contain an N-terminal HTH domain	MSHPGAYRPVVAIDIGGTTMTIAEVRSDGSVRDPVTMDSPARIHGDEVVARICELVETRWPHPCPIGIGTAGVVDPISGSIGRASDSFQGWTGYPLRERLEEALGVAVQVENDVNAFLVGEQRFGAAAGERDCLGIMLGTGVGGAVILDGQVIHGRRGAAAEIGHMPALGNDRCSCGVPGHLESLAGGRAIARRWAAATGRDPKSVNGAREVARRAANGDAVAPRILAEAGKALGIALVQAATLFDLSTVIVGGSVARAWQWLSPGLHDVVTAYPLISGAELRVRLASLSDRAVLIGAASLGVCDDQWTKPC*	ATGAGCCACCCCGGCGCCTATCGACCGGTCGTCGCCATCGATATTGGCGGCACAACGATGACTATTGCCGAAGTCCGTTCCGACGGAAGCGTACGAGATCCGGTGACAATGGACAGCCCCGCACGAATCCATGGCGACGAAGTGGTGGCCCGAATATGCGAGCTTGTCGAGACCCGCTGGCCCCATCCGTGCCCGATCGGCATAGGGACCGCAGGAGTCGTCGACCCTATCAGTGGCTCGATCGGCAGAGCATCCGACTCCTTCCAAGGGTGGACCGGGTACCCACTACGCGAACGTCTGGAAGAGGCCCTTGGCGTGGCGGTCCAAGTGGAAAACGACGTCAATGCCTTCCTCGTTGGCGAGCAACGGTTCGGCGCAGCGGCCGGGGAGCGCGACTGC…
"group_251		hypothetical protein	25	52	61	51	29.0698	49.5146	0.401955	-0.395823	0.00308615	1	0.243098	5	3	5	0.0625	1	Putative glutamate--cysteine ligase 2-2; AltName: Gamma-glutamylcysteine synthetase 2-2;	C	COG2014: COG0778 Nitroreductase	MKGIISGEQVGNAARFDKQFRVPRRPSRRLGVDIEIREDATILWGSDRLQTFTGGMKPSLIEDILRACDGTKTARELASVCDITEPLMDKIVALLWVSGAIEEAGPTDVESSPLGVLLSRLGNATGANASWQEAQHRINSMPICVMPHSELGTEVAGALAGTFEVINEEAAFERGVVLFIFIETASSKIEQHHKFDELTKRRVLLVSAAGDEVVVGPLYDQAITPCLRCCSSSRIKLDRGASSPAQLRLMAGIVSHHIVALVSRALLSPLPTDSLALNVVTGVQRYSPPVSRPGCPECSHAIPAIASEPTVGAVYEASVALPPREFVNVRDYQAHFLSANQQLQTKFKSWGKREKFPLPDINISDLHIQIDDLLFLAAALRFGFGIDPERTTSKIAKRW…	ATGAAGGGTATAATCAGTGGTGAACAGGTGGGAAATGCAGCTCGCTTTGACAAGCAGTTCAGGGTCCCTCGTCGGCCGAGCAGGCGGCTCGGTGTCGATATTGAGATCCGTGAGGATGCAACAATTCTTTGGGGATCAGATCGTCTGCAGACATTTACAGGAGGAATGAAACCTTCACTGATTGAGGATATTTTACGAGCGTGCGACGGAACTAAGACGGCACGTGAGCTCGCCTCTGTATGTGATATTACGGAGCCCTTGATGGACAAGATAGTGGCCCTTCTCTGGGTCTCGGGTGCTATTGAGGAGGCGGGCCCGACCGATGTTGAAAGTTCTCCGCTTGGGGTCCTTTTGTCTCGCCTTGGGAACGCAACTGGGGCGAATGCTAGCTGGCAGGAA…
"nanK		N-acetylmannosamine kinase	25	52	61	51	29.0698	49.5146	0.401955	-0.395823	0.00308615	1	0.243098	5	3	5	0.0625	1	Glucokinase; AltName: Glucose kinase	KG	COG2014: COG1940 Sugar kinase of the NBD/HSP70 family, may contain an N-terminal HTH domain	MTDIELTNLGATGMNGHTDDQLGSAPGQRVIKILRKTPGMTRAEIAESTSMPRSTVSAAVRHLLESRVVEEYACADSTGGRRPTKLRVAPAVGNAFVAELGQHHARLAIASREGELLATDDIKINIEIGPEKTIKALAKGWHKLGDEIPGAVVSAGLAVPGPVDGSGHVVGAARMPGWSGKDIAGMLAQELAVPSVIENDARAATIGEWNCRGRHRDSCIYVKAGTGIGAGWVSGGVAYRGSRGLAGDITHLRVHTDNPLPCTCGNSGCLETVASGAAILRQLGRLGSSISTTSQLVTAENSGDPQAVSLVRDAGMRLGEVLSNLVNFLNPVRIVLGGSMSQMGSLLAGVRSELYERCLPMCTEDLVIETSACGADAPLIGMSILDSHMPISQEGNR*	ATGACAGATATTGAGCTCACCAACCTTGGCGCGACGGGCATGAATGGGCACACTGACGATCAGCTGGGCAGCGCGCCTGGGCAGCGAGTCATCAAGATTCTTCGAAAAACGCCGGGTATGACTCGCGCCGAGATCGCCGAGAGCACTTCCATGCCACGTTCCACGGTGAGCGCGGCGGTGCGACACCTGCTCGAGTCGCGAGTCGTTGAAGAGTACGCGTGCGCAGATTCCACCGGTGGTCGTCGTCCCACTAAATTGCGCGTTGCACCAGCAGTCGGCAATGCCTTTGTTGCAGAACTTGGCCAGCATCATGCCCGGTTGGCAATAGCGTCTCGGGAGGGCGAGCTACTCGCTACCGACGACATCAAGATAAACATAGAGATCGGTCCGGAGAAGACG…
"gsiC_2		Glutathione transport system permease protein GsiC	25	52	61	51	29.0698	49.5146	0.401955	-0.395823	0.00308615	1	0.243098	5	3	5	0.0625	1	Oligopeptide transport system permease protein AppB	EP	COG2014: COG0601 ABC-type dipeptide/oligopeptide/nickel transport system, permease component	MTRYIAQRVFQALIVLLLVTLITFSILHALPGGAARSALGLDATQAQIDAYNHQMGYDQPLWKQYFGYLIQIFHGEFGHSFRLNMPVADAIGQRLPKTIVLSLMSAVVAILLAIPIGAIQAVKRNRTADYTLTVIAMLAYSTPLFFLGLVLIILFSQVWPIFPPEAPQGFSVGEVLSQGRSLVLPTTTLAIVTLAVYARYMRSSMIDNLEENYIRTARSKGITETRVVIVHALRNSLFPIITLLGMQLPALFSGALVVESLFNYPGMGLLFWQAAQFRDYPILLAVTIIISMATVLGALIADILYAVVDPRIRYGGADR*	ATGACGCGATACATCGCGCAACGCGTTTTTCAAGCGCTGATAGTGCTGTTGCTCGTCACGCTTATCACTTTCTCCATCCTTCACGCACTTCCAGGCGGAGCAGCTCGCTCGGCTTTGGGACTGGACGCCACCCAAGCGCAGATCGACGCATACAACCATCAGATGGGTTACGACCAACCCTTATGGAAGCAGTACTTCGGCTATCTGATCCAGATCTTCCATGGCGAATTCGGACACTCTTTCCGACTCAACATGCCGGTTGCCGACGCGATCGGTCAGCGGCTTCCTAAGACGATTGTCCTCAGTCTCATGTCGGCAGTCGTCGCCATCCTCCTCGCGATCCCTATCGGCGCTATCCAAGCCGTCAAGCGCAACCGCACGGCTGACTACACTCTCACC…
"group_3106		hypothetical protein	25	52	61	51	29.0698	49.5146	0.401955	-0.395823	0.00308615	1	0.243098	5	3	5	0.0625	1	Teashirt homolog 1-A; AltName: Teashirt 1A			MENETLDLDVMELADIIGSASDQDDMAQVMAASCTTTSVSTSSSSSS*	ATGGAGAACGAAACGTTGGACCTTGACGTGATGGAGCTGGCCGATATCATCGGTAGTGCTTCTGATCAAGACGACATGGCTCAGGTCATGGCTGCGTCGTGCACCACCACGAGTGTCTCGACGAGCTCTTCGTCGTCCTCGTAA
"group_446		hypothetical protein	25	52	61	51	29.0698	49.5146	0.401955	-0.395823	0.00308615	1	0.243098	5	3	5	0.0625	1	Subtilin biosynthesis protein SpaB			MSRHYRSLYQADAIEPSIQLSGGQLHSDLTRLISHGSRIKPTKERTLETTLVNYLYRAATKPSPFGRFVEVGAFDPSQPNSEPRRCSESSVTTNRILTSWLTAVTARSFAAPEMLAILNSTLRVKRDIIQFIGIPPGEWRGAPSIPEERLLTIRKREDMMSVLKLLMGGPRSVGDLIIALNDQGIDESHATNLLSSLSTAGIIFFRLPVDDHDVHYVQTACTALRLTKDESLRAAFQSLANAEKEFPTASVATRHDLLLSIKDSVNTVASAHDVPAPPDSVLKSPLYEDLPATAAPQTWDSNTVERSARALRSIWLLSDLMDSSQRRQLGLSQFIADMNNGAPVTFLDFFDSFSRLSIRERQGILRGENSPQIARFAQQYSEALLKIRDAVNYTQDEAH…	GTGTCTCGTCACTACAGGTCCCTCTACCAGGCTGACGCAATAGAGCCAAGCATTCAACTCTCAGGTGGCCAGCTCCACAGTGACCTGACGCGTCTGATTAGCCACGGTTCTAGGATAAAACCCACTAAAGAGCGGACTCTGGAAACGACTCTTGTAAACTATCTCTACAGGGCAGCAACAAAGCCATCACCTTTCGGTCGTTTCGTGGAAGTAGGGGCCTTCGACCCGTCTCAACCAAATTCCGAACCTCGACGCTGCAGTGAATCCAGCGTGACGACAAACCGGATTCTTACCAGCTGGCTCACTGCAGTAACAGCGCGTTCTTTCGCCGCACCAGAAATGCTTGCTATCCTCAACAGCACCCTGCGCGTTAAACGCGATATAATCCAGTTCATTGGA…
"group_624		hypothetical protein	25	52	61	51	29.0698	49.5146	0.401955	-0.395823	0.00308615	1	0.243098	5	3	5	0.0625	1	Microcystinase C;	R	COG2014: COG5476 Microcystin degradation protein MlrC, contains DUF1485 domain	MIRIAICGLHIESSTFTPYMSTAADFTQRRGQTLLERYPWITESPIPGIDQVPRAIAGEEWDVPTKRPWNHDVEWVPILHCSALPGGPVERLTYEKWRAEICDGLAKAGHVDGIFFDIHGAMSVPGYDDVEGDLISAIRDVVGPEPMVSASMDLHGNVSEKLFAGCDLLTCYRMAPHEDAWVSRERAARTLCERLRSGKGKPIKAMVTVPILLPGEKTSTRIEPAASLYDMVPEVAAHDGVTDVGVWIGFAWADQPRCTAAVVGFGDDENHVRDGVSEIAQFFWKVRCEFVFVAPTDGIEQAVDRAVASSRRPFVISDSGDNPGAGGADDVTIALSVLLAHPEITGGELSAIHASIYDPQVVKRADEAGVGGMVEVDLGGHVDTRKPGPIHLSAQVRCL…	ATGATACGTATAGCCATTTGTGGACTTCATATTGAATCGAGTACTTTCACCCCCTACATGAGCACGGCCGCTGACTTCACGCAGCGTCGCGGCCAGACACTGCTGGAGCGATACCCGTGGATCACCGAGTCCCCGATCCCCGGCATAGACCAGGTGCCCCGGGCCATCGCAGGCGAGGAGTGGGATGTGCCGACAAAACGTCCGTGGAACCATGACGTTGAGTGGGTACCGATCCTGCACTGCTCAGCCCTGCCGGGAGGACCCGTGGAACGTCTGACCTACGAGAAGTGGCGCGCCGAAATCTGCGACGGCCTGGCGAAGGCCGGTCATGTGGACGGGATCTTCTTCGACATTCACGGAGCCATGAGCGTGCCGGGCTACGACGACGTTGAGGGAGAT…
"group_853		hypothetical protein	25	52	61	51	29.0698	49.5146	0.401955	-0.395823	0.00308615	1	0.243098	5	3	5	0.0625	1	Eukaryotic translation initiation factor 3 subunit F;	G	COG2014: COG2273 Beta-glucanase, GH16 family	MTLITRRSVLGAAVLTAAVPVVADHDRAIAADADIDLAGWTLLGVGDEFTDPTHSSAQWHRGLWYPHSGSGLFRDANVSFSGGQLHLAARAEQVDSFSYTFGAVESVFDVPGLCTYVEVRAKALPSAARVLSAIWMQSSALDGGPSLLTGAEPNPELDVEETFDYTKMNIATHVWPDNTEVTHRRFGGHAYPVGVDISRDYHTYGVERRDGQLRFYFDRHLAWETKPGDPSLWRMSRHMVLSLEGHLGAPVVHRLPASFDIDYVRAWYAPNPALEPGDYRLTSADGRFLAFHDGVPTLQAQPQTWCVVRHDDCTYSLSTPGGAVLGLDAEVGKHEVVVGSGRRTTSDTEGSLNRWHLLANGAGRTLHSKFTGLPIVVADSRVVEGSDLATAAVWTLTTT…	ATGACACTGATCACACGTAGATCAGTCCTCGGAGCTGCCGTTCTCACGGCGGCCGTTCCGGTGGTTGCCGACCACGATCGGGCTATCGCCGCCGATGCCGATATCGACCTTGCTGGCTGGACCCTCCTGGGTGTTGGAGACGAATTCACCGATCCGACTCACAGCTCGGCCCAGTGGCATCGCGGCCTGTGGTACCCACACTCGGGAAGTGGCCTCTTTCGAGACGCGAATGTGTCTTTCTCAGGCGGGCAACTCCATTTGGCTGCTCGTGCCGAGCAGGTCGATAGTTTTTCCTACACGTTTGGCGCCGTTGAGTCAGTCTTTGACGTGCCGGGTCTGTGCACCTACGTCGAGGTGCGTGCCAAGGCGTTGCCCTCGGCCGCCCGGGTGCTGTCGGCC…
"group_859		hypothetical protein	47	34	39	69	54.6512	66.9903	2.4457	0.388403	0.00322525	1	0.243098	10	6	6	0.753906	0.753906	tRNA-2-methylthio-N(6)-dimethylallyladenosine synthase; AltName: (Dimethylallyl)adenosine tRNA methylthiotransferase MiaB; AltName: tRNA-i(6)A37 methylthiotransferase			MSLSGIEKYSQFVDIIDATNVIRVEMNSDDDSYEFSHKPPY*	ATGAGCCTCAGTGGAATTGAGAAGTATTCTCAATTCGTCGATATCATCGACGCAACCAACGTCATCAGAGTGGAGATGAACAGTGACGACGACAGCTATGAATTCTCCCATAAACCTCCTTACTGA
"group_1446		hypothetical protein	66	58	20	45	76.7442	43.6893	2.56034	0.408298	0.0035679	1	0.243098	8	5	3	0.726562	0.726562	HTH-type transcriptional regulator TcmR; AltName: Tetracenomycin C transcriptional repressor	K	COG2014: COG1309 DNA-binding transcriptional regulator, AcrR family	MISKRPGRKPAFTRRQAIDAALAEGIETFTLRAVADRLGVKATALYREFSSRQELQLAAIAEIAVDIEPDPDVSNWQDALRQVVDRQWALCERYPEAPLVLMAQPEAFGAAMPRIAAIVQRLAELGVPGGVEGAAFAFDFVGDTTLETFVSIQPYLTADEGGRTGVERIGEMTAGHPDVFGVQSMGERGNLDLKVEFIIAGMELGLFPGSVAQK*	ATGATCAGCAAACGGCCAGGGCGCAAGCCTGCGTTCACGCGACGTCAGGCGATTGACGCGGCCCTGGCCGAGGGCATCGAGACTTTCACCCTGAGGGCTGTTGCTGATCGTCTCGGGGTGAAGGCCACCGCCCTGTACCGGGAGTTCAGTTCTCGTCAGGAATTGCAGTTGGCCGCAATTGCGGAGATCGCGGTGGACATCGAGCCGGATCCCGACGTCTCCAATTGGCAGGACGCCCTGCGCCAGGTTGTCGACCGCCAGTGGGCGTTGTGCGAGCGGTATCCAGAGGCTCCGCTGGTGCTCATGGCTCAGCCAGAGGCCTTCGGGGCAGCGATGCCTCGTATCGCGGCGATCGTGCAGAGACTGGCAGAGCTTGGTGTCCCCGGAGGGGTCGAGGGG…
"group_2320		hypothetical protein	66	58	20	45	76.7442	43.6893	2.56034	0.408298	0.0035679	1	0.243098	7	5	2	0.453125	0.453125	Uncharacterized protein YrkC	G	COG2014: COG0662 Mannose-6-phosphate isomerase, cupin superfamily	MKINDNGPKPNAFDIETATKENTNYRTTAWTGKYLQVTLMSIPVGESIGLEAHPDTDQFLRLDSGKGRCVMGPAEDQLDFQQDVSDGWSVQVPAGTWHDVINTGDEPMQVYAIYAPVHHTPGIVQETAAKAEEDEKSGADVPPEWSVQPDKTADDLHA*	ATGAAGATCAACGACAACGGCCCCAAACCGAACGCCTTCGACATCGAGACCGCAACGAAGGAGAACACGAACTACCGCACCACCGCCTGGACCGGTAAGTACCTGCAGGTGACGCTCATGTCCATCCCGGTGGGAGAGTCCATCGGCCTGGAGGCCCACCCCGACACCGATCAGTTCCTGCGCCTGGACTCCGGCAAGGGGCGCTGCGTCATGGGACCGGCTGAGGATCAGCTCGACTTCCAGCAGGACGTCAGCGACGGCTGGTCCGTCCAGGTCCCGGCCGGCACCTGGCACGACGTCATCAACACCGGTGACGAGCCGATGCAGGTCTACGCCATCTACGCCCCGGTCCACCACACCCCGGGCATCGTCCAGGAGACCGCTGCCAAGGCTGAGGAG…
"group_585		hypothetical protein	66	58	20	45	76.7442	43.6893	2.56034	0.408298	0.0035679	1	0.243098	5	4	1	0.375	0.375	Phosphatidylglycerol--prolipoprotein diacylglyceryl transferase			MMSIVTFLKGRHAVALVAVPVAAVVVAFFLWKTRLSVASGDVWDRPVTGLELTSLVGCATIMWCVSSGMGWVERASIRSLEIGYGSMGLWICLCAAALPLLTGWILRSLPVELIPDGDSVLVPEMPARFQLPWSPFIGFSVTCLLCTGVALFATGVLSRKSGPLCGPLAYLIMVVAQSNTFLRFLPGGYLGQTAAVEGSVRGVSVVAVVCAAVCALLGVVGYARGLGGVKSLRP*	ATGATGAGCATCGTGACTTTCTTGAAAGGGCGCCATGCCGTAGCCCTTGTTGCCGTGCCGGTTGCGGCCGTTGTCGTGGCCTTTTTCCTGTGGAAGACGCGTCTGTCGGTGGCATCGGGGGACGTGTGGGATCGCCCTGTGACAGGTCTCGAGCTGACCAGTCTGGTCGGTTGCGCCACCATCATGTGGTGCGTCTCGTCGGGCATGGGGTGGGTCGAGAGAGCTTCGATTCGCTCCCTGGAAATTGGGTATGGGTCAATGGGGCTGTGGATATGCCTGTGCGCCGCTGCCCTTCCACTGCTCACGGGGTGGATACTGCGGTCGCTTCCCGTCGAATTAATACCCGATGGTGATTCCGTGTTAGTACCGGAAATGCCCGCGCGGTTTCAGCTGCCGTGG…
"group_1940		hypothetical protein	85	90	1	13	98.8372	12.6214	12.2778	1.08912	0.00363014	1	0.243098	2	2	1	0.5	1	Histone-lysine N-methyltransferase, H3 lysine-9 specific SUVH1; AltName: Histone H3-K9 methyltransferase 1;			MASVNDVTRPDSDIPPLWTDYTGVKSGCMGITSKRMTGIDRIVAGRIELPVGFVSDSDVIETPICNQMKRVVRYRDSCVLSLDGTDTGTL*	ATGGCTAGTGTCAATGATGTGACCCGGCCCGATAGTGATATTCCACCACTCTGGACGGACTACACCGGGGTGAAATCCGGCTGCATGGGCATCACCAGTAAGCGCATGACAGGTATAGACCGCATTGTCGCTGGGCGTATTGAGCTTCCCGTAGGTTTCGTAAGCGACAGTGATGTGATTGAGACGCCCATCTGCAACCAGATGAAGAGGGTCGTCCGGTATCGCGACAGTTGTGTACTGAGTCTCGACGGTACCGACACCGGGACTCTCTGA
"group_2107		hypothetical protein	1	13	85	90	1.16279	87.3786	0.081448	-1.08912	0.00363014	1	0.243098	2	1	2	0.5	1	Vegetative cell wall protein gp1; AltName: Hydroxyproline-rich glycoprotein 1; Flags: Precursor	S	COG2014: COG1511 Uncharacterized membrane protein YhgE, phage infection protein (PIP) family	MRRSHYWYRGAAVIAACSCAALSVVAPDPVMASPASIPGSAGVTMTIDQRGAVIGMGSSSGAPLAPTSDATRMPFRVMVTYSRDGKVSSDPSLVSGADGMVGMDVTIYNTTGRLETVSADVDGHAVSREALISTPMTMAGSAVLDGVDPSKVVTAANRTKRTDPAGNGVIGVNKSGKTVVQWAALTGIAPLGSVARFSLVVNAHDFHVPTMNLAVTPGFGVQDVGTKDENALVMSTIKSLTETNQVLDESGKAVQLASQRLNEAGSNIGDKTINDLKASSVRIGTNAKTTAQTVSQLAEQTSAAYHETGSLISRQLAQTTATMKGLLGDPHSSGAPVSVDASTCKIKAKAESSGKTPDVAAAHDVLGVIHGLSARLDALAKTSGECQKHATTDLISFLG…	GTGCGACGATCCCACTATTGGTACCGAGGCGCAGCCGTGATCGCCGCTTGTAGTTGTGCTGCTTTGTCAGTGGTAGCGCCTGATCCGGTGATGGCTAGCCCGGCTTCCATTCCTGGATCGGCTGGCGTCACGATGACCATAGATCAGCGTGGAGCGGTCATTGGTATGGGTTCTTCCTCTGGAGCCCCACTCGCGCCGACGTCGGATGCTACACGCATGCCGTTCCGTGTGATGGTGACTTACTCTCGTGACGGTAAGGTCTCCTCGGATCCCTCCCTCGTGAGCGGGGCTGATGGGATGGTCGGCATGGACGTGACTATCTACAACACCACTGGCCGCTTGGAGACAGTGAGCGCTGATGTTGATGGGCATGCGGTCTCCCGCGAAGCTCTCATTTCC…
"group_2694		hypothetical protein	1	13	85	90	1.16279	87.3786	0.081448	-1.08912	0.00363014	1	0.243098	2	1	2	0.5	1	2-amino-4-ketopentanoate thiolase beta subunit; AltName: AKP thiolase;	E	COG2014: COG0683 ABC-type branched-chain amino acid transport system, periplasmic component	MSDGKVNQAQEEQAKTPSTKTKKKGSSQKRVVIAAAVVVICAVITGIVAWRGDDAHGTRPPEPYKGPRVELSLGKVPPHVRIGLVVSYTENPREGNGWVGNAHGAQVAIWRLAQGGDDVEIQVVSDKGSVRGAKDAIAQLKEAGVTGIVAATSGPHTEVLAKEASRAGVPILLPYATKPDHAPDGAWFGIPAVSRQDNLIEAQAAKLGCRRFATRGAGLQAADTTDIPVDNKGQVTKQFVEKLAKDPKTCVYLKDLGPVVSPDAPTIVSDLRAGGVTAPIFLGPDATSAASTVALVPNGAISNGVYTVGVPSDGVEAVSLAGNEESRAFSEAVTHLTTSNEKSVIDPSRSFETYSGEADARSHDAVVTLVAGSVKANSNHADDVRTALSSLDMSKLPLV…	ATGAGTGATGGCAAAGTCAACCAGGCTCAAGAAGAGCAGGCAAAAACTCCGTCGACTAAGACCAAGAAAAAGGGTTCCTCGCAGAAGCGAGTGGTGATCGCTGCTGCTGTGGTCGTCATCTGTGCGGTGATCACCGGTATCGTGGCGTGGAGGGGTGACGATGCTCACGGCACGAGGCCTCCTGAGCCTTACAAAGGCCCTCGGGTTGAGCTAAGTCTTGGCAAGGTGCCACCTCATGTGCGAATCGGTCTAGTTGTGTCCTATACGGAGAATCCGCGCGAGGGTAACGGCTGGGTCGGCAATGCTCACGGAGCCCAGGTGGCCATATGGCGTCTGGCTCAAGGCGGCGACGATGTTGAGATTCAGGTTGTTTCTGACAAGGGCAGTGTGCGGGGAGCT…
"group_8787		hypothetical protein	1	13	85	90	1.16279	87.3786	0.081448	-1.08912	0.00363014	1	0.243098	2	1	2	0.5	1	Apolipoprotein A-IV;			MSRVLSTDEAKEAIRQIQSIVNGGLTDQIQALDNQGQRLSAPDVWDGPLASQFRGQVWPETRNALEKAKAELEQLRANLQKIATDIFTAGGGQ*	ATGTCTCGGGTGTTGTCTACTGATGAGGCCAAGGAGGCCATTCGTCAGATTCAGTCGATTGTTAATGGTGGGTTGACTGATCAGATTCAGGCGTTGGATAACCAGGGTCAGCGGTTGTCTGCTCCTGATGTGTGGGATGGCCCGTTGGCGTCCCAGTTCCGAGGGCAGGTGTGGCCTGAGACTCGGAACGCTTTGGAAAAGGCAAAGGCCGAGTTGGAGCAGTTACGGGCGAACTTGCAGAAGATCGCAACTGACATTTTCACTGCTGGCGGCGGCCAGTAA
"group_1350		hypothetical protein	82	84	4	19	95.3488	18.4466	4.6369	0.666228	0.00367643	1	0.243098	5	4	2	0.375	1	4'-phosphopantetheinyl transferase Sfp; AltName: Surfactin synthase-activating enzyme	H	COG2014: COG2091 Phosphopantetheinyl transferase	MRIDDCLRCLIADELRAYSLKLDYKVPVQSEVSKNAFGKPLLANRDGPKFNLSHDGKWIVCATSPHPVGVDVEAVAEPGLAVVSNDFSVEEVEALRTTATAPLSIARAMIWTRKEAYLKYLGLGLTVQLDSFSVIDQTLLSPAEGMTDGIQFYSWCDADNSHVISVCGHGEEVVISCVSGQELLDGLPPSHCSEEPQEQLRWLPNLS*	GTGCGAATCGATGACTGCTTGCGCTGCCTCATAGCTGACGAACTCCGGGCCTATTCATTGAAGCTTGATTACAAGGTGCCAGTACAGTCAGAGGTATCGAAGAACGCTTTCGGGAAGCCGCTACTAGCAAACCGCGATGGTCCTAAGTTCAACTTGTCGCACGATGGGAAGTGGATTGTCTGTGCCACAAGCCCACATCCTGTAGGCGTAGACGTCGAGGCAGTCGCTGAGCCAGGTTTAGCGGTGGTCTCGAACGATTTTTCAGTGGAAGAAGTGGAGGCCTTGCGGACAACCGCTACGGCTCCCCTCTCCATCGCTCGAGCGATGATCTGGACACGGAAGGAGGCATACCTCAAATATCTGGGGTTGGGTCTCACTGTTCAGTTAGATTCTTTTTCA…
"group_1347		hypothetical protein	83	86	3	17	96.5116	16.5049	5.46899	0.737907	0.00388405	1	0.243098	2	2	1	0.5	1	Carboxyethyl-arginine beta-lactam-synthase; AltName: Beta-lactam synthetase			MSMTAEVGTVYDVIAHREVSPEANFWVFEIPALGAVGQAVKLGQVADEARGIITAWDEDGPDEKAFKVHVRLDGEADARRMWEEGEEEERQARKVLDHAATRKREAVTLLRVEKKYSANDTARVLGVTRQRVYQLTR*	ATGAGCATGACAGCAGAAGTTGGGACGGTCTATGACGTGATCGCCCATCGTGAGGTCTCACCTGAGGCGAATTTCTGGGTATTCGAGATTCCGGCCCTCGGGGCGGTTGGGCAAGCAGTGAAGTTGGGTCAGGTCGCAGACGAGGCCCGCGGAATCATTACCGCCTGGGATGAGGATGGACCCGATGAGAAGGCGTTTAAGGTTCACGTTCGCTTGGATGGTGAGGCCGACGCCCGCCGCATGTGGGAAGAAGGTGAGGAGGAAGAGCGCCAAGCCCGGAAGGTGCTTGATCACGCGGCCACACGCAAGCGTGAGGCCGTCACTCTGCTGAGGGTCGAGAAGAAATACAGCGCCAACGACACCGCCCGCGTGCTTGGGGTGACCCGCCAAAGGGTTTAC…
"group_29		hypothetical protein	84	88	2	15	97.6744	14.5631	7.15909	0.854858	0.00391064	1	0.243098	3	3	1	0.25	1	Beta-1,4-mannosyl-glycoprotein 4-beta-N- acetylglucosaminyltransferase; AltName: N-glycosyl- oligosaccharide-glycoprotein N- acetylglucosaminyltransferase III;			MRLYRAVLTHTDIQITVRIWSTTDHDWTWTPLDTWTPDPTPTTPAQLADELHRHGWTTPEDPTTLTKVTVIPENWQALVDHALAARNHQANQLRVAENILTDILGDAADAGLSVTFLAQAAGLSRAAFYKRSAKTINSMRHADQPREDPSQLTRAEKTALSLGDE*	GTGCGTCTATACCGCGCTGTTCTTACCCACACCGACATCCAGATCACCGTCCGCATCTGGAGCACCACCGACCACGACTGGACCTGGACTCCCCTCGACACCTGGACCCCCGACCCGACCCCGACCACACCAGCCCAACTGGCCGACGAACTCCACCGACACGGATGGACCACCCCCGAGGACCCCACCACCCTCACCAAGGTGACTGTGATCCCCGAGAACTGGCAGGCCCTCGTCGACCACGCCCTCGCTGCCCGAAACCACCAAGCCAACCAGCTGCGCGTCGCCGAGAACATCCTCACCGACATCCTCGGCGACGCCGCCGACGCTGGCCTTTCCGTGACCTTCCTCGCCCAGGCCGCCGGATTGTCCCGAGCTGCCTTCTACAAACGCAGCGCT…
"group_2985		hypothetical protein	84	88	2	15	97.6744	14.5631	7.15909	0.854858	0.00391064	1	0.243098	3	3	1	0.25	1	L-lactate dehydrogenase;			MPSYRTTPDGKDYRLVITVTDEVTTCVIERIREGTWVPVQTWNTDVTARTRAPERRLKITESAANHGWQVPADAWGPIRHNRIVVKTIHPTGWASVVADATRRRDEALAQLGTIDLAWRDVLADAAAIGHLPATTIAEAAGVSRGRVYQLREEQRERMNALDAGRSLAQRRKP*	ATGCCCAGCTACCGAACCACCCCAGACGGGAAAGATTATCGTCTGGTCATCACAGTCACCGACGAGGTCACCACGTGCGTCATCGAACGCATCCGAGAGGGGACGTGGGTACCAGTCCAGACCTGGAACACCGACGTCACTGCCCGCACCCGCGCACCTGAGCGACGCCTCAAGATCACCGAGTCCGCCGCCAATCACGGCTGGCAAGTCCCCGCTGATGCATGGGGCCCCATCCGCCACAACCGAATCGTCGTCAAGACCATCCACCCCACAGGGTGGGCCTCCGTAGTGGCTGATGCCACCCGCCGCCGCGACGAAGCTCTAGCCCAGCTGGGAACCATTGACCTGGCCTGGCGTGACGTCCTTGCCGACGCTGCCGCCATCGGCCACCTGCCGGCC…
"group_1979		hypothetical protein	22	48	64	55	25.5814	53.3981	0.39388	-0.404636	0.00392843	1	0.243098	4	2	3	0.625	1	Zinc finger protein 672			MTHGVRQSQLRNECGDARGAKRHGFRSHVDHIRTKTTGPDLAANALPRFEDDGTTAVAVQVVCGCQARHSGTDDCHCFAHRLRVRTFWHQSKSGVGTRNNLRNGNLIFGVSLRNGRFRLETGLVGVQN*	ATGACGCATGGAGTCCGTCAGTCCCAGCTCCGCAACGAGTGCGGCGACGCCCGGGGCGCGAAGAGGCACGGCTTCAGGTCCCATGTCGACCACATCAGAACCAAGACGACGGGACCTGACCTGGCCGCCAACGCCCTGCCCCGCTTCGAGGACGACGGGACGACAGCCGTGGCTGTGCAGGTGGTGTGCGGCTGCCAGGCCCGTCATTCCGGCACCGATGACTGCCACTGTTTTGCTCACCGTTTGAGGGTACGCACGTTCTGGCACCAATCGAAGTCCGGGGTAGGAACCAGGAACAACCTACGCAACGGTAACCTCATCTTTGGTGTCTCTTTACGGAACGGTAGGTTTCGCTTGGAAACGGGACTTGTTGGCGTTCAGAATTGA
"group_1536	btuD_1	Vitamin B12 import ATP-binding protein BtuD	86	94	0	9	100	8.73786	inf	#VALUE!	0.00424904	1	0.243098	2	2	0	0.5	0.5	Uncharacterized ABC transporter ATP-binding protein YhaQ	R	COG2014: COG4152 ABC-type uncharacterized transport system, ATPase component	MIDTDMCHREPVSVRVEELIRAFEDDHLNFDIPAGRMTGFVGADGAGKTTTMRMIVGVLKPTSGQVLWSGRPITAEDRRTIGYVPEERGLYPKQPVIDQLVYLARIKGASTQTARTEAMEYLDRFGLADHAREQVQKLSLGNQQWIQVTASLLADPAVLILDEPFSGLDPVAVDAMADVLREKTAQGVPVLFSSHQLDLIDRLCDRMVILHKGRMVANGTTEELREVGPRRYRVEARGDLGWLRSLPGLTVVDVDGTTAVIEFPDLNQVDRLLDVIVTELMNRGGLVELTHIRPSLGEIYREAAQS*	ATGATCGACACGGACATGTGCCACCGAGAACCGGTGTCGGTACGGGTCGAGGAACTCATCCGGGCCTTCGAGGACGACCATCTGAACTTCGACATCCCGGCGGGTCGGATGACGGGCTTTGTCGGAGCCGATGGCGCTGGCAAGACGACGACGATGCGGATGATCGTCGGAGTGCTTAAGCCCACCTCCGGCCAGGTGCTGTGGTCGGGAAGGCCGATCACGGCTGAGGACCGTCGCACCATCGGTTACGTGCCTGAGGAAAGAGGTCTCTATCCCAAGCAGCCGGTCATCGATCAGCTCGTCTACCTCGCCCGAATCAAGGGGGCATCCACACAGACGGCTCGCACCGAGGCCATGGAATACCTAGACAGGTTCGGGCTTGCTGATCATGCCCGCGAG…
"group_1671		hypothetical protein	86	94	0	9	100	8.73786	inf	#VALUE!	0.00424904	1	0.243098	2	2	0	0.5	0.5	Uncharacterized lipoprotein MJ0878; Flags: Precursor	P	COG2014: COG0614 ABC-type Fe3+-hydroxamate transport system, periplasmic component	MSTPRTMPRRISALITLFVAPALALTGCSGSSNRTTSLNTSTATPSVGTGANMSGCIKSGEFDKDKDYFGDKATFTGARNVHVSYHKSYKVLTLGEQDRPAQTFVLLQCGAPKPALTGDLAKAPIIDVPVKRVVASSTTQIPVFHTLGALDSIVGVNQIEQIYRGPARKALEARHIPSYGSSRMQIDTEKIISLKPDAVLAASSEVGEFKQVQSAGIPVLQDLDYLESTPLARAEWMKAYGILLNKEGAATKSFDSIAERYAEVAKKAKNAADKPSVLVGQETKGQWYVPGADSYMIKFMTDAGASDVMAQAVKGNGATPTDAEVVFKYGSKADFWLNGNYMSMTTWHGKDDALKQNPRYANLSAFQHGNVWNPSKRTAPDTGNDFWQSGIVQPDVVLA…	GTGAGTACTCCGAGAACGATGCCGAGGAGGATCTCGGCCCTCATTACCCTCTTCGTCGCACCCGCCCTGGCCCTGACGGGCTGCTCGGGTTCGAGCAACAGAACCACCTCACTGAACACCTCGACAGCCACCCCGTCAGTCGGCACCGGTGCCAACATGTCGGGGTGCATCAAGTCTGGGGAGTTCGACAAGGACAAGGATTACTTCGGCGACAAGGCCACCTTCACCGGGGCCAGGAACGTCCACGTCAGCTACCACAAGTCCTACAAGGTTCTCACCCTCGGTGAGCAGGACAGGCCGGCACAGACCTTCGTGCTGCTGCAGTGCGGTGCCCCCAAGCCGGCACTCACTGGTGACCTCGCCAAGGCCCCGATCATCGACGTCCCGGTCAAACGGGTC…
"group_617		Protein B	86	94	0	9	100	8.73786	inf	#VALUE!	0.00424904	1	0.243098	2	2	0	0.5	0.5	Protein B; AltName: cAMP factor	R	COG2014: COG5492 Uncharacterized conserved protein YjdB, contains Ig-like domain	MKKTHLVAPLLVGAMLVPAALSAPSAHAVEPTTTISATSTHELSASDARNSIQLLNAHIATLQSVQKSVPGSDYSDQIRDLLKAAFDLRGLIETLAHGGIPFYDPSTIMPRIKLVATTIDTIHTATTTLQNKVRPAHVELGLEVTKAVLLTANPASTAKELDAEGAALKARLEKVSQYPDLTPNDVATVYVRTNFSKTIWQVRANRDRYILGHKSAAVYKTLNHAITKAVGVRLNPKTTVGNIQAARTELLAAYQTAFNSPDVKKAA*	ATGAAGAAGACCCATCTTGTAGCTCCCCTCCTTGTCGGCGCAATGCTCGTACCAGCGGCGCTGTCAGCTCCCAGTGCTCATGCTGTCGAGCCGACGACGACCATCTCGGCGACCAGCACCCACGAGCTCTCGGCCAGTGACGCTCGCAATAGCATCCAGCTTCTGAACGCACATATTGCGACCCTTCAGTCAGTACAGAAATCCGTCCCCGGTTCTGACTACTCTGACCAGATCCGAGATCTTCTCAAGGCTGCCTTCGACCTGCGTGGCCTCATCGAGACCCTTGCCCATGGGGGGATCCCGTTCTACGACCCTTCGACGATCATGCCGAGGATCAAGTTGGTCGCCACCACTATTGACACCATTCACACTGCTACCACCACTCTCCAAAACAAGGTC…
"rl5		hypothetical protein	86	94	0	9	100	8.73786	inf	#VALUE!	0.00424904	1	0.243098	2	2	0	0.5	0.5	Polyphenol oxidase; AltName: Multicopper oxidase SCO2081	P	COG2014: COG1496 Copper oxidase (laccase) domain	MLRFVIDPGANHGVGVAFTDRVDASGQGRGGAGFEGFNLGRADEDPTVLEHVDSLRSRLGLGPVMVCHQVHGNEVWRVRPDDVEGWIPQRYLGNRVEGQPKLPIADAMVTDLPGVALAIRVADCMPIMLADPKAGVVGAAHAGRVGFLAGVLPATVKIMCDMGATELLAWLGPHICGRCYEVPAEMAEQVWAEFQLLVRSLGRALRPLI*	GTGCTGAGATTCGTTATCGACCCCGGTGCCAATCATGGCGTCGGGGTCGCCTTCACTGATCGTGTCGACGCTTCCGGACAAGGACGCGGGGGTGCTGGTTTTGAAGGATTTAACCTCGGCCGCGCTGATGAAGACCCCACTGTCCTCGAGCATGTTGACTCTCTTCGTTCTCGGCTTGGCTTGGGTCCGGTGATGGTTTGCCATCAAGTACATGGCAACGAAGTGTGGCGGGTCCGCCCAGACGACGTCGAGGGATGGATTCCCCAGAGGTATCTTGGGAATCGCGTTGAGGGCCAGCCGAAGCTTCCCATTGCCGACGCGATGGTCACCGATCTGCCCGGAGTTGCGCTGGCTATTCGAGTGGCCGACTGTATGCCGATTATGCTGGCAGACCCAAAG…
"group_994		hypothetical protein	86	94	0	9	100	8.73786	inf	#VALUE!	0.00424904	1	0.243098	2	2	0	0.5	0.5	Kinesin-like protein KIF11; AltName: Kinesin- related motor protein Eg5			MGYRRAGLGIMNVSSKNNDIMSSYENKSGTNARWYHDADGKGRCVTMLAYRSDNDINTWDDDELTSWATNGSC*	ATGGGATACCGACGCGCTGGCCTCGGCATTATGAATGTCAGTAGCAAAAATAATGACATTATGTCGTCATATGAAAACAAGTCAGGCACCAATGCGCGTTGGTACCATGATGCCGACGGCAAGGGTCGTTGCGTAACCATGCTCGCCTACCGGTCGGACAACGACATCAACACTTGGGATGATGATGAACTGACCTCGTGGGCAACGAACGGATCCTGCTAA
"group_8865		hypothetical protein	0	9	86	94	0	91.2621	0	#NUM!	0.00424904	1	0.243098	2	0	2	0.5	0.5	Protein NRT1/ PTR FAMILY 5.1;			MIRLPKLVSVGVLIVMLGGSFAVAPSVAHSSSLELFAEPDYKARIGYRITTGSWNISKGNNDTLSSVKNHTNWSAAFWYDAHQRGHCWDYSPKTDDPYFWWYDDNQASSFALGRGC*	ATGATTCGATTGCCCAAATTAGTGAGCGTAGGAGTCCTCATTGTCATGTTAGGGGGGAGTTTTGCTGTCGCGCCCTCTGTGGCTCATTCTAGTAGCCTTGAGCTATTCGCTGAGCCAGATTACAAGGCGCGTATCGGATATCGAATAACGACTGGAAGTTGGAATATTAGCAAGGGCAATAATGATACACTGAGTTCGGTGAAGAATCACACGAACTGGTCAGCTGCATTTTGGTACGATGCACATCAAAGAGGTCATTGTTGGGATTATAGCCCCAAGACTGATGACCCCTATTTCTGGTGGTATGACGACAATCAGGCATCATCCTTCGCTCTTGGGCGCGGGTGTTGA
"group_1987		hypothetical protein	27	14	59	89	31.3953	86.4078	2.9092	0.463774	0.00430443	1	0.243098	5	4	3	0.375	1	Solvent-resistant pump membrane transporter SrpB			MSTSNQSTTESKDAQAIKTEIFDLYSDITKPKSPHRTGRPGKNVAEQAVALGGVAVKYNKSIFDVCEMLHEKKIEQRTIERQNYNLFNRFRLQIGGLCDRFNSYYYNRAKTVDQKIFYDICSTYKQNARPTTSVTELRSCLCDTGARCDATPHAVWAAAEQYMSHSLGAVKNSLDYAKPNYRALLLLSATFFVILLIFSLPNATTSLSPIEIAVFIISAVLFSVVLAIMFLPVTARWTGIYKMSTRILDFLFSVLLFLLSFQFGSSKMTSASTPYLVIDIWLITPTFIMCLIAHNRTNEVVSQQNHIRDLQDQLQTLRMSEPQQIVEPDTVGHAPKESSRLRLLGMVINPFQRPRF*	ATGAGCACCAGCAACCAAAGCACAACAGAATCCAAAGACGCTCAAGCAATAAAAACAGAAATATTCGATCTATACAGTGACATCACCAAGCCAAAATCACCCCATAGAACAGGCAGGCCGGGTAAAAATGTCGCCGAACAAGCAGTAGCATTGGGGGGAGTAGCCGTAAAATACAACAAAAGTATTTTTGATGTGTGCGAGATGCTACACGAAAAGAAAATAGAACAAAGAACGATAGAGCGACAGAACTATAATCTTTTTAATAGATTTCGTCTCCAAATAGGAGGCCTCTGCGATAGATTTAACTCATATTACTACAATAGAGCCAAGACAGTAGATCAAAAGATATTCTACGATATATGTTCAACCTACAAGCAAAACGCCAGGCCAACAACAAGC…
"group_1164		hypothetical protein	24	50	62	53	27.907	51.4563	0.410323	-0.386875	0.00448727	1	0.243098	5	3	5	0.0625	1	DNA ligase; AltName: Polydeoxyribonucleotide synthase [NAD(+)]	J	COG2014: COG1944 Ribosomal protein S12 methylthiotransferase accessory factor YcaO	MDRFVVTRTLFGVELAKELQSSILEDGPYIGDSVPHWKQNQLLVYVTTDEASPRLDSIDGGAFSAGRPWLPVRLRPTVIHCGPIIWPGSTPCFRCSVNRMKQHSPMPSLVGSGPELVEGYAAFHVRLIAAAISLLEERFSEGEILGRGLSFNLVNGFLNHYPIVPVDRCPRCGGRFGKREDEHQELGCVAREVCQV*	ATGGACCGCTTCGTTGTGACTCGGACGCTCTTCGGCGTGGAGCTCGCTAAAGAACTCCAGTCCTCCATCTTAGAGGATGGGCCATACATAGGCGACTCAGTTCCTCACTGGAAACAAAATCAATTACTCGTGTACGTGACGACAGATGAGGCATCCCCAAGGTTGGACTCAATTGACGGCGGGGCGTTCTCAGCTGGCCGGCCTTGGCTCCCCGTCCGTCTTCGACCCACAGTGATTCACTGCGGCCCCATAATTTGGCCAGGTAGTACGCCTTGCTTCCGGTGCAGTGTGAACCGAATGAAGCAGCACTCTCCCATGCCTAGTCTCGTAGGTTCAGGACCGGAGCTTGTGGAAGGCTATGCGGCGTTTCATGTCAGACTTATAGCGGCAGCGATCTCG…
"yxlF_2		hypothetical protein	26	53	60	50	30.2326	48.5437	0.408805	-0.388484	0.00475465	1	0.243098	6	3	6	0.03125	1	Probable G-protein coupled receptor 156; AltName: GABAB-related G-protein coupled receptor			MLTSLQGIRPLRGFHRMAFPFTSWHMVLVTVGGAMCSFIALRGRWAWGLWQVQDVAVTLRESSMLWGIVAGLMGAGLAARTAPSDMVVGVAPARSILGIHWHWFWRQAAALLIGTVIVAAPLVAKTWLNATPTVAEASDLIVVLLSFAALVAVAHLVAAMVSHPIVWLVAPVVCIVLVEMPIVVNGNLLANTGHGSVTFAWSLGMSEPGGTHTVTVAAVVMRAIFFCIVTLSCILTASRWSRVRADRFCWRRVMPCVALIAPPLIIAAVGVVLPVPLFRDAPLAFECSSHEGVRVCVTPAHRSLAASYAKPAQRVLSVLPQTVVSRDVLLAESGYQTYRGQRVIDLGRPTSHGSRQQMSDLTGEGLAQSFSGRDACAFMRETGGSELTSQQMGALNGVD…	ATGCTCACTTCGCTTCAGGGTATACGTCCGCTGCGCGGTTTTCACCGCATGGCATTCCCCTTCACGTCATGGCACATGGTTCTCGTGACGGTCGGAGGAGCCATGTGCAGCTTCATTGCGTTGCGAGGTCGATGGGCTTGGGGGTTGTGGCAAGTGCAGGATGTCGCCGTCACGCTCCGGGAGTCCAGTATGCTGTGGGGCATCGTGGCTGGCCTCATGGGGGCGGGCCTAGCGGCACGCACGGCACCTTCGGACATGGTTGTGGGGGTTGCTCCGGCGCGGTCCATTCTTGGCATTCACTGGCACTGGTTCTGGCGGCAGGCGGCTGCCCTCCTCATCGGGACGGTCATCGTGGCGGCCCCGCTGGTCGCTAAGACGTGGCTCAATGCGACTCCGACC…
"group_1530	lacI_2	Lactose operon repressor	25	51	61	52	29.0698	50.4854	0.417872	-0.378957	0.00479826	1	0.243098	5	4	5	0.0625	0.375	HTH-type transcriptional regulator MalR; AltName: Maltose operon transcriptional repressor	K	COG2014: COG1609 DNA-binding transcriptional regulator, LacI/PurR family	MRPRRALVFRGRPCRGQGCEPGIVRCMERDPAMVRRPWWPPRLADVAERSGVSLATASRALARQNGAEGALPQATEEILTAATELGYWRTDPDVARLHVLVSDIGRTGYWATLSGVLSAALDLGAETSLHVLAGSPERCRSTVQCALDARADGVVVLEFDSPSVALLPGLPVDLPVAIAGGKPEGGEPWSRAWIDDHAGAVMATEYLAGLGHRRIAYVGVPPAGHPDPRCAGWREVLATRGLPPLEPLATGWSVETGMHVARAVRAHQVTAVLCGNDDVALGLLTGLDRLGLRVPEDVSVVGMDDHPHSVATRPALTTVRLDFAAVGETAARLALGTDPSGTVEIPTTLITRASACPPVDGRADP*	ATGCGGCCCCGTCGCGCCCTGGTCTTCCGCGGACGCCCTTGCCGAGGACAGGGGTGTGAACCCGGTATCGTCCGGTGCATGGAACGTGACCCGGCCATGGTGAGGCGGCCCTGGTGGCCTCCGCGGTTGGCTGACGTCGCCGAGCGCTCCGGCGTCTCGTTGGCAACGGCGTCGCGTGCCTTGGCACGTCAGAATGGCGCTGAAGGTGCCCTCCCGCAGGCCACCGAGGAGATCCTCACCGCGGCCACCGAGCTGGGATATTGGCGCACCGACCCTGACGTCGCCCGGCTGCACGTTCTCGTCTCCGACATCGGCCGCACCGGCTACTGGGCGACGCTCTCGGGGGTACTCAGCGCAGCCCTCGACCTCGGTGCCGAGACCTCCCTACATGTATTGGCG…
"group_1980	menA	1,4-dihydroxy-2-naphthoate octaprenyltransferase	25	51	61	52	29.0698	50.4854	0.417872	-0.378957	0.00479826	1	0.243098	5	4	5	0.0625	0.375	1,4-dihydroxy-2-naphthoate octaprenyltransferase;	H	COG2014: COG1575 1,4-dihydroxy-2-naphthoate octaprenyltransferase	MAAAAEWLEGARPRTLPTAIAPVLAGTAIAITDGGARWGLAALCLVVALGLVIGVNFANDYSDGVRGSDGEDRVGPLRLVGSGLAEPSHVRVAAFACFAVSAVAGLVITIMTGHWWFIAVGVVCILAAWFYTGGSHPYGYAGLGEIFVFIFFGLVAVGGTIYVQTDHVGAAGWVTACLIGATACGVLTANNLRDIDGDRVSGKHTLATKLGHQGTRIFYLVLVTLACVGVVVVAALTTWWVLLGLFAIVLLISPIRAMVAKTTGMALVPALKNTGLAELVCSIGLFVGALVG*	ATGGCTGCAGCAGCCGAATGGCTTGAGGGGGCTCGTCCCCGCACCCTTCCTACCGCGATCGCGCCGGTGTTGGCTGGTACCGCGATCGCTATCACCGACGGTGGTGCGCGCTGGGGGTTGGCTGCGCTGTGCCTTGTGGTGGCTCTCGGACTGGTTATCGGGGTGAACTTCGCCAATGACTACTCCGACGGTGTCCGTGGCTCTGACGGTGAAGATCGAGTCGGTCCGCTGCGGTTAGTCGGGTCAGGGTTGGCCGAACCCTCCCACGTCAGAGTTGCGGCCTTCGCGTGCTTCGCGGTCTCGGCAGTGGCCGGACTGGTCATCACGATCATGACCGGGCATTGGTGGTTTATCGCCGTGGGGGTCGTCTGTATTCTCGCTGCCTGGTTCTATACTGGG…
"group_2404	pdhC	Dihydrolipoyllysine-residue acetyltransferase component of pyruvate dehydrogenase complex	25	51	61	52	29.0698	50.4854	0.417872	-0.378957	0.00479826	1	0.243098	5	4	5	0.0625	0.375	Dihydrolipoyllysine-residue acetyltransferase component of pyruvate dehydrogenase complex; AltName: Dihydrolipoamide acetyltransferase component of pyruvate dehydrogenase complex; AltName: E2	C	COG2014: COG0508 Pyruvate/2-oxoglutarate dehydrogenase complex, dihydrolipoamide acyltransferase (E2) component	MKNYCMPDPGEGLTEGEVVSWQVSPGDTVKINDVLCEVETAKSIVELPSPFAGTVAKLCAEPGETVAVGTPLVTIDDGSEDEPEFLVGHVTAEPGRRRRRRRGAAVSTERAREEGADTHPEQSVSESRHDAEAKPEQRLTEPAPRQDPPRMDRTAHILAKPPARRLAADLGVDLSQVTGTGPQGAVTRSDVKAAAHHGAAAAGDGGACPGDAELASLSVMSRRLLGGAPTEPDGHTRKVPVRGVRKVTAKAVKDSLDTKALVTAFLTCDVTPTMELVNRLRADRRFKGLRVSPLTVWCKAVCLAMGRTPIINAAWDDAADQIVFRDHINLGIAAATPRGLMVPVVRDAQDMAMLELATEITRIVAIAKEDKLQPPDYADGTFSITNVGVFGLDAGTPVV…	ATGAAGAACTACTGCATGCCCGACCCGGGCGAAGGACTTACTGAGGGAGAAGTTGTCTCCTGGCAGGTGTCTCCCGGCGACACCGTCAAGATCAACGATGTGCTGTGCGAGGTCGAGACCGCTAAATCGATCGTTGAGCTTCCCAGCCCGTTTGCCGGAACCGTGGCAAAACTGTGCGCTGAGCCTGGTGAGACGGTGGCCGTTGGAACGCCCTTGGTGACGATTGACGACGGTTCGGAGGACGAGCCGGAGTTTCTCGTTGGTCACGTTACAGCGGAGCCCGGGCGTCGACGTCGTCGCCGCAGGGGTGCTGCGGTGTCGACTGAGCGGGCGCGCGAGGAGGGTGCAGACACTCATCCTGAGCAATCGGTTTCGGAATCTCGGCACGACGCCGAGGCG…
"group_2405		hypothetical protein	25	51	61	52	29.0698	50.4854	0.417872	-0.378957	0.00479826	1	0.243098	5	4	5	0.0625	0.375	Testis-specific gene A8 protein; AltName: Haploid-specific alanine-rich acidic protein located on chromosome X;	R	COG2014: COG2251 Predicted nuclease, RecB family	MRGASSPILLDAWAARSCPVKTQNAFDPQLSESVGDPRDDELFAGAQAHVTAVCDALAAVPDAVDVRSDTASPASRRAATHRAINAGAPVIVCPELPSCPQGHRSGSPDALALAGTRADGGPGYLPIIVKDYLVLESHHTLAEFTWVSPLTDPDPRHARMSLDQTFRASREQALIQAVHHWRLLDDLGLVARPDQCPKQRRLVGLIGHDEVGILNDALAVSWLDLDHKFIRTFSRSAASGWRRHSVLDRYDHEHTFRVSVAEHALAEGEPMVAPIVVRECESCQWWTVCEPRLDDDDLSLRISKAPLDVREISTLRRLGVATVDDLADANLDELLPVYLSEVQHRPRPEQRLRAAARRARLIREGALLERNDDDPIDVACSRLEIDFDIETSPDGCVYL…	GTGAGAGGCGCCTCCTCCCCCATCCTCCTCGATGCCTGGGCAGCTCGAAGTTGCCCGGTCAAAACCCAGAATGCCTTCGACCCACAACTGTCCGAGTCCGTTGGAGATCCCCGCGACGACGAGCTGTTTGCGGGCGCGCAAGCCCATGTAACGGCGGTCTGTGACGCCTTGGCTGCTGTACCTGACGCCGTCGACGTGCGATCTGACACGGCCAGTCCGGCTAGTCGTCGAGCCGCAACTCACCGAGCTATCAATGCCGGGGCACCCGTCATCGTCTGTCCAGAACTGCCATCGTGTCCCCAGGGGCATCGCTCTGGTTCTCCCGATGCCCTCGCGCTGGCAGGAACCCGCGCCGATGGGGGCCCAGGATACTTACCAATTATCGTCAAGGACTATCTA…
"group_3109		hypothetical protein	28	15	58	88	32.5581	85.4369	2.83218	0.452121	0.00496467	1	0.243098	7	5	4	0.453125	1	Staphopain B; AltName: Staphylococcal cysteine proteinase B; AltName: Staphylopain B; Flags: Precursor			MAVDLNDGRHLLIEVRARSYPCDSVIDQALPAVGDSRRGDTQNFAYLGPAGTRVDLQDVDESSVKLFVHVAPSPTLGRSLKVSHFNWK*	ATGGCAGTCGACCTCAACGATGGCCGTCATCTGCTGATTGAGGTTCGGGCACGCAGTTATCCATGCGATTCCGTCATCGACCAGGCGCTGCCAGCGGTGGGCGACAGTCGTCGGGGAGACACCCAAAACTTTGCCTACCTTGGCCCAGCTGGCACGCGGGTCGATCTGCAAGACGTTGACGAGTCGTCGGTCAAGCTCTTCGTACATGTGGCTCCTTCGCCGACGCTGGGAAGATCCTTAAAAGTGTCTCACTTCAATTGGAAATAA
"melC_1		Melibiose/raffinose/stachyose import permease protein MelC	26	52	60	51	30.2326	49.5146	0.425	-0.371611	0.00513075	1	0.243098	5	3	5	0.0625	1	Alpha-glucoside transport system permease protein AglG	G	COG2014: COG0395 ABC-type glycerol-3-phosphate transport system, permease component	MTKRIIQPIGAVLLAVLVVGIPLWTVVVTAGKSQAEALIPDISLPHHWQLWTNVSTVTSQTRIGWAYLGSLFLLVPSVVIVLIIGSMASWVLARRTGKLVSVIYALGISGIILPPAVVTLVLLLRQLGLAGRPIGMICAYVGMYLSTVIFFVTGFVRTIPESLEEAARIDGAGPMRVFVTVILPLLRPVLATATILISLYVWNDVFYAFFVVGGRMDTLPLNLFTVASAGVHLNNWHLIFTYVLLMSVPIVMLFIAFQRSIISGITSGAVK*	ATGACCAAACGCATCATTCAGCCAATTGGCGCGGTACTGCTAGCCGTGCTCGTCGTCGGGATACCCCTGTGGACGGTCGTCGTCACTGCAGGGAAGTCCCAGGCCGAAGCACTCATCCCGGACATATCATTGCCACACCACTGGCAACTGTGGACCAACGTCTCCACTGTCACCAGCCAGACAAGGATCGGCTGGGCATATCTGGGCTCGTTGTTCCTGCTGGTGCCCTCGGTGGTCATCGTCTTGATCATCGGATCGATGGCATCGTGGGTTTTAGCTCGGCGCACAGGCAAGCTCGTCTCCGTGATCTACGCGCTGGGGATTTCGGGCATCATCCTGCCGCCAGCGGTCGTCACCTTGGTGTTACTGCTGCGTCAGCTGGGATTGGCTGGCCGCCCC…
"melD_1		Melibiose/raffinose/stachyose import permease protein MelD	26	52	60	51	30.2326	49.5146	0.425	-0.371611	0.00513075	1	0.243098	5	3	5	0.0625	1	Trehalose/maltose transport system permease protein MalF	G	COG2014: COG1175 ABC-type sugar transport system, permease component Length=299	MSSMEAAPRHGSANQSHPWGFVVPAFAVLAVFFLTPTIYNFIYAFTDWSSFKTAINPVGWSNFSDLIASGSLRKSLTITLIYAAGVATLQNLFGLMLAVLLERDTLVNKIVRVIFFIPVILSALATGYIFQALLRPDGGLNQMLGIFTGSPVKVSWLGSTTWTLLVCIVIHSWKWMGMSMLVYLAGLKTIDAQVLEAARIDGASRWATFHQIRLPLIAPAVTFNVATALLGSMNSFDIVQATTGGGPGGSTELLNLFIFRTFGQGLYAQATTMSLVLFVAVVILAFPVIGMLRRREGRMS*	ATGTCCTCGATGGAAGCCGCACCGCGACACGGCAGTGCAAACCAGTCGCATCCCTGGGGATTCGTTGTACCCGCGTTCGCCGTGCTCGCGGTGTTCTTCCTCACGCCAACGATCTACAACTTCATCTACGCCTTCACCGACTGGTCGAGCTTCAAAACGGCCATCAATCCGGTGGGATGGAGCAATTTCTCCGATCTCATCGCATCAGGAAGCCTGCGGAAATCCTTGACTATCACCCTTATTTACGCGGCTGGCGTGGCCACGCTGCAGAATCTGTTCGGACTGATGCTGGCCGTACTGTTGGAGCGCGACACCCTCGTCAACAAGATCGTCCGGGTGATCTTTTTTATCCCTGTGATCCTCTCGGCGCTAGCGACTGGTTACATCTTCCAAGCGTTG…
"group_3044		hypothetical protein	46	34	40	69	53.4884	66.9903	2.33382	0.368068	0.00515175	1	0.243098	6	6	2	0.03125	0.6875	Phosphoglucosamine mutase			MSNAREIREPLAWTVIVVSVGFLVAFVVRVVKMLTHDHSGLFGMARSLSGSSLGIGMILLLPAAVLVCRFIHPVTPHAELLGKVSAGVVAVAAGCDLVLALLSPIHGPGGAFGAVLGLFGDLLAIAIKVLAAWVLLVLTRPEAASVPDDEDPADSEAVQDGSADRSVVADEAEGPADGDEVSWPAGVGAVWTRAGDAASGAGASSWDQNDAGGGWTTEASGPSRDEPDGQA*	GTGAGCAACGCCCGAGAAATTCGTGAGCCGCTTGCGTGGACAGTCATCGTTGTCAGCGTTGGTTTCCTTGTCGCTTTTGTTGTGCGTGTGGTCAAGATGCTGACTCACGATCACAGTGGGCTCTTCGGTATGGCTCGCAGCCTGTCTGGAAGCTCGCTGGGAATTGGCATGATTTTGTTGCTGCCGGCGGCAGTTTTGGTGTGCCGGTTTATCCATCCGGTGACGCCGCATGCTGAATTGCTTGGCAAAGTATCTGCCGGTGTTGTTGCCGTCGCAGCGGGATGTGACCTCGTTCTCGCCCTGTTGTCACCAATTCACGGCCCCGGCGGGGCCTTTGGGGCTGTCCTGGGACTATTTGGGGATCTTTTGGCGATCGCCATTAAAGTTCTCGCTGCTTGG…
"group_1985		hypothetical protein	9	28	77	75	10.4651	72.8155	0.31308	-0.504345	0.0053151	1	0.243098	20	8	14	0.115318	0.503445	Uncharacterized protein C17orf47 homolog			MGSARTGSWPSCKDTQPSQKETNSPCQHQSDHETHQGIHSAMARDIRMTQNQNSTLKQQASNISTVKNLATKMWKIRTPYDPSGATRSRTRPP*	ATGGGCTCCGCTAGGACAGGTTCATGGCCATCATGCAAGGACACCCAACCTAGCCAGAAGGAGACGAACTCACCGTGCCAACATCAGTCAGATCACGAAACTCATCAAGGCATCCATTCAGCAATGGCCCGCGATATCCGCATGACGCAAAACCAGAACAGCACGTTGAAACAGCAGGCATCGAACATCTCCACTGTCAAGAACCTCGCCACCAAAATGTGGAAGATCAGGACGCCCTATGACCCATCTGGTGCTACGCGCTCGAGAACCAGGCCGCCTTGA
"msbA_2		Lipid A export ATP-binding/permease protein MsbA	66	59	20	44	76.7442	42.7184	2.46102	0.391115	0.00554198	1	0.243098	8	5	3	0.726562	0.726562	Lipid A export ATP-binding/permease protein MsbA	V	COG2014: COG1132 ABC-type multidrug transport system, ATPase and permease component	MRSLTRILRFTSQLWKFYLGVVISAVIVAITQLAVPFVIARATDLAVAGVRGNDHHIRDIMLLAVVILVLDVVNSLLTNVNGWLGDIMSAKMRQILSTRYFSKLLELPQSWFDEELTGSITSKLTRSITNVTDFAKAFSNNFFTLLLTTFAVLIISAIYYWPLALLLAIVFPIYVWLTALTSRNWQTHQDVINHHIDTAGGRFQEVVSQIRVVKSYVTEASEQKQFNNHYDATVDATRQQSNHWHLMDTVRRVVLNVIFFGIYAIIFVRTAKGYFGVGDMILLIQLMTMARQPVQMMSYIIDVAQRAVAGSKDYFSVMETRPAHVPQTATTTIREPEPGVPMISFNDTVFSYDGTNRVIDHVTFDVSPGEKVALVGESGGGKSTLVNLLLGLYPVTEGA…	ATGCGTTCCTTGACACGAATCCTTCGATTCACCTCGCAGCTGTGGAAGTTCTACCTCGGGGTCGTCATCTCGGCTGTCATCGTCGCAATCACTCAGCTGGCCGTACCCTTCGTCATCGCCCGGGCCACCGACCTCGCCGTGGCAGGCGTGCGCGGCAACGACCACCACATCCGCGACATCATGCTTCTCGCGGTGGTCATCCTCGTCCTCGACGTCGTCAACTCCCTGCTCACCAACGTCAACGGATGGCTGGGCGACATCATGAGCGCCAAGATGCGCCAGATCCTGTCGACCCGGTACTTCAGCAAGCTGCTGGAGCTGCCGCAGTCCTGGTTCGACGAGGAGCTCACCGGATCGATCACCTCCAAGCTCACCCGATCGATCACCAATGTCACCGAC…
"menA		1,4-dihydroxy-2-naphthoate octaprenyltransferase	66	59	20	44	76.7442	42.7184	2.46102	0.391115	0.00554198	1	0.243098	6	4	2	0.6875	0.6875	1,4-dihydroxy-2-naphthoate octaprenyltransferase;	H	COG2014: COG1575 1,4-dihydroxy-2-naphthoate octaprenyltransferase	MATAAEWLEGARPRTLPTAIAPVVAGTAIAIADGGARWELATLCLVVALGLVVGVNFANDYSDGIRGSDGEDRVGPLRLVGSGVAEPSHVEAAAFACFGVSAVAGLIITIMTGHWWFIIVGLACILAAWFYTGGSHPYGYAGLGETFVFIFFGLVAVGGTVYVQADHVGTAGWVTACVIGAMACAVLVANNLRDIDGDRVSGKHTVATKLGHQGTRILYLVLVALACVGVIVVAALSTWWVLLGLLMVILLVSPVKALATEATGMALVPVLKNTGLAELLCAVGFLVGAMLDRPL*	ATGGCCACTGCAGCCGAATGGCTAGAGGGGGCTCGTCCCCGTACCCTCCCCACCGCGATTGCTCCGGTGGTGGCGGGTACCGCGATCGCCATTGCCGACGGTGGTGCGCGGTGGGAACTGGCCACCCTGTGCCTCGTGGTGGCGTTGGGGCTCGTCGTCGGGGTGAATTTCGCCAATGATTACTCCGACGGTATTCGCGGCTCCGACGGGGAGGACCGGGTTGGTCCGCTGCGGCTGGTCGGGTCAGGAGTCGCTGAACCCTCGCACGTCGAAGCTGCTGCCTTCGCGTGCTTCGGGGTCTCGGCGGTGGCCGGACTCATCATCACCATCATGACTGGACACTGGTGGTTCATCATCGTGGGCCTGGCCTGCATCCTTGCGGCCTGGTTCTACACCGGT…
"group_404		hypothetical protein	66	59	20	44	76.7442	42.7184	2.46102	0.391115	0.00554198	1	0.243098	8	5	3	0.726562	0.726562	Shikimate dehydrogenase (NADP(+));			MWVVHVTRLVVSNWRTWLRVIPLALVVVALTVSSGITNARQLSDEQKNIASYGSTSGLFSLQEDVPPGTPVPIPRNNTLQASAPFPQLYSNINLVQYDDVAYQEMPMAGSATQGRYRLTSGRWPAKAGEVLATSTLGADDGSRLSAKAGDLHLTVTGHVEAVYDRAATLVLAAPGTWQSWRISRDDAGRAGIRGNGQIGFTSQEPGDVCSLLAETLKLAGDCDTTQTRSASEAHGLTPKAFVDQNLAWLVFGLLGAVVSGAALTALLRRIASPLLAIGVRRRSVSAMSKTVALLVAETVSLMSVALGQAVVAAARWYMAPRASAPLGPWRFPTVPLVMALVIGVLPAAMVNMVPSRRKTVKRRGINMNTARRLGWAALVLGCAVCLWGLLGADATFTAV…	ATGTGGGTCGTCCACGTCACCCGGCTCGTCGTGTCGAACTGGCGGACGTGGCTTCGCGTCATTCCGCTGGCTCTGGTCGTTGTAGCTCTGACTGTCTCCAGCGGCATCACCAATGCTCGGCAACTGTCCGATGAACAGAAGAACATCGCGAGCTACGGCTCCACCAGCGGTCTCTTCTCGCTGCAGGAAGACGTGCCTCCAGGTACCCCCGTACCGATACCCCGTAATAACACGTTGCAGGCATCGGCGCCCTTTCCCCAGCTCTACAGCAATATCAACCTTGTACAGTACGATGACGTCGCCTACCAAGAGATGCCCATGGCCGGTTCGGCCACGCAAGGTCGCTATCGGCTGACCTCGGGTCGCTGGCCGGCGAAGGCCGGGGAGGTTCTGGCCACC…
"group_1762		hypothetical protein	82	85	4	18	95.3488	17.4757	4.34118	0.637607	0.00625382	1	0.243098	4	3	2	0.625	1	Cyclin-dependent kinase E-1;			MNGPTGEGNNGCEEILAFIVVGIGGIALLKKMAPKIIGHLGAWLRDHGLLGVPGQGLFDLGLLGSVSASHLVVAVGVLIVVGALGTWFAGWVFARGSRGCR*	ATGAACGGCCCCACCGGAGAAGGAAACAACGGATGCGAAGAAATCCTCGCCTTCATCGTTGTTGGTATCGGAGGGATAGCCCTGCTGAAGAAGATGGCCCCTAAAATCATCGGTCATCTCGGAGCATGGCTTCGCGATCACGGGCTGCTCGGCGTTCCCGGGCAGGGCCTGTTTGATCTTGGGTTGTTGGGGTCGGTTAGTGCTTCCCACCTGGTGGTCGCCGTGGGTGTGCTGATCGTGGTGGGCGCATTGGGGACTTGGTTCGCTGGTTGGGTCTTCGCGAGGGGCAGTCGGGGGTGTAGGTGA
"group_880		Iron-sulfur cluster carrier protein	3	16	83	87	3.48837	84.466	0.196536	-0.706558	0.00680011	1	0.243098	7	3	5	0.453125	1	Chromosome partitioning protein ParA	N	COG2014: COG1192 Cellulose biosynthesis protein BcsQ	MWAGVSPRNTPIHIYTDTSMYMCNDVFMRSISIVNTKGGVGKTTTAVYLATALAAQYRVILLDADPQGSATSWATDAFEAGDQLDFEVRPANAPIVRRCRDIDADLVIIDTPPGDSQTITAALDVADVVIIPTESGDLDMDRALMTYQVAHGTRRALLFNKADWTRQYRDAHDGAAAVEGLDVLDAEVHRRVAYRQAIGTRPTDLGEFAQVAAQIKEMLK*	ATGTGGGCTGGGGTTTCCCCTCGCAACACGCCGATACACATATATACAGATACATCGATGTACATGTGTAATGATGTATTTATGCGTAGTATTTCTATTGTTAACACCAAGGGTGGGGTTGGGAAGACGACCACGGCGGTCTACCTAGCAACGGCCTTAGCCGCTCAGTACCGAGTCATCTTGCTTGACGCCGACCCGCAAGGATCGGCGACGTCATGGGCTACCGACGCTTTCGAAGCCGGTGACCAGTTGGACTTCGAGGTCCGCCCGGCTAATGCCCCCATTGTCAGGCGCTGCCGTGACATCGACGCCGACCTCGTCATCATCGACACTCCCCCTGGTGACTCTCAGACGATTACCGCAGCCCTCGACGTCGCCGATGTGGTCATCATCCCGACC…
"ortA		2-amino-4-ketopentanoate thiolase alpha subunit	85	92	1	11	98.8372	10.6796	10.163	1.00702	0.00703273	1	0.243098	2	2	1	0.5	1	2-amino-4-ketopentanoate thiolase alpha subunit; AltName: AKP thiolase;			MADISHTAPLADSPIPKGTWVEVRTIILQPSERAAAVPEDTAATPLVQWVSGFLDEEAHIGDEVTITSIIGRRHTGVLDCVNPSYSHSFGNTVPELLTIGTTHEPITFHGQEDQS*	ATGGCAGATATATCTCACACCGCCCCGCTAGCGGACAGCCCCATTCCGAAGGGCACCTGGGTCGAGGTCCGTACCATCATCCTGCAGCCTTCCGAACGGGCCGCTGCCGTACCGGAAGACACCGCCGCCACCCCTCTCGTGCAGTGGGTTAGCGGATTTCTCGACGAAGAAGCACACATCGGCGACGAGGTCACCATCACCTCGATAATCGGACGACGTCACACCGGCGTCCTCGACTGCGTCAATCCCAGTTACAGCCACAGCTTCGGCAACACCGTGCCCGAGCTACTGACCATCGGCACCACGCACGAACCCATCACATTTCACGGGCAGGAGGACCAGTCATGA
"group_1593		hypothetical protein	2	14	84	89	2.32558	86.4078	0.151361	-0.819987	0.00711181	1	0.243098	6	2	4	0.6875	0.6875	Putative fimbrium anchoring subunit Fim4B; Flags: Precursor			MARRRRGWIHAVCNSPTRRAPSLEWERILGADLADDTEQLSPTPPPVVEEPDDPACDIDRFYNPPHPVAATELAAGVLINIDGEWVTITESSVDSGQIIVDWESAGDDSGTLMLGTQEAMLARTPLDPLYE*	GTGGCGCGACGTCGCCGCGGCTGGATACACGCCGTTTGCAACAGTCCAACGAGACGAGCGCCCAGCCTCGAGTGGGAGCGCATCCTGGGAGCCGACCTGGCCGACGACACCGAACAGCTCAGCCCTACCCCACCTCCGGTAGTCGAGGAACCCGACGACCCTGCCTGCGACATCGACCGCTTCTACAACCCACCTCACCCGGTTGCTGCCACAGAGCTGGCCGCTGGGGTGCTCATCAATATCGACGGAGAATGGGTGACCATCACCGAATCCAGCGTCGACAGCGGGCAGATCATCGTCGACTGGGAATCGGCCGGCGACGACTCTGGCACCCTCATGCTCGGCACACAGGAAGCCATGCTCGCCCGCACACCCCTCGATCCCCTCTACGAGTGA
"group_2619		hypothetical protein	2	14	84	89	2.32558	86.4078	0.151361	-0.819987	0.00711181	1	0.243098	6	2	4	0.6875	0.6875	23S rRNA (adenosine(1067)-2'-O)- methyltransferase; AltName: 23S rRNA [AM1067] 2'-O- methyltransferase;			MTANTGRNNAGEEILVFLVVGIGGIALLNKMIPKIIGNLGAWLRAHGLLGAPGQGLFDLGPLGSVSAAHLMIAVGVLIVVGALGSRLVGVGRRESQSGL*	ATGACCGCAAACACAGGAAGAAACAACGCAGGCGAAGAAATCCTCGTCTTCCTCGTTGTCGGCATCGGAGGGATAGCCCTACTGAACAAGATGATCCCCAAGATCATTGGCAATCTCGGAGCATGGCTTCGCGCCCACGGACTGCTCGGCGCTCCCGGGCAGGGCTTGTTTGATCTTGGTCCGTTGGGATCAGTTAGTGCTGCCCACCTGATGATCGCTGTTGGTGTGCTGATCGTTGTGGGGGCATTGGGGTCGCGGCTCGTTGGGGTGGGCCGTCGCGAGAGCCAGTCGGGGTTGTAG
"group_3118		hypothetical protein	30	18	56	85	34.8837	82.5243	2.52976	0.40308	0.00734333	1	0.243098	11	6	7	0.548828	1	Methylated-DNA--protein-cysteine methyltransferase; AltName: 6-O-methylguanine-DNA methyltransferase;	K	COG2014: COG3695 Alkylated DNA nucleotide flippase Atl1, participates in nucleotide excision repair, Ada-like DNA-binding domain Length=116	MTSTVDDVLAAVEALPAGAVVSYSDVAELVGTSPRRVGTIMAREGQEVDWWRVTTVRGTLPEHLMADARQHWEQEDLGGGATMLRDHAPDLVEWEHNWQQLRVRT*	ATGACCTCGACGGTGGACGACGTCCTTGCGGCGGTAGAAGCCTTGCCCGCCGGTGCCGTGGTGTCCTACTCCGATGTTGCCGAGCTAGTGGGCACGTCGCCGCGTCGGGTCGGCACGATCATGGCGCGTGAAGGCCAGGAAGTGGACTGGTGGCGGGTGACGACTGTCCGAGGGACTCTCCCCGAACACCTCATGGCTGACGCTCGTCAGCATTGGGAGCAGGAAGATCTTGGCGGGGGAGCGACGATGCTTCGCGACCATGCGCCGGACCTTGTCGAGTGGGAGCACAACTGGCAACAGTTACGTGTCCGCACATGA
"group_854	appA	Oligopeptide-binding protein AppA	25	50	61	53	29.0698	51.4563	0.434426	-0.362084	0.00734953	1	0.243098	5	4	4	0.375	0.375	Glutathione-binding protein GsiB; Flags: Precursor	E	COG2014: COG0747 ABC-type transport system, periplasmic component	MKKPRKRLLVVTAAVAATLLVASCSYGSGDPSRSQASGGAQDGNVSFATTTPNWILPVSAPGKTQGENAMFTQLIYPALFSYKLDAKNEFNIDERHSVAKPPTVSDDSLTYTITLKDRTWSDGVKLTTRDMEFWWNIVTNNTDKWASYRKGQFPDNVKAFKIIDDKAFTITTTEKYNPAWFINNQLNRLVPMPAHAWSKTSDSDKPGEKDRTPAGAKAIFKYLSAASEDLQNYDTNKLWKTTLGPFQLGKYTPNGKAKLVASPSYDGEDKASISSFTMQPYTSDDAEFNILRSGSIDYGFIPPNSMTQQKYIEKQGYTVKPWYGWSITYMPFNFNNPKSGPIFAQKYIRQAMQHLIDQEGISKIIWNRTASPTCGPVPQQPGTAGSSKGCAYDYNPAKA…	ATGAAGAAACCACGAAAGAGACTGCTTGTGGTGACCGCAGCAGTGGCAGCAACTCTGTTGGTTGCCTCGTGCTCGTATGGCAGTGGCGACCCCAGTCGATCTCAGGCAAGCGGCGGCGCGCAGGACGGCAACGTATCCTTCGCGACCACCACGCCCAACTGGATCCTCCCGGTGTCCGCACCCGGAAAGACGCAGGGTGAGAACGCCATGTTCACCCAGCTCATTTACCCCGCCTTGTTCTCCTACAAGCTCGACGCGAAGAACGAGTTCAACATTGATGAACGCCACTCGGTGGCCAAACCTCCCACCGTGTCCGACGACTCACTCACCTACACCATCACCCTTAAGGACCGCACATGGAGCGACGGCGTCAAGCTCACTACGCGCGACATGGAGTTC…
"group_856		hypothetical protein	25	50	61	53	29.0698	51.4563	0.434426	-0.362084	0.00734953	1	0.243098	6	5	5	0.21875	0.21875	Protein translocase subunit SecD	C	COG2014: COG0778 Nitroreductase	MNCVPSDSASMSDPGGWRALHIHLPPSVQSEYLADVILPSMSALMPEHDYFFLRYWQGGSHLRLRLRSTPERPLDDEAINEVACHLRSLLPALSDQKRAEYRYSQSLQDQLAEMERADCLPLEAVGTVVERRYQPEYRKYGGSVGVSIAEDVFCSTSRSVLRILSERPTSHRQPLGYACQVFIQMLGCLGLATSQVDQFLTRYAQWWTPYSMAARPEILAARLYANLSSVVADLWAASEPNGMFSVPALNAYTQWSRRRSSARNTSVKIDPMFLSCLANYIHTTNNRLGLPPALESTAAYLVQLGFRSVAVRGEKVR*	TTGAACTGTGTGCCGAGTGACAGCGCAAGCATGTCTGATCCTGGCGGCTGGCGGGCGCTCCATATTCACTTGCCTCCCTCGGTGCAGTCCGAGTACCTAGCTGACGTGATTCTTCCCTCGATGTCAGCCTTGATGCCAGAACATGACTACTTCTTCCTCCGATATTGGCAGGGGGGATCACATCTCCGGCTTCGGCTCCGTAGCACTCCCGAGCGCCCCCTAGATGATGAGGCTATCAACGAGGTTGCATGCCATCTCCGTAGCCTTCTCCCGGCGTTGTCAGACCAAAAGCGCGCGGAGTACCGCTATTCGCAATCGCTTCAGGATCAGTTAGCCGAAATGGAAAGGGCTGATTGCCTTCCCCTAGAGGCGGTTGGGACCGTGGTAGAGCGCCGGTAC…
"group_1470		hypothetical protein	46	35	40	68	53.4884	66.0194	2.23429	0.349139	0.00807351	1	0.243098	7	6	3	0.125	1	WAT1-related protein At3g28130			MLAAAISLKASFQTGLSYGYILISISFYTIRTIVSLHWVDA*	ATGCTAGCCGCAGCAATATCTCTTAAAGCATCCTTCCAAACAGGATTATCCTACGGCTATATACTCATCTCGATCTCCTTCTACACAATCCGAACGATTGTTTCCCTTCATTGGGTGGATGCTTGA
"group_3045		hypothetical protein	46	35	40	68	53.4884	66.0194	2.23429	0.349139	0.00807351	1	0.243098	7	6	3	0.125	1	Ribose-5-phosphate isomerase; AltName: D-ribose- 5-phosphate ketol-isomerase; AltName: Phosphoriboisomerase			MAIWADGGKIVPGRLKVPSQITGIDVSTAAHHTTPLQPTLSSAPLERSVACHLTFNRRWPEEPERISLGDTPNIVHIVPMVGFDQNRKNGSYLRLFNTQQMLRQGN*	GTGGCCATCTGGGCTGACGGTGGGAAGATCGTCCCGGGGCGGCTTAAGGTTCCGTCGCAGATTACGGGCATCGATGTGTCAACTGCCGCTCACCATACAACGCCCTTACAGCCGACGCTATCGTCAGCACCGCTTGAGCGCTCGGTTGCATGCCACCTGACGTTTAACCGACGATGGCCAGAAGAGCCCGAGCGCATCTCCTTGGGTGATACCCCCAATATTGTTCACATCGTCCCCATGGTCGGGTTTGACCAGAACAGGAAGAACGGTTCATACTTGCGACTCTTCAACACGCAACAGATGTTGCGTCAGGGTAATTAG
"ispF		2-C-methyl-D-erythritol 2,4-cyclodiphosphate synthase	39	67	47	36	45.3488	34.9515	0.445856	-0.350806	0.00809745	1	0.243098	5	1	5	0.0625	0.375	2-C-methyl-D-erythritol 2,4-cyclodiphosphate synthase;	I	COG2014: COG0245 2C-methyl-D-erythritol 2,4- cyclodiphosphate synthase Length=175	MIEIRTGIGTDVHQLSAGVPMHVAGLSFPDETVGLVGHSDGDVACHAICDALLSATGLGDIGSIFGTADPQWAGAAGVALLGHVVALVTGEGWTIQNVAVQVVGQRPRMAARRAEAEAALAQTVGAPVSVSATTTDHLGFTGRGEGVAAIASALVTRGLKGEDSSLIR*	GTGATAGAAATCCGAACGGGGATCGGGACGGATGTCCATCAGTTAAGCGCGGGCGTGCCGATGCATGTTGCCGGGCTTTCTTTCCCTGATGAGACGGTTGGGCTAGTCGGTCATTCTGACGGTGACGTTGCCTGCCACGCCATATGCGATGCGCTGTTATCGGCAACCGGACTGGGTGACATTGGCTCAATATTTGGCACCGCGGATCCGCAGTGGGCTGGGGCGGCTGGTGTCGCCTTACTTGGTCATGTGGTAGCTCTCGTCACCGGGGAAGGATGGACAATCCAGAACGTCGCGGTGCAGGTTGTTGGTCAGAGACCGCGTATGGCCGCTCGCAGGGCCGAGGCGGAGGCCGCCCTGGCACAAACCGTCGGGGCTCCGGTTTCGGTGTCGGCGACG…
"group_1305		hypothetical protein	48	37	38	66	55.814	64.0777	2.2532	0.3528	0.00813702	1	0.243098	8	7	2	0.0703125	0.289062	Sensor histidine kinase LiaS	T	COG2014: COG4585 Signal transduction histidine kinase	MHSVEPSSVTRRVWPNGWSWNPIRFVFSTANLKSLAHAFVLAVLCGPMALLSLLGLVLIGGVGSASDDMWRGMAFWRGCRVPRPRTPGVDWRTWLCALVQMLLGAAAFGVLSMGSVLAGAFAWAAITTQHGWDLFGWYPGDGLARPVMASLSLITLMLEIVSCWVLSGLSVAVWALLTMTRTTVDDLQRSRKVLTDSFSSERRRIERELHDGVQQYLTATQLALATAQLASTDNPEALAAIAIAQENTGRAVAALRTTIRGIHPRVLDEAGLTEAVRELVGLSGLRGSVQVQENGHDQQVSSSGAVLLYHAVAEAMTNAVRHGGASAVAVTVTWHAESVEVTVVDDGTGPQDGAVSPDSSGLAGLTQQAEMLGGSLWFGQDKATGGGRLRVQIPRKTAV*	ATGCATTCCGTTGAGCCTTCCTCGGTCACGAGACGGGTATGGCCCAACGGATGGTCTTGGAACCCGATTAGGTTTGTGTTCTCGACAGCGAACCTCAAGTCTCTTGCCCACGCGTTCGTTCTCGCCGTGTTGTGTGGTCCGATGGCCCTGCTGTCTTTGCTAGGACTGGTCCTCATTGGTGGAGTCGGTTCCGCGAGCGACGATATGTGGCGAGGAATGGCATTCTGGCGGGGATGTCGTGTTCCGCGTCCGCGCACGCCCGGTGTCGACTGGCGTACCTGGCTGTGCGCCCTGGTGCAGATGCTCCTGGGCGCGGCAGCCTTTGGTGTGCTCTCCATGGGATCGGTTTTGGCCGGTGCGTTCGCCTGGGCGGCGATCACGACTCAGCATGGGTGGGAC…
"group_1306		hypothetical protein	48	37	38	66	55.814	64.0777	2.2532	0.3528	0.00813702	1	0.243098	8	7	2	0.0703125	0.289062	ABC transporter permease YtrF; Flags: Precursor	V	COG2014: COG0577 ABC-type antimicrobial peptide transport system, permease component	MRELTVLSVRLVRQHLTLYLGCLATIVATAALTSAEAGLVHGFSDITRVHVAGFSTEEVATQLPGIRSILTLLAGLAIAISGVLMITAIRQVIASRQEELAMMRLTGASRGLLARMIASESFILGLLAGLPGALIGTALTYPLFRGMQAVGFFGRTMTIDFRFPVGSMFAVTGLIATVAATAGCVATRISIRGDLLASIAPMARRMSWWQIAWRFVLILTGVVSLVVLDPQGMGTNIILILPILAVVPLLAAAPLAMPIGAWVVGRIVGLFAPGPGKLAARRAAKDRMRYARLVTPAIISCGILGGFLVANAPDEQMRTQALTAQVAADTVITTNLDDATPIAKALGHKTRQQSRLASRYRVAGGTRRMWHFTDAPAFAKLTNLHITAGDMSRVTGTNI…	GTGCGGGAGCTGACTGTTCTGTCTGTGCGTCTGGTTCGTCAACACCTGACCCTGTATCTGGGCTGTCTGGCGACGATCGTAGCTACGGCAGCGCTGACATCGGCCGAAGCCGGACTGGTTCATGGGTTCTCTGACATCACCAGGGTGCACGTTGCGGGTTTCTCAACCGAAGAAGTTGCCACACAGTTACCCGGCATCCGAAGCATTCTGACCTTGTTGGCAGGGCTGGCAATCGCCATCAGCGGTGTCCTCATGATTACAGCCATCAGGCAAGTCATCGCATCCCGACAAGAGGAATTGGCGATGATGCGCCTCACGGGCGCCAGCCGTGGACTACTGGCGCGGATGATTGCCAGCGAGTCTTTCATCCTCGGCTTGCTCGCAGGCCTGCCCGGCGCC…
"group_1729		hypothetical protein	48	37	38	66	55.814	64.0777	2.2532	0.3528	0.00813702	1	0.243098	8	7	2	0.0703125	0.289062	Mitogen-activated protein kinase kinase kinase 1; AltName: MAPK/ERK kinase kinase 1;			MDVRLVIEHRWRTSQIAVNEIKSQTCDSQHTPVLTAIRCGTVGTPSRANGSAIAARNMGSPAGSTIPKASATVCRDTCRANFDNHTWSIALLRNQRYNHIGQFVSSSMVQAESPNYGHDDMITKECFMAAIAVFGTLDTEGDELDWLRHRILTNGSKVESSSMLAHSPTAA*	ATGGATGTTCGTCTGGTAATAGAACATCGCTGGCGCACGTCGCAAATCGCGGTCAACGAGATCAAGAGCCAGACCTGCGACAGTCAGCATACGCCGGTGTTAACAGCGATCCGCTGCGGGACCGTGGGAACTCCATCACGAGCGAACGGTTCCGCGATAGCCGCACGCAATATGGGTAGTCCAGCCGGTTCAACAATCCCAAAAGCCTCCGCCACGGTTTGCCGAGATACTTGCAGGGCCAACTTCGACAACCACACCTGGAGTATTGCCCTTCTTCGCAACCAGCGGTACAACCATATAGGCCAATTCGTCTCAAGCAGCATGGTGCAGGCAGAATCACCGAACTACGGTCATGATGACATGATCACGAAGGAGTGTTTCATGGCCGCAATTGCTGTG…
"group_2202		hypothetical protein	48	37	38	66	55.814	64.0777	2.2532	0.3528	0.00813702	1	0.243098	8	7	2	0.0703125	0.289062	Chromosome partition protein Smc			MTEKQVRTVLPTKDEPRAHRGRSTEFDDGGPDDFDIPGEGGAACAWTESLCVDSVTRFIVRVPVQEGIDPEIERYCDRHWVLKLAEIIETDMPICKHSLRDHVISTGELVGDTWEVRTEG*	ATGACTGAGAAACAGGTACGAACTGTCCTTCCAACCAAGGATGAGCCGAGAGCTCATCGCGGCCGCTCGACGGAATTCGATGATGGAGGCCCCGATGACTTCGACATCCCGGGTGAAGGCGGCGCGGCGTGCGCTTGGACCGAATCGCTTTGCGTTGACTCCGTCACGCGCTTCATTGTCCGGGTACCCGTCCAGGAAGGAATAGATCCGGAAATTGAGCGGTACTGTGACCGACATTGGGTGCTCAAGCTTGCCGAAATTATTGAGACGGATATGCCTATTTGTAAGCACTCTCTACGCGACCACGTCATTTCGACTGGTGAGCTAGTCGGGGATACTTGGGAGGTGCGTACCGAAGGCTAA
"group_2976		hypothetical protein	48	37	38	66	55.814	64.0777	2.2532	0.3528	0.00813702	1	0.243098	8	7	2	0.0703125	0.289062	UPF0261 protein CTC_01794	S	COG2014: COG5441 Uncharacterized protein, UPF0261 family	MSSGDARAYVGQADVTLMYSVVNVADINHVSRMVFANASAAIAAMVKEYEEAGIVSNTAHNKPVAGLTMSGLTTPAADEAARLGYEVLVFHTTDSGEKSME*	ATGTCTTCCGGAGATGCCAGAGCCTACGTGGGACAGGCCGACGTCACACTTATGTACTCCGTCGTTAACGTGGCCGACATCAATCACGTATCGCGCATGGTCTTCGCGAATGCATCCGCCGCTATCGCAGCCATGGTCAAAGAGTACGAAGAAGCTGGAATCGTCAGCAACACAGCTCACAACAAACCGGTCGCTGGCCTGACGATGTCCGGATTGACAACGCCCGCCGCTGACGAAGCCGCAAGACTTGGGTACGAAGTCCTCGTCTTCCACACAACTGATTCCGGTGAGAAATCGATGGAATAG
"group_2978		hypothetical protein	48	37	38	66	55.814	64.0777	2.2532	0.3528	0.00813702	1	0.243098	9	7	3	0.179688	0.507812	Probable transposase for insertion sequence element	X	COG2014: COG3328 Transposase (or an inactivated derivative)	MTDRSYPAMIRLRRNAWTEFVPFLDYDVEIRKILCSTNAIKSLNTRFRTVMRAQGHFPTR*	ATGACAGACAGGTCCTATCCGGCGATGATCCGGCTTCGGCGCAACGCCTGGACCGAGTTCGTCCCGTTCCTGGATTACGACGTCGAGATCCGCAAGATCCTCTGCTCGACGAACGCGATCAAGTCGTTGAACACCCGCTTCCGCACGGTCATGCGGGCGCAGGGTCATTTCCCGACGCGCTGA
"group_512	nreC_1	hypothetical protein	48	37	38	66	55.814	64.0777	2.2532	0.3528	0.00813702	1	0.243098	8	7	2	0.0703125	0.289062	Mitochondrial import inner membrane translocase subunit TIM17-1			MVETRGYSPGSFEAAGTSITHIVRSGEAERVATAGRVRSVKMLGPGLGSRISAWTLVGATIEIALIWHDSPVFPWSSALRVPMEKTLCELAENYRIGNT*	GTGGTTGAGACGAGAGGGTATTCACCGGGCTCCTTCGAAGCTGCTGGAACCTCGATAACTCATATAGTCAGGTCCGGGGAGGCTGAGCGGGTCGCAACTGCTGGGCGGGTGCGATCAGTGAAAATGCTGGGTCCTGGATTGGGCTCGCGAATCTCGGCTTGGACCCTGGTGGGAGCCACCATTGAGATCGCACTCATCTGGCACGACTCGCCGGTGTTCCCGTGGAGCAGTGCCCTACGGGTGCCCATGGAGAAGACCTTATGCGAGCTCGCAGAAAACTACCGGATTGGCAATACTTGA
"group_970		hypothetical protein	48	37	38	66	55.814	64.0777	2.2532	0.3528	0.00813702	1	0.243098	8	7	2	0.0703125	0.289062	tRNA modification GTPase MnmE			MKKEHERSLPLALPDDYLLPYGTELTPSSFTKTMDNTYIVDALDSHGNPAHYEIAVNGNLAKCTIDGEAASYENPYSHRDTGAEAPILDWFDWIASQDAAGHRYLDSDIYGGQTVAAKLFCAEHNLVTYSSTKCCVSNFSTLSEFQEWLDSSVLQETPMRAEVVGLLTDPEQARKPFSYAFDLLDAIEGPDAVSELKLATAGEKDCGLRLTSANFGGNEILLEDGRTMGRTVSMVKACYDDGTQPTWMHAIGFVPKTYLPEMNVRVVHENDAAWWGILVDQLDVCLVLPRPSAERQLDTNVKVHMDRDGTEAFIRFSPTDECELVNRLDDRFKRKWGRWLDSSIVLDNREIQDAVTHMESILDKEYGGRTA*	ATGAAGAAAGAGCACGAACGTTCTCTCCCACTCGCTCTCCCGGACGATTATTTACTTCCGTATGGTACTGAGTTGACGCCGTCCTCATTCACGAAGACCATGGACAACACATACATCGTCGACGCCCTCGACTCCCACGGCAACCCGGCCCATTATGAAATCGCCGTCAATGGCAATCTCGCCAAGTGCACTATCGACGGGGAAGCAGCATCTTACGAGAATCCGTACTCACATCGAGATACCGGGGCGGAAGCCCCGATCCTTGATTGGTTCGACTGGATCGCATCCCAGGACGCTGCAGGGCACCGTTATCTTGATAGCGACATTTACGGTGGGCAAACCGTAGCAGCCAAACTATTCTGCGCAGAACACAACCTCGTTACCTACAGTTCAACCAAG…
"group_2283		hypothetical protein	49	38	37	65	56.9767	63.1068	2.26529	0.355124	0.00819297	1	0.243098	5	5	1	0.0625	0.375	Fe-S protein maturation auxiliary factor SufT; AltName: Fe-S protein maturation accessory factor SufT; AltName: Iron-sulfur cluster assembly factor SufT	O	COG2014: COG2151 Metal-sulfur cluster biosynthetic enzyme	MSEENALPGQEVTLTAIPTVDDVIEAMKDVIDPELMVNVVDLGLVYGVNIDGEGNVTIDMTLTSPTCPLTDRLEYDTQTVLEGIVKSVTINWVWLPPWGLERITDDGRAQLQAIGFNV*	ATGAGCGAGGAGAACGCACTTCCCGGCCAAGAGGTGACGCTGACGGCGATCCCGACTGTTGATGACGTCATCGAGGCAATGAAGGATGTCATTGACCCTGAACTCATGGTTAATGTTGTTGACCTCGGTCTCGTCTACGGGGTCAATATCGATGGCGAGGGCAATGTCACTATTGATATGACGCTGACGAGCCCTACGTGTCCGTTGACTGATCGTCTGGAATACGACACCCAGACCGTGTTGGAGGGGATTGTGAAGTCCGTGACGATCAACTGGGTATGGTTGCCGCCGTGGGGCCTGGAGCGCATCACCGACGATGGTCGGGCGCAGCTTCAGGCGATTGGCTTCAACGTGTGA
"sufU		Zinc-dependent sulfurtransferase SufU	86	95	0	8	100	7.76699	inf		0.00836878	1	0.243098	1	1	0	1	1	Zinc-dependent sulfurtransferase SufU; AltName: Putative iron-sulfur cluster assembly scaffold protein SufU; AltName: Sulfur acceptor protein SufU	O	COG2014: COG0822 NifU homolog involved in Fe-S cluster formation	MNVEEMYQQIILDHYREKHHSGLRENYDAEVTQVNPSCGDELLLRVHVDGDVITDVSYDAVGCSISQASTSVMTDLVIGKTIGEAQDLYRGFQDMMRSRGTVELDEDIYEDAVAFEGVAKLMARVKCAMLGWSALEDSLLKVTEGSAEKVGAGMSEMKEEG*	ATGAACGTCGAAGAGATGTACCAGCAGATCATCCTGGACCACTACCGGGAGAAGCATCACAGCGGTCTGCGCGAGAACTATGACGCCGAGGTAACGCAGGTCAACCCGTCTTGTGGGGATGAGTTGCTGCTGCGGGTGCATGTAGATGGGGACGTCATTACTGACGTGTCTTATGATGCTGTGGGCTGTTCGATTTCGCAGGCATCGACGTCTGTTATGACGGATCTTGTTATTGGTAAGACTATTGGTGAGGCTCAGGACCTTTATCGGGGCTTTCAGGACATGATGCGCTCGCGTGGCACCGTCGAGCTTGACGAGGATATCTACGAGGATGCCGTGGCTTTCGAGGGAGTTGCCAAGCTCATGGCCCGGGTGAAGTGCGCGATGCTGGGCTGGTCG…
"cobN_2		hypothetical protein	86	95	0	8	100	7.76699	inf		0.00836878	1	0.243098	1	1	0	1	1	Magnesium-chelatase subunit H; AltName: Mg- protoporphyrin IX chelatase subunit H	H	COG2014: COG1429 Cobalamin biosynthesis protein CobN, Mg-chelatase	MKITFLTVFPDLVKHVSEAAKTIDPSHDLLELHFFNSTTRPTPEELEALTRAIHDSDIVVLDAMGGDPQWIRATRLTLDDFDGAVLSWGAEFIDKVRLGSFSMATARNAIEKTGSHADMKHMPPDMKSMLGNTGAQKSIKGILNSAKKMIPIITEMGSSTDSGSEISGINRVHATVKGMRTAPKFMADAKRFSALGKAFHSMREPQADFFLRHLLHFDGGHPEVVVPTPPEALAPASVGAPWPSRHFPTVEKYRQECDAPHGRPTVVLLYSGLTYPYDSNDVVRALMDSLRKDCWVVPISIVAAGGESLEALRTLLSEAAPKLIISMQGFRIGGGPMGGDVDSSTAMLKSINAPIMHPLILSRYTEKQWNESRHGLGQSEAMVMLMLPEMDGCLAEIPI…	ATGAAAATTACGTTCTTGACTGTGTTCCCCGATCTCGTGAAACATGTTTCCGAAGCAGCCAAGACCATTGATCCAAGCCACGATCTTCTCGAACTGCATTTCTTTAACTCTACCACGAGACCCACTCCAGAAGAACTTGAGGCACTGACAAGAGCTATTCACGACAGCGATATCGTCGTCCTTGACGCCATGGGTGGTGACCCCCAGTGGATTCGGGCTACACGATTAACTTTGGACGACTTTGATGGGGCAGTCCTTTCTTGGGGAGCCGAGTTTATCGACAAGGTGAGATTAGGATCGTTCTCCATGGCGACAGCCCGCAATGCCATAGAAAAAACTGGCAGCCACGCTGACATGAAACACATGCCGCCAGACATGAAGTCGATGCTCGGAAACACG…
"group_1135		hypothetical protein	86	95	0	8	100	7.76699	inf		0.00836878	1	0.243098	1	1	0	1	1	Dihydrolipoyllysine-residue acetyltransferase component of pyruvate dehydrogenase complex; AltName: Dihydrolipoamide acetyltransferase component of pyruvate dehydrogenase complex; AltName: E2			MIKNRLVAAGAAAALATGTALMAVPAHAATPAPAPTPAPSAPAKPGINVSKLPIHIDFDCLKKNAQERHQIELKIAKILVKDGTAKSKAVAVDSAKEIIDTVLKDPSLLAKPGALVTKIVKIITDNALKAFGDTTALGDLKQLAQDIVNNLKAAKACFVINIPGQPPKIQHVGHLGDLQSAAWLPASQVR*	ATGATCAAGAACCGCCTCGTCGCCGCTGGAGCAGCAGCTGCCCTCGCAACTGGTACCGCCCTCATGGCTGTGCCGGCCCACGCTGCCACTCCGGCCCCTGCCCCCACCCCTGCCCCCTCTGCTCCTGCCAAGCCGGGCATCAACGTCTCGAAGCTGCCGATCCACATCGATTTCGACTGCCTCAAGAAAAATGCCCAGGAGCGTCACCAGATCGAGCTCAAGATCGCCAAGATCCTCGTCAAGGACGGCACCGCCAAGTCCAAGGCTGTGGCCGTTGATTCCGCCAAGGAGATCATCGATACCGTTCTCAAGGACCCGAGCCTGCTGGCCAAACCGGGTGCCCTCGTGACCAAGATCGTCAAGATCATTACCGACAATGCTCTCAAGGCTTTCGGCGAC…
"group_1450		hypothetical protein	86	95	0	8	100	7.76699	inf		0.00836878	1	0.243098	1	1	0	1	1	Suppressor protein SRP40	T	COG2014: COG1716 Forkhead associated (FHA) domain, binds pSer, pThr, pTyr	MSQTFGAWRATYIPGSWVVLAGPSSLVVMQPAAPRHSGLVSSIWRHVAEAKDPESLVETLSIIGLAKMPSLGAFFWVDGEMYSLARGQIVVKDASTGEIVNHGDGLLTWSEKKLNPATIVVEMEQAGQGLSMPLLLGVAQASKLIIDATGNVEPFVVPQTDEVHRPRVLGDDALKPWTSESDEAHKADESEGSDETGEDAGSGEAPDDEDRAPGFVEVPAPGEVPETAVGPASVTESATSDEARESDGEDAVAPVRSQDDFHGDWRFASISTSDRLSSQSDAAAATLVSSTGEVTHLYGPVLIGRAPRGDNGEDIMRVPSPGQDISRTHVKVAPGQWGIEVTDMHSTNGTVVCRIGQEPLQLESGQTVDLSIGDSVDLGDGVVITIEAYQG*	ATGTCCCAGACTTTCGGTGCTTGGCGTGCCACCTACATCCCTGGTTCCTGGGTGGTGCTGGCTGGGCCGAGCAGTCTCGTCGTCATGCAGCCAGCTGCCCCGCGCCACTCCGGCCTGGTGTCGTCCATCTGGCGGCACGTAGCCGAGGCCAAGGATCCCGAGTCGCTTGTTGAAACCCTCTCGATCATCGGGCTGGCCAAGATGCCCAGCTTGGGGGCGTTCTTTTGGGTGGATGGGGAGATGTATTCCCTGGCGCGTGGCCAGATCGTCGTCAAGGACGCCTCCACCGGCGAGATCGTCAACCACGGTGACGGTCTGTTGACGTGGAGCGAGAAGAAACTGAACCCGGCGACCATCGTCGTCGAAATGGAGCAGGCTGGGCAGGGACTATCGATGCCA…
"group_1471	btuD_7	Vitamin B12 import ATP-binding protein BtuD	86	95	0	8	100	7.76699	inf		0.00836878	1	0.243098	1	1	0	1	1	ATP-binding cassette sub-family A member 9	V	COG2014: COG1131 ABC-type multidrug transport system, ATPase component Length=246	MSSDTIELDEVVVRYRSGWQLGPVSATFPVGVSALVGPNGAGKTTMLAVLTGIKRPRAGTLRRDGQPVRRRREGSGYRAHIGYVPQECTWSPSWPVEDFLAFCARMYRVPSTQVRHRCQGVMSDLNVGQFAHQPIGTLSGGQKRRVFLAAALVHDPEVLILDEPTVGLDPGERISFRRHVVEQAASRVVVLSTHLMDDVALSADQVHLVDGGHITWSGTLPELMAAAGESDSQDHVSVAEQGYLHLMQGRAESELLEGDR*	GTGAGTTCTGACACGATTGAACTTGACGAGGTGGTCGTTCGATACCGGTCGGGTTGGCAACTGGGGCCGGTATCGGCCACCTTTCCGGTGGGGGTGAGTGCCCTTGTCGGCCCCAATGGTGCGGGCAAGACGACGATGCTTGCTGTGCTCACCGGAATCAAACGACCGAGGGCCGGGACGCTACGTCGTGACGGGCAACCCGTGAGGAGACGACGGGAGGGCTCTGGGTACCGGGCCCACATCGGGTACGTTCCGCAGGAATGCACCTGGTCACCGTCGTGGCCGGTCGAAGACTTTCTCGCCTTCTGTGCGCGCATGTATCGAGTACCGTCCACGCAGGTCAGGCACAGGTGCCAAGGCGTCATGTCCGATCTCAACGTCGGTCAATTCGCCCACCAG…
"group_1507		putative butyrate:acetyl-CoA coenzyme A-transferase	86	95	0	8	100	7.76699	inf		0.00836878	1	0.243098	1	1	0	1	1	4-hydroxybutyrate coenzyme A transferase	C	COG2014: COG0427 Acyl-CoA hydrolase	MVCAGSGATPLPLLDAVDRCLETWRFACVNAPVGVPTRKGVIHQTVFIGPGSRHAENLEYVPCRLSLAPRLYEDRFAPDILLLHTSTPHNGAVSMGIEVQVLPAALESAKRRGALVIAQVNPSMPYVFGDGIVDVDDIDIGVIVDTPLPTAAMPSPGPTAWRIGELVASRVPDGATLQVGIGAVPDAVVAMLPDDRAFGVWTELLTDSIRLLEEAHSLDDRLLTGTFAMGTPALYEWLDENPRVQLLRCEKTNNPSFIATQPKMASINAALQVDLFGQVNATRLRGKIHSGIGGSTDFLVGSMHSPGGQALIAMLSWHPKADCSTIVGLLGSPASATQPSVVITEQGIADLFGKSQEEQARQLIDNAAHPNAREKLWREAKELSLV*	GTGGTGTGTGCTGGTTCCGGTGCCACTCCCCTGCCCCTCCTCGACGCCGTTGACCGATGCTTAGAGACGTGGCGATTTGCGTGTGTCAACGCCCCGGTTGGCGTGCCGACGCGCAAAGGAGTCATTCACCAGACGGTCTTTATTGGTCCCGGATCCCGTCACGCTGAGAATCTCGAATATGTCCCGTGCCGGTTGAGCCTTGCCCCACGACTCTACGAAGACCGTTTCGCCCCGGACATTCTCCTCCTCCACACCAGCACGCCTCACAACGGCGCGGTGAGCATGGGCATTGAGGTGCAGGTTCTCCCCGCTGCGCTGGAATCAGCGAAACGCCGAGGAGCCCTCGTTATTGCTCAGGTTAATCCCAGCATGCCCTATGTTTTCGGGGACGGAATTGTC…
"group_1653		hypothetical protein	86	95	0	8	100	7.76699	inf		0.00836878	1	0.243098	1	1	0	1	1	Protein lethal(3)malignant blood neoplasm 1; AltName: Mbn(83)			MKGRPVFVGCVAVLVLTACGGAGVSAGSHPHTAVASSSVSVVGMSAPPSASVSVMGSEQAAAVESAAGKAIRDKVKEDGGPIPKEVANVSFHPNLDDNVDVTAHVVSIKAGPTGTVLTFWLTSNTIDHAMGPVFPEDFPSLVDTVGGVKYGVNYFSKAGDTSKFVVGSEEPEIDAKSVYVMQASYPPLPKSVTKVKIAIGSAKTSPDIPVTR*	ATGAAGGGTCGTCCGGTTTTCGTTGGCTGTGTGGCTGTGTTGGTTTTGACGGCTTGTGGTGGTGCTGGTGTGTCTGCTGGGTCGCATCCTCATACTGCTGTTGCTTCTTCAAGTGTGTCTGTGGTGGGCATGTCGGCGCCGCCGAGTGCGTCGGTGAGTGTGATGGGTTCGGAGCAGGCTGCGGCTGTGGAGTCGGCGGCGGGTAAGGCGATTCGGGATAAGGTGAAAGAGGATGGTGGCCCAATTCCCAAAGAGGTGGCTAACGTCTCTTTCCATCCGAACCTCGACGATAATGTCGACGTCACAGCGCATGTCGTCTCGATTAAGGCGGGCCCTACGGGCACTGTCCTGACTTTCTGGCTTACCTCGAACACAATTGATCATGCCATGGGTCCGGTC…
"group_1693		hypothetical protein	86	95	0	8	100	7.76699	inf		0.00836878	1	0.243098	1	1	0	1	1	Phosphatidylethanolamine N-methyltransferase;	I	COG2014: COG2267 Lysophospholipase, alpha-beta hydrolase superfamily	MTDRREVTCRRWRATFLVLASLASLTWAFAGVLNPAMSQLHAFVSEYSARDQPWRYLFQTTDVIMGTLLCLAGLATLVWARHRPLGRQGWSGVGFVAGGFFSVLDALVTMDCSPTRSQACMAAEEAGHVSVNHIVHVGTSTIVVVGFALPILLLNSTMTRFRGFGLVVTWAWVVFTLLNGIGAVGWFVGTPMDYTGIWQRFSLGLGTLWWLILAADDIVTARVQDRARSC*	ATGACTGATCGTCGTGAGGTGACCTGCCGACGCTGGCGCGCTACCTTCCTCGTCCTCGCCTCGCTTGCCTCGCTTACCTGGGCCTTCGCGGGAGTGCTCAACCCGGCCATGAGCCAGCTGCACGCATTCGTTTCGGAGTATTCGGCGCGTGATCAGCCGTGGCGTTACCTCTTCCAGACCACCGATGTCATCATGGGGACATTGCTGTGTCTGGCAGGTCTGGCAACTCTCGTGTGGGCCCGACACCGCCCCCTCGGACGTCAGGGATGGTCGGGAGTCGGCTTCGTTGCAGGAGGGTTCTTCAGTGTCCTCGATGCCCTGGTTACGATGGACTGCTCTCCCACTCGTTCCCAAGCGTGCATGGCTGCTGAAGAGGCCGGACACGTCAGTGTGAACCAC…
"atpH_2		ATP synthase subunit c	86	95	0	8	100	7.76699	inf		0.00836878	1	0.243098	1	1	0	1	1	ATP synthase subunit c; AltName: ATP synthase F(0) sector subunit c; AltName: F-type ATPase subunit c;	C	COG2014: COG0636 FoF1-type ATP synthase, membrane subunit c/Archaeal/vacuolar-type H+-ATPase, subunit K	MVPMLIGGSLNVLGYGLAALGPALGVAWIFAAVINGTARQPEARPAMMTTAFIGFAVVEALALFGFILAFIVK*	ATGGTACCCATGCTCATCGGTGGCTCGCTCAACGTGCTCGGCTATGGCCTGGCCGCCCTCGGCCCGGCTCTTGGCGTGGCGTGGATCTTCGCAGCCGTCATTAATGGCACCGCTCGTCAGCCTGAGGCTCGTCCGGCCATGATGACGACGGCATTCATTGGCTTCGCTGTGGTCGAGGCTCTCGCGCTGTTCGGTTTTATCCTCGCCTTCATCGTTAAGTGA
"group_1808		hypothetical protein	86	95	0	8	100	7.76699	inf		0.00836878	1	0.243098	1	1	0	1	1	Transcriptional repressor MprA; AltName: Protein EmrR	K	COG2014: COG1846 DNA-binding transcriptional regulator, MarR family	MMIMSQGGSGRSTNEGATKTCDDVGSQMEKSAATAWLSIEQQRVWRAWLLGSARITSRLSQELRRHDLELCEYEILASLSEADDYAMRMSVLATEVHQSRSRLTHAVERLEARGLVTREPDVRDRRGVVARLSPTGMDLLRQAAPNYVRTVRHIVVDPVDPEDFAAMGRAMRAVLSVPD*	ATGATGATCATGTCACAGGGCGGCTCTGGGCGCAGCACTAACGAAGGCGCCACTAAGACATGTGATGATGTCGGGTCCCAGATGGAGAAGTCAGCTGCGACTGCCTGGTTGAGCATCGAACAGCAGCGGGTTTGGCGAGCGTGGCTTCTCGGGTCCGCGCGTATCACCTCTCGTCTTTCGCAGGAGTTGCGTCGCCACGACCTGGAACTGTGCGAATACGAGATCCTGGCCAGTCTCTCGGAGGCTGACGACTACGCGATGCGGATGTCTGTACTTGCCACTGAGGTGCATCAGTCGAGGTCCCGGCTCACCCACGCCGTTGAGCGACTGGAAGCTCGCGGACTCGTCACGCGAGAACCCGACGTCCGGGATCGTCGCGGGGTGGTAGCTCGGTTAAGC…
"group_1856		hypothetical protein	86	95	0	8	100	7.76699	inf		0.00836878	1	0.243098	1	1	0	1	1	Anaerobic dimethyl sulfoxide reductase chain C; AltName: DMSO reductase anchor subunit	C	COG2014: COG3302 DMSO reductase anchor subunit	MNTHDVPMILFTVVTQMCVGAFLVLGTAHVGAAIRGRENSVVERTSRPVLYAIGPAMVFGLFVSMFHMGYPAHTLNVLRHPQTSWLSREIMFGSGFALLGFVFAMLSWFKRPAFAIQRVLAVVTAIVGIGLLVCESMIYYSLVTVPAWHSWWVPFSFAATTIILGTLSVACALMITAMVRHRHETAVPSAREKHPKTTGWWSRHVTEEIRAINAPTDDQEWDLSLTVTKWCSIGAAVVSVALMVGYPLYTSQLASGGPVAHQASNTFSGGIYATRLILLGAIALMLGSFVYRGALHTPREHPHSLGWLLITTLIITFAGEIVGRALHYWSLVRIGI*	ATGAACACCCACGACGTTCCGATGATCCTGTTCACCGTCGTCACACAGATGTGCGTTGGTGCCTTTTTGGTCCTTGGGACCGCCCACGTGGGGGCAGCCATCAGGGGACGCGAAAACAGCGTCGTGGAGCGGACCAGTCGCCCAGTGCTCTATGCCATCGGCCCGGCCATGGTATTCGGCCTCTTCGTCTCCATGTTTCATATGGGTTACCCGGCTCATACCCTCAACGTCTTGCGTCACCCGCAGACTTCCTGGCTATCGCGTGAAATCATGTTTGGCTCCGGCTTCGCCCTACTTGGCTTTGTCTTTGCCATGCTGAGTTGGTTTAAGCGACCTGCTTTCGCTATTCAGCGGGTTCTCGCGGTTGTCACCGCTATCGTTGGCATCGGACTGTTGGTG…
"sgbE		L-ribulose-5-phosphate 4-epimerase SgbE	86	95	0	8	100	7.76699	inf		0.00836878	1	0.243098	1	1	0	1	1	L-ribulose-5-phosphate 4-epimerase UlaF; AltName: L-ascorbate utilization protein F; AltName: Phosphoribulose isomerase	G	COG2014: COG0235 Ribulose-5-phosphate 4- epimerase/Fuculose-1-phosphate aldolase	MTPDDMVVVDSEGKIIEGDRGPSSDTASHLYVYRRRDDIRSIVHTHSTFATAWAATGQDIPYSLAAVADEFGGPVPCAGYAHIGTEQIGEQVMRFIDQCPAVLLRKHGVFTVGASIEKALKAAVMVEDVARTLAYATMIGDISSLPQSEIDANHDRYINRYGTATASTGVTS*	ATGACTCCCGATGACATGGTCGTCGTCGACAGTGAGGGCAAGATCATCGAAGGGGACCGGGGACCGTCCTCGGACACGGCCTCTCACCTTTATGTGTATCGCCGGCGTGATGACATTCGCAGCATCGTCCACACTCACTCCACCTTTGCTACCGCGTGGGCCGCCACCGGTCAGGACATCCCGTATTCCCTGGCGGCCGTTGCTGACGAGTTCGGTGGGCCCGTACCTTGTGCTGGTTATGCCCACATTGGCACCGAGCAGATCGGGGAGCAGGTCATGAGGTTCATCGACCAGTGCCCGGCAGTGCTTTTGAGGAAGCACGGTGTCTTTACCGTCGGGGCCTCCATCGAGAAAGCCCTCAAGGCGGCCGTCATGGTGGAGGACGTCGCACGAACTCTG…
"prfA_1		Peptide chain release factor 1	86	95	0	8	100	7.76699	inf		0.00836878	1	0.243098	1	1	0	1	1	Peptidyl-tRNA hydrolase ArfB;	J	COG2014: COG0216 Protein chain release factor A	MVKVGDIEVVPGFIIAETDLRERFSHSSGPGGQGVNTTDSRVELMFDVARSGAVPDRLRPVIMSVLKNRLVDGVLTVTVHDERSQLANRKLARARLVGLLQTACTQPRRRRATRRTRGSQRRRLDAKKRRGELKRNRQRPTW*	ATGGTGAAGGTAGGTGACATTGAGGTTGTTCCTGGTTTCATTATCGCTGAGACAGATTTGCGGGAGAGATTTTCACACAGTTCTGGTCCTGGCGGGCAAGGGGTCAACACGACCGATTCCAGAGTGGAACTGATGTTTGACGTCGCTCGTTCCGGTGCCGTCCCGGACCGTCTACGCCCGGTAATCATGTCGGTATTGAAAAATCGACTCGTAGACGGTGTGTTGACGGTAACGGTTCATGATGAGCGGTCTCAGCTTGCGAATCGCAAGCTAGCTCGCGCTCGTCTCGTCGGACTGTTGCAAACGGCGTGCACTCAGCCGCGGCGACGTCGCGCCACCCGGCGTACTCGTGGATCCCAGCGTCGCCGCTTGGATGCTAAGAAACGGCGTGGTGAGCTC…
"group_212		hypothetical protein	86	95	0	8	100	7.76699	inf		0.00836878	1	0.243098	1	1	0	1	1	Uncharacterized lipoprotein MJ0878; Flags: Precursor	P	COG2014: COG0614 ABC-type Fe3+-hydroxamate transport system, periplasmic component	MSINRLVAGLAATTMCVATLTGCSHSEQSGSSANTSSSGSSRQGCIKDFDPSKDYFGDKATFGDARDITVSYHKSYKVVTLKHPSNTATKPVQYVLVQCGAPDPHLDGELAKAQRITIPTTKVALGSTTLPMKFQMLGKLDSVAGMVNVDRVGNPDTRQALKDHKVASFAAGDNATEINTEKLAALRPDLFIFNLVSGSDNTSKIDKIKEMGIPVVAEPNFLESTPLGRAEWIKYDSLFVNAEKTANQKYDEIAEKYHATAKRTAKVKTRPTVLHGSQYKGVWYIKPNENYAIQFLRDAGGEYVFKDLHGVASRKLDTEAVIKQAHDADFWIDGPEKSSIPQILKADPRLKSLKALDNGNMWDATPRADPKHGNDYWQTGVVRPDLVLANLTAILHPEL…	ATGTCCATCAATCGTCTGGTGGCGGGTCTGGCCGCCACCACCATGTGCGTCGCCACCCTCACCGGGTGCTCACACTCCGAGCAGTCGGGTTCCTCGGCGAACACGTCGTCCAGCGGGTCCTCCCGGCAGGGCTGCATCAAGGACTTCGACCCCTCGAAGGATTACTTCGGCGACAAGGCCACCTTCGGCGACGCTCGCGACATCACCGTGTCGTACCACAAGTCGTACAAGGTCGTGACGCTCAAGCACCCGTCGAACACCGCGACGAAACCGGTGCAGTACGTCCTGGTGCAGTGTGGTGCCCCCGACCCGCATCTGGACGGTGAGCTCGCCAAGGCGCAGCGGATCACCATTCCCACCACCAAGGTGGCGTTGGGCTCGACGACCCTGCCAATGAAG…
"group_215		hypothetical protein	86	95	0	8	100	7.76699	inf		0.00836878	1	0.243098	1	1	0	1	1	Polyamine oxidase 1; Flags: Precursor	H	COG2014: COG1232 Protoporphyrinogen oxidase	MSISKDSRIAIIGAGPAGLAAGMYLEQAGFHDYTILERTDHVGGKCHSPNYHGRRYEMGAIMGVPSYDTIQEIMDRTGDKVDGPKLRREFLHEDGEIYVPEKDPVRGPQVMAAVQKLGQLLATKYQGYDANGHYNKVHEDLMLPFDEFLALNGCEAARDLWINPFTAFGYGHFDNVPAAYVLKYLDFVTMMSFAKGDLWTWADGTQAMFEHLNATLEHPAERNVDITRITREDGKVHIHTTDWDRESDVLVLTVPLEKFLDYSDADDDEREYFSKIIHQQYMVDACLVKEYPTISGYVPDNMRPERLGHVMVYYHRWADDPHQIITTYLLRNHPDYADKTQEECRQMVLDDMETFGHPVEKIIEEQTWYYFPHVSSEDYKAGWYEKVEGMQGRRNTFYA…	ATGTCCATCTCGAAGGATTCACGTATCGCCATCATCGGCGCTGGCCCGGCCGGGCTGGCTGCCGGAATGTACCTCGAACAGGCCGGATTTCACGACTACACGATCCTGGAACGCACCGACCACGTCGGAGGCAAGTGCCACTCACCGAACTACCACGGCCGTCGTTATGAGATGGGGGCCATCATGGGCGTCCCCAGTTACGACACCATCCAGGAGATCATGGATCGCACTGGCGACAAGGTCGACGGGCCGAAACTGCGTCGCGAGTTCCTGCACGAGGACGGCGAGATCTACGTCCCGGAAAAGGATCCAGTGCGTGGTCCGCAGGTCATGGCAGCAGTGCAGAAGCTGGGCCAGTTGCTCGCGACGAAGTACCAGGGATATGACGCCAACGGCCAC…
"btuF_3		Vitamin B12-binding protein	86	95	0	8	100	7.76699	inf		0.00836878	1	0.243098	1	1	0	1	1	Vitamin B12-binding protein; Flags: Precursor	P	COG2014: COG0614 ABC-type Fe3+-hydroxamate transport system, periplasmic component	MIDDLGVKASVARPVQRVVSLVPSITEAIAMTCPHVLVGCTDYCIRPTHLEEIVGHEVVRVRGTKNPDRKAIIDLRPDLVVANQEENREHDVTLLREAGVAVWVTRIDTVEEAISSLTRLFEEGFGVRCPQWLEEAGREWREPCRGEVLSAVTAVWRDPWICVGKDTYISDVLRRVGIELVDLPGESRYPHVELTDIAAAHPDRVILPDEPYHFGPDDVSAFPGLDVRLVDGQKLAWYGPSMVGARRYLASALR*	ATGATCGATGATCTTGGTGTGAAGGCTTCGGTAGCGAGACCTGTCCAGCGGGTGGTGAGCTTAGTGCCGTCGATTACCGAAGCTATCGCGATGACTTGTCCACATGTCTTGGTGGGTTGTACCGATTACTGCATCCGTCCGACCCATCTCGAAGAAATCGTCGGGCACGAAGTGGTTAGGGTGAGGGGCACCAAGAACCCGGATCGCAAGGCGATCATCGACCTTCGACCGGACCTCGTGGTGGCCAACCAGGAGGAGAACCGCGAGCACGACGTCACCTTGTTACGCGAGGCTGGGGTGGCAGTGTGGGTGACGCGCATCGACACCGTTGAGGAGGCCATCTCCAGCTTGACGAGGTTGTTCGAGGAAGGCTTTGGCGTCAGGTGCCCACAGTGGCTG…
"group_216		hypothetical protein	86	95	0	8	100	7.76699	inf		0.00836878	1	0.243098	1	1	0	1	1	ATP-dependent RNA helicase HrpA	J	COG2014: COG1643 HrpA-like RNA helicase	MPNSRLEGELPGGGVVTFDTDLPIAAHADEIADLIKHHQVVVVAGETGSGKTTQLPKICLALGRRQIAHTQPRRIAARSVAERVAEEMGVELGEQVGYQVRFTRRASSDTALTVMTDGVLLAEISHDRDLCAHDTIIIDEAHERSLNIDFLLGYLKQLLPRRPDLKVIITSATIDTARFSAHFDDAPVIEVSGRTYPVEVRYRPLDPSEQIRPDDEDDIDDEDELLHRPSAPSLTSPDDEVVDQVTGICRAVQELCREESGDILVFLAGEQEIRETAEALADLNLSNTEVLPLFARLSAAEQHRVFTPHTGRRIVLATNVAETSLTVPGIRYVIDPGTARISRYSVRTKVQRLPIEPVSQASANQRAGRCGRVAPGICIRLYSQTSFESRPEFTEPEIL…	ATGCCTAATTCACGACTGGAAGGTGAGCTGCCTGGTGGGGGAGTCGTCACCTTCGACACTGACCTTCCGATAGCGGCACACGCCGACGAGATTGCTGACCTCATCAAGCACCACCAAGTCGTGGTGGTGGCAGGCGAGACCGGTTCGGGAAAGACGACCCAGCTGCCCAAGATCTGCCTGGCCTTGGGACGTCGTCAGATTGCCCATACCCAGCCCCGACGGATCGCCGCGCGCAGCGTCGCAGAACGAGTTGCCGAGGAAATGGGGGTCGAGCTGGGGGAACAGGTCGGCTATCAAGTGCGCTTCACCCGGCGCGCTTCCTCCGACACCGCACTGACTGTCATGACTGACGGAGTACTGCTTGCTGAGATTTCCCACGATCGCGACTTGTGCGCCCAT…
"group_2293		hypothetical protein	86	95	0	8	100	7.76699	inf		0.00836878	1	0.243098	1	1	0	1	1	Cathepsin O; Flags: Precursor			MRSPRFLVVVTACVLFCFGLAGCSTIQSETDEDAAACADYAVPDALRKKLDSRGLTSPAARADAAQTWFNETRPVDILIGGYWVVRSRRGTRFRVDFYRHMKSGSLLPPDAGKSASSVACRIYDVAHGVTVQQVDCPKESLDQLP*	ATGAGGAGTCCTCGGTTCCTGGTTGTGGTGACTGCGTGTGTGCTGTTTTGCTTCGGTTTGGCGGGTTGCAGCACGATCCAGTCTGAGACGGATGAGGATGCCGCGGCATGCGCCGACTACGCCGTGCCCGATGCGCTGCGTAAGAAACTGGACTCACGAGGGCTCACCTCTCCTGCTGCGCGTGCGGACGCCGCGCAGACATGGTTCAACGAGACCAGACCGGTGGACATCCTTATTGGCGGCTACTGGGTGGTGCGTTCGCGTCGGGGGACCCGGTTTCGTGTCGACTTCTATAGGCATATGAAGTCTGGCTCCCTGCTTCCACCTGACGCGGGAAAATCTGCTTCCTCGGTCGCGTGTCGGATCTACGACGTGGCCCATGGGGTGACGGTCCAGCAG…
"rpmE2		50S ribosomal protein L31 type B	86	95	0	8	100	7.76699	inf		0.00836878	1	0.243098	1	1	0	1	1	50S ribosomal protein L31 type B	J	COG2014: COG0254 Ribosomal protein L31	MKQGIHPDYHPVVFRDISADTAFLTRSTVTSSTEIKWQDGNTYPVIDVDITSASHPFYTGKAKIVDTAGRVEKFNRRYGKK*	ATGAAGCAAGGCATCCACCCCGACTACCACCCGGTGGTCTTCAGAGACATCTCGGCGGACACGGCTTTTCTGACGAGGTCAACGGTCACCAGTTCCACCGAGATCAAGTGGCAGGACGGCAATACTTACCCCGTCATCGACGTCGACATCACCTCGGCCAGCCACCCGTTCTATACAGGCAAGGCCAAGATTGTCGACACCGCCGGACGAGTTGAGAAGTTCAACCGGCGTTACGGCAAGAAATGA
"group_285	bchI_2	Magnesium-chelatase 38 kDa subunit	86	95	0	8	100	7.76699	inf		0.00836878	1	0.243098	1	1	0	1	1	Magnesium-chelatase subunit ChlI, chloroplastic;	H	COG2014: COG1239 Mg-chelatase subunit ChlI	MEKPIYPFAAIVGQEEMKLSLILCAIYPRLSGVLIQGDKGTAKSTAVRGMAQIMPTISQVDDVYHLSADEQHIYGDPLGVPSCTNLQLRQVPVVELPVGVTEDRVAGTLDVETALVRGQQRFQPGLLASAHRGILYVDEVNLLDDHIVDILLDSAAMGVNTVEREGMSVIHPSRFSLVGTMNPEEGQLRPQLLDRFGLCVTVQGETDPEVRMEIVQRRLSFEDDPDGFITEWSSHSRRLAERIENAMTLVQSVEIPKNILSTAVQICLDSNIDGHRGDITIIHAARALAAWAGRDRIIQADLEKVAPLVLNHRLQYASGVARAPRG*	ATGGAAAAACCTATCTATCCTTTCGCAGCGATCGTTGGTCAGGAGGAGATGAAGCTTAGCCTTATCCTGTGCGCTATATACCCACGCTTATCAGGAGTGCTCATCCAAGGAGACAAGGGAACAGCAAAATCAACAGCCGTCAGAGGAATGGCGCAAATAATGCCTACCATTTCTCAGGTTGACGACGTTTATCATCTAAGCGCTGATGAGCAACATATCTACGGAGATCCTTTAGGGGTTCCAAGCTGCACAAATCTACAGCTTCGGCAAGTTCCAGTAGTGGAGCTACCGGTTGGGGTCACCGAAGACAGGGTTGCCGGGACACTTGACGTAGAAACAGCCTTAGTCCGGGGGCAGCAAAGGTTCCAGCCAGGCCTGCTAGCGTCGGCACACCGAGGA…
"mnaT		L-amino acid N-acyltransferase MnaT	86	95	0	8	100	7.76699	inf		0.00836878	1	0.243098	1	1	0	1	1	Phosphinothricin N-acetyltransferase;	E	COG2014: COG1247 L-amino acid N- acyltransferase YncA	MDVNIRTMEERDLPTASRIYNQSAVATTYSYTVVNTNVEDRLSWWRELIADSRPLLVAEVDGTMAGYANYHRFREGGGYDVTAEVTIWLDPQARGQGVGRKLMTELIRRARADDRLRNLLSVIDSDNERSISFHSAMGFVEVGRLPHIAYKLGNWRTAVLMQLTLD*	ATGGACGTCAACATCCGCACCATGGAGGAGCGCGATCTTCCTACCGCAAGCCGCATCTACAACCAGAGCGCCGTAGCAACCACCTACTCTTACACAGTGGTCAACACCAACGTCGAGGACCGTCTGTCCTGGTGGCGCGAACTGATAGCCGATAGCAGACCACTCCTGGTAGCAGAGGTCGACGGAACAATGGCGGGATACGCCAATTACCACCGTTTCCGCGAGGGTGGCGGGTACGACGTCACAGCGGAGGTGACGATCTGGCTCGATCCCCAGGCGCGAGGACAAGGGGTGGGACGCAAACTCATGACCGAGCTCATCCGCCGCGCCCGTGCAGATGATCGCCTGCGCAACCTCCTGTCGGTGATCGATTCGGACAATGAGCGCAGCATCAGTTTC…
"leuD		3-isopropylmalate dehydratase large subunit	86	95	0	8	100	7.76699	inf		0.00836878	1	0.243098	1	1	0	1	1	3-isopropylmalate dehydratase large subunit; AltName: Alpha-IPM isomerase;	E	COG2014: COG0065 Homoaconitase/3- isopropylmalate dehydratase large subunit	MSLLVGRSVRRSVLTIATEDHNIPTVGSIEPIVDPVSRAQVEALRANAPEFGVPPLGDADQGVVHIIGPQLGLTQPGMTVVCGDSHTSTHGAFGALAFGIGTSEVEHVLAT*	ATGAGCTTATTAGTTGGGCGCTCGGTTCGTCGTTCGGTTCTGACCATTGCCACCGAGGACCACAACATCCCTACCGTCGGCAGTATCGAGCCAATTGTTGACCCGGTCTCGCGCGCTCAGGTCGAGGCGTTGCGAGCCAACGCACCTGAGTTCGGTGTGCCGCCTTTAGGGGACGCCGATCAGGGGGTCGTGCACATCATCGGTCCCCAACTGGGTCTCACCCAGCCGGGGATGACTGTCGTCTGTGGTGACTCCCACACCTCTACACACGGCGCCTTCGGGGCCTTAGCCTTCGGTATCGGTACCAGCGAGGTTGAGCATGTGTTGGCTACCTAG
"group_499		hypothetical protein	86	95	0	8	100	7.76699	inf		0.00836878	1	0.243098	1	1	0	1	1	NTE family protein RssA	I	COG2014: COG4667 Predicted phospholipase, patatin/cPLA2 family	MRAAYTSAVIVKMLGLGWKFPHVSGISAGSSLTANYISRDPERTRLSFTDFAADPRFGNLGTWLAGRGYFDGKYIYQRTAEPHQALPFDFLTFCASSQAFRIGATRTSDGEQEWFTREDMKTMDDLMARIRASSTMPGFMPPVTIEGVEYVDGALGTQVAFLSTALNSTATTGSSSSVPGLAATSKMRSNALRRFDSCSDAVLASPRQPSHDQPSTTLPVSCCATSSQTGKLTSSIHASCP*	ATGCGTGCCGCCTACACCAGCGCCGTCATCGTCAAGATGCTCGGGCTAGGCTGGAAGTTCCCGCACGTTTCCGGTATCTCCGCTGGGTCCAGCCTCACCGCAAACTACATCTCCCGCGATCCTGAACGTACCCGTCTCAGCTTCACTGACTTCGCTGCGGACCCCCGATTCGGCAACCTCGGTACCTGGCTGGCAGGGCGTGGATATTTTGACGGCAAGTACATCTACCAGCGAACCGCCGAGCCCCATCAAGCCCTCCCCTTTGATTTCCTCACCTTCTGCGCGTCAAGTCAGGCTTTCCGCATCGGCGCGACCCGTACCAGCGACGGCGAGCAGGAATGGTTCACTCGCGAGGATATGAAAACAATGGACGACCTCATGGCGCGGATACGAGCCTCC…
"malF		Maltose/maltodextrin transport system permease protein MalF	86	95	0	8	100	7.76699	inf		0.00836878	1	0.243098	1	1	0	1	1	Maltose/maltodextrin transport system permease protein MalF	G	COG2014: COG1175 ABC-type sugar transport system, permease component	MSSSLTINRKTREKRVAAASGKYSGSLWAWITKIALLGILDAIAVYGVMTAIAHSSPLMAIVIAAVAIIVTVIYVPPNRMLPAKYLAPGIIFMVFFSVGVMAYTIYVGFTNYGDGHNGSRDDAVAAIQRNHQERVPNAPAYNSSVAEKDGKLALIVIDPDTKKVQAGTPDQPLEPVKGAELNSLGKIKNLPGYRVLAFSEVSQRSDEISQLQVPVSKNSSARFIRTTTGSQAFEFISTITYDKNAGTMTDKKGTVYRENGRGNFVSVSGKALEPDWKVTVGFSNFKKALTDHDVRRPFLRVTAWTFAFAVLSVLTTFALGLALALLFNDASMKGQQTYRILMLLPYAFPGFLSALVWSGMFNQEFGLINQVLLGAVSIPWLTNPWIAKAAVLIVNVWLG…	ATGTCGTCATCGTTAACCATCAACCGCAAGACCCGAGAAAAACGTGTCGCCGCAGCGAGCGGCAAGTACTCCGGGTCGCTGTGGGCCTGGATCACCAAGATCGCCTTGCTCGGCATCCTCGACGCCATCGCCGTCTACGGCGTTATGACCGCCATTGCTCACAGTTCACCCCTGATGGCCATCGTCATCGCTGCTGTCGCCATCATCGTCACCGTCATATACGTGCCACCCAACCGGATGTTGCCCGCCAAGTATCTGGCACCGGGCATCATCTTCATGGTTTTCTTCTCGGTAGGCGTGATGGCCTATACGATCTATGTGGGTTTCACGAATTATGGCGACGGCCACAACGGCAGCCGTGACGACGCCGTCGCCGCCATCCAACGCAACCACCAGGAA…
"malE		Maltose/maltodextrin-binding periplasmic protein	86	95	0	8	100	7.76699	inf		0.00836878	1	0.243098	1	1	0	1	1	Maltodextrin-binding protein MdxE; Flags: Precursor	G	COG2014: COG2182 Maltose-binding periplasmic protein MalE	MSDMTRRSMLLGSLNVAAIGVLSACGSNDSPSTSASSSSGKSSSAAGATGSILVWTDSNREPVLRKVAEQFKSDTGVTVKLAVKDFAKIPDDFITQVPTSKGPDAAIAAHDATGRMVQNGVVAPLELGETSAYQDVAIQAFTVNGKIYGIPYATENIALVRNTKFVKDAPKTFDDMIEMGKKSGAKYPFLVGLDPKQSDPYHLYPFQASFGAPVFELKDKGFDSSKVAMGGTNGEKFASWLADQGKTKNFNLNVSQDISKDLFAKGQTAFILTGPWSLDSFTKAGIKYEISEVPSAGDRPATPFVGVQGFWMSAKTKNAVATQKFLVEYIGNPDVQAELFKVGHRPPANKQAFEEAKTDKDVAAFGAVGQKAVPMPNIPAMGSVWADWGVAQAEIISGK…	ATGTCCGACATGACCCGTCGCTCAATGCTCCTTGGAAGCCTCAATGTTGCTGCCATCGGCGTCCTGTCCGCATGTGGTAGCAACGACTCCCCCTCCACATCCGCGTCCTCGTCATCAGGTAAGAGCTCCTCCGCAGCTGGAGCCACCGGCTCAATCTTGGTGTGGACCGACTCCAACCGTGAGCCCGTCTTGCGCAAAGTTGCCGAGCAGTTCAAATCCGACACCGGCGTCACCGTCAAACTAGCCGTCAAGGACTTCGCCAAGATTCCCGACGACTTCATCACCCAGGTGCCCACCAGCAAGGGCCCCGACGCCGCCATCGCCGCCCACGACGCCACCGGGCGCATGGTCCAAAATGGCGTTGTCGCCCCCTTGGAGCTCGGTGAAACCTCCGCCTAT…
"rbfA		hypothetical protein	86	95	0	8	100	7.76699	inf		0.00836878	1	0.243098	1	1	0	1	1	Phosphatidylserine decarboxylase proenzyme; Contains: Phosphatidylserine decarboxylase alpha chain; Contains: Phosphatidylserine decarboxylase beta chain			MTGRLSCFGWFLRSRGLVAVVAYLTVGMVCAHHLGGDLVTVPFAGSRSVDVGLGPSSLSGILASVLFSSPDPQREQAFPDRPIRTMRVVWAVIVLVWPVAWAVLFNGDQPISQWWVLWFARNHVLLVGLAMVASVVLSVAWAWLPGTIFVLSCWILGTKDSAATPYWWALLNQSPLAPLSLAVSAALVVVGMVLQWSTPGPPR*	ATGACGGGTCGGCTCTCCTGCTTCGGATGGTTCCTGCGCAGTCGCGGTCTGGTGGCCGTAGTGGCCTATCTGACGGTGGGAATGGTCTGTGCCCATCACCTTGGCGGCGACCTCGTCACCGTCCCGTTTGCCGGCAGCAGGTCGGTTGATGTGGGGCTGGGGCCTTCGAGCCTGAGTGGCATCCTCGCCTCCGTACTGTTCTCCTCCCCGGACCCACAACGGGAGCAGGCCTTCCCCGACCGTCCCATTCGCACCATGAGGGTGGTGTGGGCCGTCATCGTTCTGGTGTGGCCAGTGGCATGGGCCGTCCTGTTCAACGGTGACCAACCCATTTCTCAGTGGTGGGTGCTGTGGTTTGCGCGCAACCATGTCCTGCTGGTGGGACTGGCGATGGTCGCC…
"nanT_2		Sialic acid transporter NanT	86	95	0	8	100	7.76699	inf		0.00836878	1	0.243098	1	1	0	1	1	Sialic acid transporter NanT; AltName: Sialic acid permease; AltName: Sialic acid/H(+) symporter	G	COG2014: COG2814 Predicted arabinose efflux permease, MFS family	MSNVEAIAARKSWRDELTGTQWKSFWAAWIGYLLDGFDFVMITLVLTEIGRTFHVGPAATATLVSAAFIARWFGGLLLGAIGDRIGRKEAMVISILLYAGGSVVCAIAPAFWVIFVARVCIGMGMAGEYGSSATYVIESWPARLRNKASGFLISGFSLGAGVTAQVYALIEYLTRGTSAEPHTWRILFALGIIPIALALWLRRALPEAADFVKMREEEAARAAVGETVKKTDMFTMLFARNPKRSIINIVLALTTFGCLIVIYLFKSGVPGLVLALLWVVVAAVMVSFMVQFEGPRWPTGVAVMITVFVAFLYSWPLQALLPTYYRQTLGLASDTASNLVTATSFGAAAGCIMAGFIGDRFGTRKAYWVSLLISEFLVLPVFLVSRGMVHSSVIWVVLL…	ATGAGCAACGTCGAGGCCATAGCAGCCAGGAAATCATGGCGTGACGAGTTGACTGGCACGCAGTGGAAATCCTTCTGGGCAGCATGGATCGGTTATCTGCTGGACGGATTCGACTTCGTCATGATCACGCTGGTCCTCACCGAGATCGGCAGGACCTTTCACGTCGGACCAGCGGCGACTGCGACCCTGGTGTCCGCTGCTTTTATTGCGCGATGGTTCGGCGGACTGCTGCTGGGAGCTATCGGTGACCGGATCGGCCGCAAGGAGGCTATGGTCATCTCAATTCTGCTTTATGCGGGTGGATCGGTCGTCTGTGCCATTGCCCCGGCTTTCTGGGTTATCTTCGTCGCCCGTGTCTGCATCGGCATGGGTATGGCCGGTGAGTACGGCTCTTCAGCC…
"yfmO		Multidrug efflux protein YfmO	86	95	0	8	100	7.76699	inf		0.00836878	1	0.243098	1	1	0	1	1	Multidrug efflux protein YfmO	G	COG2014: COG2814 Predicted arabinose efflux permease, MFS family	MSKEPVRPAVWAVTIAVAFSYMGVGVVDPILPEISSALKASPGQTELLFSTYLFVSAALMFFASWVATRIGRKKTLLVGLAIIVTFAAACALSGHVDLIIGFRGGWGVGNALFVSTALATVLGASAEPRRAIMLYEGALGAGMALGPLVGGALGSISWRGPFLGTAVLMAVGLIAIVLFVPPTPIERSARRSAIEPFRALVDSRVSILMLAALVYNYGYFTLLAYAPFPVAEASIRAGGQFTPLDLGLVFFGWGLMVALGSVWLGPRGCEHVGIRRTVAVTLILFTIDEIVLATWISPIPQVIGVVLGGLLIGIINTAMTEIVMSASDIQREVASSAYSGVRFLGGACAPTLAGALSSMWGIGGPYYIGAVALVLTIILLWIDRQRRMQMTAHSVALG*	ATGAGTAAAGAGCCTGTCAGACCGGCTGTGTGGGCGGTCACCATCGCGGTGGCGTTCTCCTACATGGGGGTTGGGGTGGTCGACCCGATTCTTCCCGAGATCTCTTCGGCCCTGAAGGCCAGCCCAGGTCAGACCGAGCTACTGTTCAGTACCTATCTCTTCGTGTCTGCAGCGTTGATGTTTTTTGCTTCCTGGGTCGCCACTCGCATTGGGCGCAAGAAGACCCTGCTCGTCGGCTTGGCTATCATCGTGACCTTCGCGGCGGCGTGCGCATTATCTGGGCATGTCGATCTCATCATTGGATTCCGCGGCGGTTGGGGGGTGGGCAACGCCCTGTTCGTCTCAACCGCTTTGGCCACGGTGTTAGGAGCATCCGCCGAACCCAGGCGAGCGATCATG…
"group_66		hypothetical protein	86	95	0	8	100	7.76699	inf		0.00836878	1	0.243098	1	1	0	1	1	Putative F-box protein At3g18340			MGKSYGTDDDLQYRVPYPEIRWSRDFPRVASERASFTEDPNWPPAPGEEYHADIEGNNARNGWTEDTPAANDAEAERRAKELAAHLDEMARGRRTAR*	ATGGGCAAGTCCTACGGCACTGACGACGACCTGCAGTACCGCGTTCCGTACCCGGAGATCCGCTGGTCCCGCGACTTCCCTCGAGTGGCCAGCGAACGGGCCTCCTTCACCGAGGATCCCAACTGGCCGCCTGCCCCGGGGGAGGAGTACCACGCCGACATCGAAGGCAACAATGCCCGTAACGGGTGGACCGAGGACACCCCGGCCGCCAATGATGCCGAGGCCGAGCGGCGTGCCAAGGAGCTGGCAGCACATCTCGATGAGATGGCACGTGGTCGGCGAACTGCCCGCTGA
"group_724		hypothetical protein	86	95	0	8	100	7.76699	inf		0.00836878	1	0.243098	1	1	0	1	1	Putative ribonuclease inhibitor YrdF	K	COG2014: COG2732 Barstar, RNAse (barnase) inhibitor	MTADVQSGSGPEAGGPIGSGILLVDPAHSCDPIKVATAWREAGWRVMHMSGGADLGSVLAGFGHALSFPSWYGHNLDALRDCLADLEGDTAVLWTGWQPFERDNPQDWGRLVEVIGQRLDEDEVNGFALLLV*	ATGACAGCCGACGTTCAGTCAGGTTCGGGTCCTGAAGCTGGTGGCCCCATTGGTTCAGGGATCCTTCTTGTTGATCCGGCGCATAGTTGTGACCCCATCAAGGTGGCAACGGCGTGGCGCGAGGCTGGGTGGCGCGTCATGCACATGAGTGGAGGCGCTGATTTAGGGTCCGTTCTTGCCGGTTTTGGACACGCTCTGTCATTTCCTAGCTGGTACGGACACAACCTTGACGCACTGCGTGACTGCCTAGCTGACCTGGAAGGAGACACGGCAGTGTTATGGACCGGATGGCAGCCCTTTGAGCGAGACAATCCCCAGGACTGGGGTCGGCTAGTTGAGGTCATTGGTCAGCGTCTCGATGAGGACGAGGTCAACGGTTTCGCTCTCCTCCTGGTGTGA
"dmsB		Anaerobic dimethyl sulfoxide reductase chain B	86	95	0	8	100	7.76699	inf		0.00836878	1	0.243098	1	1	0	1	1	Anaerobic dimethyl sulfoxide reductase chain B; AltName: DMSO reductase iron-sulfur subunit	C	COG2014: COG0437 Fe-S-cluster-containing dehydrogenase component Length=212	MGEKNYTAKGAKYGFFFDQTLCTGCKACQIACIDKHDLPTGVRWRRVVEYSGGTWQISGDTFNPSVFTYYTSVSCNHCEDPICMKVCPTTAMSRRDDGTVYVDQDKCVGCRYCEWACPYSAPQYRKDTGRMSKCDLCYDYRSKGKEPACVAACPSRALDWGPIDELRSTYGNEDAIAPLPDPSVTKPHLVITAHRDAQRWDEGTGEIANTKEI*	ATGGGAGAGAAGAACTATACGGCAAAAGGAGCCAAGTACGGCTTCTTCTTTGACCAGACACTGTGCACCGGGTGCAAAGCCTGCCAAATCGCCTGCATCGACAAACACGACCTGCCCACGGGGGTGCGGTGGCGCCGAGTCGTCGAGTACAGCGGAGGAACTTGGCAGATCTCGGGGGACACTTTCAACCCCTCAGTCTTCACCTACTACACGTCAGTCTCATGCAACCACTGCGAGGACCCGATCTGCATGAAAGTCTGCCCTACCACGGCAATGTCCCGCCGCGATGACGGCACCGTCTACGTCGACCAAGACAAGTGCGTGGGATGTCGATACTGTGAGTGGGCGTGCCCGTATAGCGCACCGCAGTACCGCAAGGACACTGGCCGAATGAGCAAA…
"group_8		hypothetical protein	86	95	0	8	100	7.76699	inf		0.00836878	1	0.243098	1	1	0	1	1	Carbamate kinase			MERNIRRGLRRILGEYRFPTPAPQKGVDAMVSIVSRATRVVRLAAVAAVAASVGMSTGPAWADQS*	GTGGAAAGGAACATCCGTCGTGGGTTGCGGAGGATCCTTGGGGAATATAGGTTTCCCACCCCCGCTCCTCAGAAGGGAGTAGACGCGATGGTGAGTATTGTTAGCCGTGCTACTCGTGTAGTTCGGCTTGCGGCTGTGGCTGCGGTGGCTGCCAGTGTAGGTATGAGTACCGGGCCAGCTTGGGCTGATCAATCCTGA
"ilvH		Acetolactate synthase small subunit	86	95	0	8	100	7.76699	inf		0.00836878	1	0.243098	1	1	0	1	1	Probable acetolactate synthase small subunit; AltName: Acetohydroxy-acid synthase small subunit;	E	COG2014: COG0440 Acetolactate synthase, small subunit	MTRRVLSVSPTDDPSETRMTIGVDAVSAQALEQIIKQLNKLIEIHKIAEPEPSTVTRELILVKVRSDVENRSKIIDTVALRRAKAVDASLESLTIEATG*	TTGACCAGACGCGTACTGTCGGTGTCGCCGACTGACGATCCCAGTGAGACCCGGATGACGATCGGAGTGGACGCCGTCTCCGCCCAGGCCCTTGAACAAATTATCAAGCAACTTAACAAACTCATTGAGATTCATAAGATCGCCGAACCAGAGCCGAGCACGGTCACCCGTGAGCTCATCCTGGTCAAAGTGCGTTCCGACGTCGAAAACCGTTCAAAGATCATCGACACCGTTGCTCTACGTCGTGCCAAGGCCGTCGACGCCTCACTGGAATCGCTGACGATCGAGGCCACCGGGTGA
"group_809		hypothetical protein	86	95	0	8	100	7.76699	inf		0.00836878	1	0.243098	1	1	0	1	1	UPF0496 protein At3g48650			MKACLRQADWSGLGLAVLWVATSVGLMHMYPRVWKSFALTTGSVSVDTVILSPVCCGVGVAYGARLRRAGVTRTSRAWPRSATAAIVTTWLMGVGAVLLLAVGVTTAILALVASGDADPRLVMGSVLTAMAATAFLALGAVLGVAAASYLLAAVAAIAVYLVAGAVPEAYDLLIGWSGPAAIDGAPSHLTWHAIALWAGLDCAAIVVSLVLVAVITTPGGGPWWRWLTATILVAAVIVDAAATIRLEEVWESTDDWRCREVGKHGSMACVSGDLSWRLEEYATAMGRVDDLLMASGVQRRIVYAPEGGPGKAGYLPVRTHVSTSSTAREWAGDLNAPLLGDNLLGVEDSTSSQCDGTVEILDDALVSVMDGQPLAPDSLRSMVAQVRACP*	ATGAAAGCCTGTCTTCGGCAGGCCGACTGGTCTGGGCTGGGGCTTGCTGTGTTGTGGGTCGCCACGAGCGTTGGCCTGATGCACATGTATCCCCGCGTGTGGAAGTCCTTCGCCTTGACGACGGGGAGTGTCTCGGTGGACACGGTCATCCTGTCTCCAGTGTGCTGCGGAGTCGGGGTGGCGTACGGCGCCCGTCTTCGCCGCGCCGGGGTCACGCGTACATCCCGAGCCTGGCCGCGCAGCGCCACCGCCGCCATCGTCACCACCTGGCTGATGGGTGTCGGAGCCGTTCTGCTTCTGGCTGTGGGGGTAACGACCGCAATCCTCGCATTGGTGGCTTCCGGTGACGCCGATCCGCGACTCGTGATGGGTTCGGTCCTCACCGCCATGGCCGCCACG…
"dmsA		Dimethyl sulfoxide reductase DmsA	86	95	0	8	100	7.76699	inf		0.00836878	1	0.243098	1	1	0	1	1	Dimethyl sulfoxide reductase DmsA;	C	COG2014: COG0243 Anaerobic selenocysteine- containing dehydrogenase	MESYSTNIPGLKTKASRREFMKWSAVVGGTAALAPVLHETKDALANKPTNDASTFVWSACTVNCGSRCPLRLEVKDGTIVRVLPDDTANNKVGSQQVRACVRGRSIRHRIYNPDRLKKPMKRKPGTKRGDEQWVTISWDQALDEIAEKMKKIKARYGNEAFYINYGTGTLGSVMAKSWPPDQSAFARLMNTWGGYLDHYSDYSTTEITQAYPYFYGSWVGSNSFDDVKNSKLQVMFGNNPAETRMSGGGQVFVSQQTRKASGVRTIVIDPRYSETAITMADEWIPIRPGTDAALVAGLIHTMITEDLHNQAFLDRYCVGFDDKHLPEGTSAGSSYRAYLEGKGPDHTIKNAQWASHITGVPAERIRRLAREIAAANPCAITQGWGPQRHANGENSARAI…	GTGGAATCCTATTCGACGAATATACCTGGGCTAAAGACCAAGGCAAGTCGCCGTGAATTCATGAAATGGTCCGCCGTGGTCGGCGGGACTGCCGCCCTCGCCCCAGTATTACACGAGACGAAAGATGCACTAGCCAACAAGCCAACCAACGACGCTTCGACCTTCGTGTGGTCTGCTTGCACCGTCAATTGCGGCTCACGCTGTCCGCTGCGCCTGGAAGTCAAGGACGGCACCATCGTACGCGTGCTACCCGACGATACCGCAAACAACAAAGTGGGCTCCCAACAAGTACGTGCCTGCGTGCGAGGACGTTCGATTCGCCACCGCATTTACAATCCCGACCGATTAAAGAAGCCAATGAAACGCAAGCCCGGCACCAAGCGGGGAGATGAACAATGG…
"group_1601		hypothetical protein	0	8	86	95	0	92.233	0		0.00836878	1	0.243098	1	0	1	1	1	Leucine-rich repeat-containing protein 71			MSHSLRAVKNSLDYTKPNYWIRLLLSVIFITLVCLVCDLPHVIKSLSLIESIGFIIAIALFTADFVLVFLPVTTQWLRVNKLPTKVLEVPFSVFSFLIVYQFQASKMTSASMPYLMVDIWLIVAIFVMWLITHNKANEVVSQQDHIRDLQDQLQILRMSDPQQIVEPDTVGRTSKESSHLRLLGIVIHPFQRPRS*	ATGTCCCACAGTCTTAGAGCCGTAAAGAATAGCCTCGACTACACAAAGCCAAACTATTGGATCCGGCTTCTACTTTCAGTAATTTTTATAACCCTCGTGTGCTTAGTCTGCGATCTGCCACACGTCATAAAATCTCTATCACTTATAGAAAGTATAGGGTTTATCATTGCCATTGCACTATTTACCGCAGACTTCGTTTTGGTGTTTCTCCCAGTGACAACCCAATGGCTTAGAGTCAACAAGTTGCCAACCAAAGTCCTTGAGGTTCCGTTTTCAGTATTTTCATTCCTGATAGTATATCAGTTCCAAGCTTCAAAAATGACATCAGCATCGATGCCATATCTGATGGTAGATATTTGGCTCATTGTTGCCATTTTTGTTATGTGGCTTATCACTCAT…
"group_2108	iolG_4	Inositol 2-dehydrogenase/D-chiro-inositol 3-dehydrogenase	0	8	86	95	0	92.233	0		0.00836878	1	0.243098	1	0	1	1	1	Inositol 2-dehydrogenase 3; AltName: Myo-inositol 2-dehydrogenase 3;	R	COG2014: COG0673 Predicted dehydrogenase	MVTAIRAGKHVLCEKPLATTAEDCLAILTAEQEAGRKLVTVGFMRRFDVGYGQMKDVLESGDLGQPTLVHCRHRNPSVPAKIYTTRNMIDDTAIHEIDTCRFLLDEEMMSVRVDTPRRSSLAPEGLQDPLVMVAKSAAGVLVDVEVNVNIQFGYSIECELVMESGAVRLGDQEKSVIRDGNGNRNAICRSHIDRFHDAFNAEVQSWIRAVEEGQHTGSSAWDGYAATCVVDAAVASLEDGGQEVAVDMIEKPDLYV*	GTGGTCACCGCCATTCGCGCTGGTAAGCACGTGCTGTGTGAGAAGCCGTTGGCCACGACGGCCGAGGACTGTCTGGCCATTCTCACGGCTGAGCAGGAAGCGGGTCGAAAACTCGTCACCGTCGGGTTCATGAGACGTTTCGATGTCGGTTACGGCCAGATGAAGGATGTCCTGGAGTCGGGAGACCTCGGGCAGCCCACGCTCGTCCACTGCCGTCACCGTAATCCCTCGGTTCCCGCGAAGATCTATACAACACGAAACATGATCGACGACACGGCCATTCATGAGATCGACACCTGTCGCTTTCTCTTAGACGAGGAAATGATGTCGGTGCGTGTCGATACCCCGCGACGTTCGTCCTTGGCTCCTGAGGGTCTGCAGGACCCGCTCGTCATGGTC…
"dasA		Diacetylchitobiose binding protein DasA	0	8	86	95	0	92.233	0		0.00836878	1	0.243098	1	0	1	1	1	Putative binding protein BruAb2_0484; Flags: Precursor	G	COG2014: COG2182 Maltose-binding periplasmic protein MalE	MTSMTRRGFATLSGLAMASIAAGCGRSSSPQAASTTGAKIKQGKATGNLTIWAMGAEEGRLPALLKKFTAQNPDCNITMTPIPWSSAHDKITSAIAGGTTPDLTQIGNTWMSEFVGLEAFDPAPSSIDMARFFEGSRKKSVFHGTTYGVPWYVETRCVFWRKDLAREAGITKAPQTWEEFKALARAYKKAGAKFGVSLPPGGQGSWQAYVPIMWSNGGKLMNNDEKTFTLDDPRNIEALSYYQSFFTEGLASTASSSAPAGAEFADGSVPMFISGAFMIDTIEKAGGGEKLKEKYGVFLIPKKVSSISLLGGSSLAVFKTTKNRDSAWKLVEFLTNIQTQLEWYKDSGELPSIKDAWQDPSLASNEKMAVFGKQLKSAATSPTISTWEQVASKMDAQVE…	ATGACATCCATGACGCGCCGAGGCTTCGCTACCCTCAGCGGCTTGGCTATGGCGAGCATCGCTGCCGGTTGTGGCCGCTCATCCAGCCCACAAGCCGCCAGCACAACTGGAGCCAAAATCAAGCAGGGAAAAGCCACCGGAAACCTGACCATCTGGGCTATGGGCGCCGAAGAGGGGAGGCTCCCCGCACTGCTCAAGAAATTCACGGCTCAGAACCCTGACTGCAACATCACTATGACCCCGATCCCTTGGTCGTCAGCCCACGACAAGATCACCTCGGCCATCGCTGGTGGAACCACCCCGGATCTGACTCAGATCGGCAACACATGGATGAGCGAATTCGTCGGCCTCGAAGCCTTCGACCCAGCCCCCTCCTCTATCGACATGGCGCGATTCTTT…
"group_2113		Beta-xylosidase	0	8	86	95	0	92.233	0		0.00836878	1	0.243098	1	0	1	1	1	Periplasmic beta-glucosidase; AltName: Beta-D- glucoside glucohydrolase; AltName: Cellobiase; AltName: Gentiobiase; AltName: T-cell inhibitor; Flags: Precursor	G	COG2014: COG1472 Periplasmic beta-glucosidase and related glycosidases	MSDGYQGSGPEDPNAILACAKHFIAYSQTQGGRDASEADLTPRTLRAWFAPPFERLARNKVATFMLGYQAIDGVPITINRPLIDDLLKREWGFNGLLVTDWDNVGRMVWEQKIFPSHTQAAAAAINAGIDMAMATPQFHSAALEALNTGLVSIDTIDHAVRRILTLKFTMGLFENPRRPDQQRQHTVIASSTHCELNLQLARQSLVLLANDGHLPLNPTSKHPLRIALLGPNCDNPDAQLGDWARNSGQGMRFTGHPDDVETVAQGMKTLLPDGWQLSVRPACDITTAAPDLEGCPLPDGQPRPTIVSPAAADPEAMDTAFQAVDDADVAIMVVGDDIHLTGEGRSTATLELIGPQKQLLEQTIASGTPTIVVVLSSKPLVLPRCIDHAAALVQAFNPG…	ATGAGCGACGGCTACCAAGGCTCTGGCCCAGAGGACCCCAATGCGATCCTGGCCTGCGCCAAACACTTCATCGCCTACTCCCAAACCCAAGGCGGTCGGGACGCCTCTGAAGCCGACCTGACCCCTCGTACTCTCCGCGCCTGGTTCGCTCCGCCTTTCGAACGCCTGGCCCGCAACAAAGTCGCCACCTTCATGCTTGGCTACCAAGCCATCGACGGAGTCCCCATCACCATCAACCGTCCACTCATCGACGATCTCCTCAAGCGCGAATGGGGCTTCAACGGATTGCTAGTAACCGACTGGGACAACGTTGGTCGCATGGTTTGGGAACAGAAAATATTCCCCTCACACACCCAGGCTGCTGCCGCAGCAATCAACGCCGGCATCGACATGGCGATG…
"group_2134		hypothetical protein	0	8	86	95	0	92.233	0		0.00836878	1	0.243098	1	0	1	1	1	Putative type-1 restriction enzyme specificity protein MPN_615; AltName: S.MpnORFHP; AltName: Type I restriction enzyme specificity protein MPN_615;	V	COG2014: COG0732 Restriction endonuclease S subunit	MSDLRAFIEHKCPNGVKFQRLGDIATLVRGNGLSKKQLVGSDVGAIHYGQIYTKYSRFTTTTISRVDQDIADKLVVVNPGDVIVACTSENMEDVCTPLAWLGEEPIVTGGHTVTIRHRLDPKYLVYWLGSQAFQRQKRAIAGGVKVIDVSAKKLATVMVPVSPLEVQREIVKVLDRFTQLEAELEARRKQYLFYLEKLVRNSQDANIFKLGHYEELGLIELGRGKVISRRELAATPGDYPVYSSSAVNNGEFGRYGSYMFDDSRITWSIDGGGKLFFREPHCYSVTNVCGWLVSHSDQVVLKYIYYVLVDQWNRMKFDYTKKAHPSVIRDVYKFSLPEVTVQREVVEKLLFETLVNDLSSGIPAEIAARRKQYEYYRDKLLTFKELS*	GTGAGTGATCTTCGTGCCTTCATCGAGCACAAGTGTCCAAACGGGGTCAAATTCCAGCGCCTTGGTGATATTGCGACGTTGGTGAGAGGAAATGGTCTTTCAAAGAAGCAATTGGTTGGATCGGACGTCGGCGCTATCCATTATGGGCAGATATACACGAAGTACAGCCGCTTCACGACTACGACGATTTCGCGTGTGGATCAGGACATTGCTGACAAGCTCGTCGTAGTAAATCCTGGTGACGTTATCGTCGCGTGCACGAGCGAGAACATGGAAGATGTCTGCACACCGCTTGCGTGGCTGGGAGAAGAGCCGATCGTGACAGGTGGCCACACGGTTACGATTCGTCATCGTCTTGATCCCAAGTATTTGGTCTATTGGCTCGGAAGTCAAGCCTTT…
"dapA_3		4-hydroxy-tetrahydrodipicolinate synthase	0	8	86	95	0	92.233	0		0.00836878	1	0.243098	1	0	1	1	1	4-hydroxy-tetrahydrodipicolinate synthase;	EM	COG2014: COG0329 Dihydrodipicolinate synthase/N-acetylneuraminate lyase	MTSSIFTGLSAFPLTPLHDDKVDEEAFADLITRLVVAGVDSITVLGSTGSYAYLTPSERARIAELAVEHAGSTPVFVGVGDLRTSHVLAHVEAAEQAGAAGLLLAPMTYQALTADDVFELYCTVTEHTGLPIIVYDNPSTTHFTFTIDLYTRVAELSGIASVKIPGVPADPDKAREYVKTLRAVVPKHVTIGVSGDAFAATGLNAGCDAWYSVIGGTCPGPALTITRAAQEGRATDAMAESEHLAPLWELFVAFEGSLRVTAAIAEHLQLVPDRYLPLPIQGLTEVQRARVAQVVGELGLASPEITPRPTRSQ*	ATGACCAGCAGTATCTTCACCGGCCTCTCCGCGTTCCCCCTCACCCCGCTCCACGACGACAAGGTTGACGAAGAAGCGTTCGCGGACCTAATCACACGCCTGGTCGTCGCTGGGGTCGACTCGATCACCGTGCTCGGCTCCACCGGCTCCTATGCCTACCTCACCCCGAGCGAACGTGCCCGCATTGCAGAGCTCGCTGTCGAACATGCGGGATCGACACCCGTGTTCGTCGGCGTCGGAGATCTGCGCACCTCGCACGTCCTCGCCCACGTCGAGGCCGCGGAGCAAGCAGGAGCAGCGGGGCTATTGCTGGCTCCGATGACCTATCAGGCGCTCACCGCGGACGACGTGTTCGAGCTGTACTGCACCGTCACTGAGCACACAGGGCTGCCGATAATC…
"group_2700		hypothetical protein	0	8	86	95	0	92.233	0		0.00836878	1	0.243098	1	0	1	1	1	Dihydrolipoyllysine-residue acetyltransferase component of pyruvate dehydrogenase complex; AltName: Dihydrolipoamide acetyltransferase component of pyruvate dehydrogenase complex; AltName: E2			MIKNRLVAAGAAAALATGTALMAVPAHAATPAPAPSPAPSAPAKPGINVSKLPIHIDFDCLKHNAQERHQIELKIAKILVQDGTAKSKAVAVDSAKEIIATILKDPSLLANPGALVAKIVKIIADNALKAFGDTSALGDLKQLAQDIVNNLKAAKACFIINIPGQPPKIQHVGHLGDLQSAAWLPASQVR*	ATGATCAAGAACCGCCTCGTCGCCGCTGGAGCAGCAGCTGCCCTCGCAACTGGTACCGCCCTCATGGCTGTGCCGGCGCACGCTGCCACTCCGGCCCCTGCCCCCTCCCCTGCTCCCTCTGCTCCCGCCAAGCCGGGCATCAACGTCTCGAAGCTGCCGATCCACATCGATTTCGACTGCCTCAAGCACAATGCCCAAGAGCGTCACCAGATCGAGCTCAAGATCGCCAAGATCCTCGTCCAGGACGGCACCGCCAAGTCCAAAGCTGTGGCCGTTGATTCCGCCAAGGAGATCATCGCCACCATCCTCAAGGACCCGAGCCTGCTGGCCAACCCGGGCGCCCTCGTGGCCAAGATCGTCAAGATCATTGCCGACAATGCCCTCAAGGCCTTCGGCGAC…
"group_2703		hypothetical protein	0	8	86	95	0	92.233	0		0.00836878	1	0.243098	1	0	1	1	1	Periplasmic oligopeptide-binding protein; Flags: Precursor	E	COG2014: COG0747 ABC-type transport system, periplasmic component	MTTPMGPGNEFDRRGFMRLTGAIAMAAGLTVSLSACGGDNPNKKTSQGGSTSSGGVGNSDGTITAGISYELGTNGYDPMTTTAALTVAANWHTLEGLYEIEPTDPTKAYAALAADEKPRKIDEKTYEVKLREKAAFSDGSKVTADDVVFSYDRVMDPKNNSLYSQFTDFVIDSITKKDESTVVIKLKFPFEELLANRLATFKVVPKVIVEKDQKKFDANPVGTGPWKMTANGSGGSLKFARNEHYNGPRPAKAAKMVWNIMPDPDARTNALTSGSVQAIDSLPYTKIPNMKSSGFEYSSEQGFGLAFAMFNCSAGNPFNNVKNRQAVMYAMDVAKACKVGLSGQATPATCFVQAGHPAYQKAKVVYDRDLDKAKTLFRETGLKKFRVLGTDHDWMKAVE…	ATGACTACTCCCATGGGGCCAGGTAACGAGTTTGACCGCCGCGGATTCATGAGGTTGACCGGCGCCATTGCGATGGCTGCTGGTTTGACCGTCAGCCTATCGGCATGCGGCGGAGACAACCCGAACAAGAAGACCAGTCAGGGCGGCAGTACGTCCTCCGGCGGAGTGGGAAATAGTGACGGGACAATCACCGCTGGGATTTCCTACGAGCTAGGGACCAACGGGTACGACCCGATGACGACGACCGCAGCCTTGACCGTGGCTGCCAACTGGCACACCCTCGAGGGGCTCTACGAGATCGAACCCACTGACCCGACTAAGGCCTACGCTGCCCTGGCAGCCGATGAGAAGCCGAGAAAGATCGACGAGAAGACCTACGAGGTCAAGCTGCGTGAGAAA…
"group_2704		hypothetical protein	0	8	86	95	0	92.233	0		0.00836878	1	0.243098	1	0	1	1	1	S-layer protein; AltName: Surface layer protein; Flags: Precursor	S	COG2014: COG3291 PKD repeat	MLAALSHVVSTAYDQKTITAVKATLVKRLDADRQTDGWGWPDHGANARATTRVAPGLYRAGDAIHRDQAVKGQAWLAAQQQADGSFANDWGPSWRALATAQAVPVLRGLQSLDTIGANPARVVTVDGWVPPRRLVQMTVLGDSYSAGNGTLVDGYPADGSYRSPKNYGSVLTRKLNREFGVDTTFQTDVRAWSGAQITTGDTILLVRPTEWIPTQRWSS*	ATGCTCGCCGCCCTGTCGCATGTGGTGTCTACAGCATACGATCAGAAGACGATTACGGCTGTCAAGGCGACGCTTGTCAAACGTCTGGATGCCGATCGTCAGACAGATGGGTGGGGTTGGCCAGACCACGGTGCGAATGCGCGTGCGACGACGCGGGTGGCACCGGGTTTGTATCGGGCCGGGGATGCCATCCACCGGGACCAGGCTGTCAAGGGTCAGGCGTGGCTTGCCGCTCAGCAGCAGGCTGACGGCTCGTTTGCGAACGACTGGGGTCCTTCGTGGAGGGCCTTGGCGACCGCGCAGGCGGTTCCGGTGTTGCGGGGTTTGCAGTCGTTGGACACTATTGGTGCTAATCCGGCTCGGGTGGTCACGGTTGATGGGTGGGTGCCGCCTCGCCGG…
"group_2705		hypothetical protein	0	8	86	95	0	92.233	0		0.00836878	1	0.243098	1	0	1	1	1	Leucine-rich repeat and transmembrane domain- containing protein 2; Flags: Precursor			MQTRKNLRRSVVLAVLMTLIASVFAPMSWARDAKVVLSKNHTDVFYITTDTGVPVVKVANGLHSRMYDPNDVEFQIQSDTYGKQYKLTGLSESPLESYYTGSENTAEWFEPGWNAPGFTKNGFDALRVDFTAITGPGKMYLVGNSPEADENGKLGAFLAGDTYQVVKGASLPIKGHQHAHWFFTRAGTYTMSGVAVGKKIDGKEVSSQPFTLSWEVLKSDDDKRSGAFDGSGEPSAGPSHDPSEEPSGGSHDVATPKIDDTKVEIAQGHLDVFAGIARNRKLSMTIKDDRSGQAIYRAPEAETLRVGENAYRKLPQSMHDRFAPEGYLLAQNGDNQQEALFPGWDTYGVVPDFGAVDLEFVDVKGPGKVYMFMQGIGKLRSPLASGSWVLASGESISQK…	ATGCAGACCAGGAAGAACCTACGAAGGTCGGTGGTGCTGGCCGTTCTCATGACTCTGATTGCGTCGGTGTTCGCGCCGATGTCATGGGCCAGGGACGCCAAGGTGGTCTTGAGTAAAAATCACACGGACGTCTTCTACATCACCACTGATACCGGTGTCCCCGTCGTCAAGGTTGCCAATGGGCTCCACTCGCGAATGTACGACCCAAACGATGTCGAATTCCAAATCCAGTCGGACACCTACGGCAAGCAGTACAAGCTCACAGGGCTGAGTGAGTCACCCCTTGAGAGCTACTACACCGGCAGCGAGAATACTGCCGAATGGTTTGAACCTGGCTGGAATGCTCCGGGCTTCACAAAGAATGGGTTCGACGCATTGCGCGTTGACTTCACCGCGATC…
"group_2706		hypothetical protein	0	8	86	95	0	92.233	0		0.00836878	1	0.243098	1	0	1	1	1	Probable serine/threonine-protein kinase 010L			MEVPLVHDRGFEFVNPRFAMSNSGKSIALSETGDYMCMPCLGFHNVLARLHIVEPGQNVHEK*	ATGGAGGTCCCCTTAGTTCATGACAGGGGATTTGAATTCGTCAATCCCCGGTTCGCAATGTCAAATTCCGGCAAAAGTATAGCCCTATCCGAGACAGGTGATTACATGTGTATGCCTTGTTTGGGCTTTCATAACGTTTTGGCCCGGCTCCACATTGTGGAGCCGGGCCAAAACGTTCATGAAAAGTGA
"group_2707		hypothetical protein	0	8	86	95	0	92.233	0		0.00836878	1	0.243098	1	0	1	1	1	Formin-like protein 5; AltName: OsFH5			MGHPGVQPGQQSVPQPGTAPAYPAQAPGQRSGVQPGMAPNPGHPGPYQTSPQQGGYTTTQPLPTMPAAGQAPMMQQPYQGALAVQPSGNWFADAWGVLRRVWRGDVVEAFDLATASRKFWLWTGLAQAGFAGFAFANLMWRVTSSIDNGADRVTHGFLGWFGMDDPSQTYNVTGFDFSSWLKAFFTMFLAVAVVFAVRPLFIKMVYAWRQSRQTWEVAYTVNSVATLSSTFVVAVVSLLWFVPSGALVPVGLVMLWALGAMCQFLGELLLYTGVNKTGEFPPYSRSPLVPHVIGTGFYVVVVALLWLLCAVVCGGIMSWSDGERAASQRANAAWRRGTVRGDGLRVVGMRCCHRYNAQGQRRWFGFPELDGDLHQ*	ATGGGTCATCCGGGTGTCCAGCCTGGGCAGCAGAGCGTGCCCCAGCCTGGTACGGCGCCTGCCTACCCGGCGCAGGCTCCGGGCCAACGTTCCGGTGTCCAACCCGGCATGGCGCCGAACCCTGGGCACCCGGGCCCTTACCAGACGAGTCCGCAGCAAGGCGGGTACACCACCACGCAGCCCCTGCCGACCATGCCCGCCGCTGGTCAAGCGCCGATGATGCAGCAGCCCTATCAGGGGGCGCTCGCGGTACAACCATCTGGTAACTGGTTCGCTGACGCGTGGGGAGTACTCCGTCGGGTCTGGAGAGGTGATGTCGTAGAGGCCTTCGATCTGGCCACGGCCTCCCGGAAGTTCTGGCTCTGGACTGGTCTTGCCCAGGCTGGATTTGCCGGTTTC…
"group_2708		hypothetical protein	0	8	86	95	0	92.233	0		0.00836878	1	0.243098	1	0	1	1	1	Putative prophage phiRv2 integrase	LX	COG2014: COG0582 Integrase	MGGRKPQVTATIRCMFVAGPQRAAPDRKHHAQPRKASKRSFGTIRQMRSGNWQASYSDPYGAKDAKGRTRQHKAPTTFIAHDDAVTWLKGEEKLISWGA*	ATGGGGGGCAGGAAGCCGCAGGTAACCGCAACCATTCGGTGCATGTTCGTTGCAGGGCCCCAACGAGCCGCACCAGATCGGAAGCACCATGCCCAGCCTAGGAAGGCAAGCAAGCGCTCGTTCGGCACGATCCGCCAGATGCGGTCCGGGAACTGGCAGGCCAGCTATTCGGACCCGTACGGAGCCAAGGACGCGAAGGGACGCACCCGCCAGCACAAGGCGCCCACCACGTTCATCGCCCACGATGACGCCGTGACGTGGCTCAAGGGCGAGGAGAAGCTCATCTCGTGGGGTGCGTGA
"group_2710		hypothetical protein	0	8	86	95	0	92.233	0		0.00836878	1	0.243098	1	0	1	1	1	tRNA1(Val) (adenine(37)-N6)-methyltransferase; AltName: tRNA m6A37 methyltransferase			MRILLRQASWWGLGLVSVWIIVTIGLLQRYPQARKSFALTTGNFSVVTVILSPLCCAVGIAYGARLRRSGVVRTSQGWPRSAASTIIATWVAVTGAVLLVSAAVTTGILALLAAGRCDPRLMVGPLLTALAATAFLTFGAFLGVVTGSYLFAAVDAIGIYVLIATIPVAGDVLIGWSGPAAIDGTPDHLGWHAIALWTGLDLAVIVTSLLLVTMVMAPGGGRWWLWVCSGILAAAIAIGAGMVAGLEDVWKSSGDWRCRSVGGRGSMACVSGDVSWRLDEYATAVGRVDDLLGASGGKRPLLYAPQGGPNRAGYIPVRIPVSTSSSPSEWATYFHQPLLADNLLRVNKSNASRCDGAIETLDDALVSVMDGQSFDPSSLRSMVSLARACG*	ATGAGGATACTTCTGCGACAAGCATCCTGGTGGGGGCTGGGTCTTGTCTCGGTGTGGATCATCGTCACCATCGGACTGCTACAGAGGTACCCGCAAGCAAGAAAATCCTTCGCTCTGACCACCGGAAACTTCTCGGTGGTCACAGTTATCCTGTCACCTCTGTGCTGCGCTGTCGGTATCGCCTACGGTGCTCGTCTGCGTCGTAGTGGTGTCGTTCGGACTTCCCAAGGCTGGCCCCGAAGCGCTGCGTCCACGATCATCGCAACCTGGGTTGCGGTCACGGGCGCCGTTCTTCTCGTTTCGGCGGCAGTGACGACCGGGATCCTCGCGCTGCTAGCTGCCGGTCGCTGTGATCCTCGGCTCATGGTAGGCCCACTGCTAACCGCACTGGCCGCCACA…
"group_2711	prmC_2	Release factor glutamine methyltransferase	0	8	86	95	0	92.233	0		0.00836878	1	0.243098	1	0	1	1	1	Type I restriction enzyme EcoprrI M protein;	V	COG2014: COG0286 Type I restriction- modification system, DNA methylase subunit	MVPTTKEMQRSELHKTIWRIANDLRGSVDGWDFKTYVLGMMFYRFISENLTDYINEGEWRAGDTDFNYCNLSNADARDIFEEMVAEKGFFIFPSDLFVNVRARAAQDENLNETLEGVFRNIEGSAAGTPSERDLKGLFADLDVNSPRLGATVAQRNQKLVKVLDAIGDLPLGSFGDNAIDLFGDTYEYLMQMYASQAGKSGGEYFTPQEVSEVLARIAVGDKKRIGKVYDPAVGSGSLLLKFAKLLGPENVKGFYGQEINLITYNLARINMFLHGINYEQFDIVLGDTLTNPMHRDKEPFEAIVSNPPYSTKWEGSDNPLLINDDRYAPAGVLAPKSKADLAFTMHILSSLATNGTAAVVEFPSVLYRGGAERKIRKYLIDNNYVDTVIQLPPDLFFGT…	ATGGTTCCTACCACCAAAGAGATGCAGCGGTCAGAGCTGCACAAGACGATCTGGCGGATTGCCAATGATCTTCGCGGCAGCGTCGACGGCTGGGACTTCAAGACCTACGTGCTGGGGATGATGTTCTATCGGTTCATCTCCGAGAACCTCACTGACTACATCAATGAGGGTGAGTGGAGGGCCGGCGACACTGACTTTAATTACTGTAACTTGAGCAACGCTGACGCCAGGGACATCTTTGAGGAGATGGTGGCCGAGAAGGGGTTCTTCATCTTCCCGTCGGACCTCTTCGTCAACGTGCGGGCTCGTGCGGCGCAGGACGAGAACCTCAACGAAACCTTGGAAGGCGTGTTCCGCAACATTGAGGGATCGGCGGCGGGTACTCCTAGTGAGCGCGAT…
"group_2712		hypothetical protein	0	8	86	95	0	92.233	0		0.00836878	1	0.243098	1	0	1	1	1	Uncharacterized 68.4 kDa protein in HgiDIIM 3'region; AltName: ORF68	O	COG2014: COG0326 Molecular chaperone, HSP90 family	MTAPANSGSRETVRDQASGAHWSLNVQDDTVGVVDFVASNERIGKIPVKLSYGIIERFSEGLYSSPNKTFEELITNSYDAGAREVWVYLATDLSSERATLLVVDDGESMTLDGLADLWKIGESRKRSETPPPGRKKPVGKFGIGKLATYVLAEKLTYLVHRDDEYLAVSMDYGRVSPSAELLDGVNLSLDVVRLTQDQALDAIKRALEGTAVEERAKLLAVLPRLDHWTAALLSTLKPTAREIKLGRLRWVLRSALPLNPEFKLWMNDDEIKSSKVDGEELWTFTVGKDDATLPKSSERPWGPAQSLEVEVEHLGESARVPAVRLPKAGIVWGERHPLQTTVGTWTQRRFGPQPRFLRAGPRKADQPLRGGLCRRT*	GTGACTGCTCCGGCGAATAGCGGAAGCCGCGAAACCGTGCGTGACCAGGCGTCCGGCGCGCACTGGTCCTTAAATGTTCAAGATGACACGGTGGGGGTCGTCGATTTTGTGGCGAGCAATGAACGCATTGGGAAGATTCCCGTCAAGCTATCATATGGGATTATCGAACGGTTCTCCGAGGGGCTCTACAGTTCTCCAAACAAGACATTCGAAGAACTGATTACAAATTCGTATGATGCAGGTGCGCGCGAGGTGTGGGTTTACCTTGCAACCGATCTCTCGTCCGAGAGGGCCACTCTACTCGTCGTGGACGACGGAGAGAGCATGACCCTTGACGGGCTTGCGGACCTTTGGAAAATTGGTGAGTCTCGCAAGAGAAGTGAAACCCCGCCGCCAGGG…
"group_2713		hypothetical protein	0	8	86	95	0	92.233	0		0.00836878	1	0.243098	1	0	1	1	1	Serine-aspartate repeat-containing protein E; Flags: Precursor	O	COG2014: COG0326 Molecular chaperone, HSP90 family	MRVRGRLINLYEADFAVGPELRHGTLTRFRMEVNADNLDEQVASARENLKESEQLQELKNYLLAVFNKACAVSTEQDDGDVISNIAKNGRLAKPSTALSQGPLRRMLQRAISGEQSVAHSLGLNDAGIENAERVLADGGDVVESVLLEDYDSSEPMAVYDPARRAVVLNQTHPFVTNYIGGKTVAEPLKLLGLSEILTQAYLLDENISPDVIERVMSRRDAFLRELTMRFPRSAPIIAQRLRDATNDENALEDAVGDALELLGFSVTRLGGSTHGTDGIATARLGKRSATSASYAFTYDAKSTKDSVRVVLSEESTGSEESRLPGRIRADTARTSILRVHREKAAAKHGLEIAPSFTLLVAPDFQGALDEEGLINEVCANDEITAIRVDDLARLVELFA…	GTGCGGGTCCGCGGAAGGCTGATCAACCTCTACGAGGCGGACTTTGCCGTCGGACCTGAGCTGAGGCACGGTACACTGACGCGATTTCGGATGGAAGTCAATGCGGACAACCTCGACGAACAGGTTGCTAGCGCCCGTGAGAACCTAAAAGAGTCAGAGCAGTTGCAAGAGCTAAAGAATTACCTCCTTGCAGTCTTCAATAAAGCTTGTGCTGTTTCAACGGAGCAGGACGACGGTGACGTCATCTCCAACATTGCAAAGAACGGGAGGCTCGCAAAACCTAGTACAGCACTTAGCCAAGGGCCACTTCGCCGCATGCTCCAGCGTGCGATCTCGGGCGAACAATCAGTCGCTCACAGTCTAGGTTTGAATGATGCTGGAATTGAGAACGCGGAACGA…
"group_2714		IS110 family transposase ISAar17	0	8	86	95	0	92.233	0		0.00836878	1	0.243098	1	0	1	1	1	Insertion element IS110 uncharacterized 43.6 kDa protein	X	COG2014: COG3547 Transposase	MTASGDQVYSHAPPNDEEKLRQVYSQLAARDRVLVVVDQPATIGALAVAVAQPMGIEVAYLPGLAMRRVADLYPGNAKTDQRDAFIIARAARSIPHTLRTLRALDEDEAELGMLTGFDDDLARQITQTRNRVRGLLTQIHPRLERVIGPRLDHPATLAMLQVWPVPGALKNHHHRHECGSSRYTSPGGNLG*	GTGACCGCCTCCGGCGACCAGGTCTATTCACACGCGCCGCCAAACGACGAGGAAAAATTACGGCAGGTCTATTCCCAGCTTGCTGCACGCGATCGAGTACTGGTCGTAGTGGATCAGCCTGCAACAATCGGCGCGCTCGCTGTCGCAGTAGCCCAACCCATGGGTATTGAAGTTGCTTATCTTCCCGGGTTGGCAATGCGACGAGTCGCGGATTTGTATCCAGGTAACGCGAAAACTGACCAGCGGGATGCGTTCATTATCGCCCGTGCCGCTCGCAGCATACCTCACACCCTCAGAACGCTTCGTGCTCTGGACGAGGATGAGGCAGAGCTAGGAATGCTGACCGGGTTCGATGACGATCTTGCCCGCCAGATCACACAAACCCGTAACCGAGTTCGT…
"group_2715		IS3 family transposase IS1206	0	8	86	95	0	92.233	0		0.00836878	1	0.243098	1	0	1	1	1	Transposase for insertion sequence element IS904	X	COG2014: COG2801 Transposase InsO and inactivated derivatives	MTTEPSTRLTRMCHVLKLNRSSFYKWVTTRETRRARICSDALIGARIKTIFNDEQGLYGAKRISASLKEDDDCAPTNHKRVAQIMNAMGLKGFTKRHRCITTNRKPGHRVMPDLVGRGFTAPGPNKVYVGDITYLPRKGGKNMYLATVIDVYSRKLVGHALTDHMRTSLVIDALDHARSVRRSLDDAIFHSDHGSVYTSQAFQDFCQSLGVSQSMGAVGTSADNALAESFNATLKR*	ATGACCACCGAACCGAGTACTCGGCTCACACGGATGTGTCACGTTCTCAAGCTCAATCGTTCGTCTTTCTACAAGTGGGTCACTACTCGCGAAACGCGAAGGGCACGGATCTGCTCTGATGCGCTTATCGGAGCCAGAATCAAGACCATCTTCAATGATGAACAGGGCCTTTATGGTGCAAAGCGAATCTCTGCGAGCCTGAAAGAAGACGACGATTGTGCCCCAACGAATCACAAGAGGGTCGCACAAATCATGAACGCCATGGGCCTTAAAGGCTTTACCAAACGCCACCGGTGCATCACTACCAATCGCAAACCAGGTCATCGGGTCATGCCCGATCTAGTGGGACGCGGCTTTACTGCTCCTGGCCCCAACAAGGTTTATGTCGGTGACATCACC…
"group_2716		hypothetical protein	0	8	86	95	0	92.233	0		0.00836878	1	0.243098	1	0	1	1	1	Multifunctional tryptophan biosynthesis protein; Includes: Anthranilate synthase component 2;	X	COG2014: COG2963 Transposase and inactivated derivatives	MPRYSERFKRDAVALYGDNEELALLVAAKELGINRTTLIDWNSKYGTGKRIRKQAQAATES*	ATGCCTAGGTACTCCGAACGGTTCAAACGAGACGCTGTTGCTCTCTATGGGGACAACGAGGAACTCGCGCTTCTTGTGGCAGCAAAAGAGCTGGGTATCAATCGCACGACTCTTATCGACTGGAATTCCAAGTACGGCACCGGCAAACGTATCCGCAAGCAAGCTCAAGCAGCGACAGAGTCATAG
"group_2717		hypothetical protein	0	8	86	95	0	92.233	0		0.00836878	1	0.243098	1	0	1	1	1	SAGA-associated factor 73; AltName: 73 kDa SAGA- associated factor; AltName: SAGA histone acetyltransferase complex 73 kDa subunit			MTSMPEETLTQSPVQGSLPNHFEATSQIQHYNMMMAQKRNND*	ATGACATCTATGCCGGAGGAGACATTAACACAGAGTCCAGTGCAGGGAAGCCTTCCGAACCATTTTGAAGCAACAAGCCAGATTCAGCACTACAACATGATGATGGCTCAGAAGAGAAATAATGATTAG
"group_2719		hypothetical protein	0	8	86	95	0	92.233	0		0.00836878	1	0.243098	1	0	1	1	1	DNA polymerase	L	COG2014: COG0749 DNA polymerase I - 3'-5' exonuclease and polymerase domains	MTNSWREPAHRVGSLHIFLYSKGTPSWIRSQSILRLSAPLQLAKAGIYPYAEHPDFDLLLFGYAVDGGPVEVVDLASRQTIPEEILAVLVDPDVIKWAYNASFERVCLSAWLRRHRPELLSDGFLDPAQWRCTVVWSVYLGLPMSLDAVATVLKLDVQKDGAGKKLIKQFCTPATPSILNGGKWRNLPSADPTGWARFIDYNRRDVEVELAIHNRLASFPMPKVEWETYALDQTINDDGILLDHTLVDNAVTVNERHRNATLARAQALTGLDNPNSPIQLKQWLATRGCELESLTKADVGTALDTATGEVKEVFELRGDLAKSSVKKYQAMQNVAGRDGRARGLIQFYGAGRTGRFAGHLVQVQNLPRNYLPDLNHARALVKMGDLDALDLLYDSILDT…	GTGACCAACTCGTGGAGGGAACCAGCACATCGCGTTGGTTCCCTCCACATTTTTCTCTATTCGAAAGGAACACCGTCATGGATACGCTCTCAATCGATATTGAGACTTTCAGCCCCCCTCCAGCTCGCCAAAGCGGGTATCTACCCGTATGCCGAACACCCAGACTTTGATCTGTTGCTCTTCGGCTACGCGGTTGATGGCGGCCCGGTGGAGGTGGTGGATCTTGCCAGCAGACAGACGATCCCTGAGGAAATACTCGCTGTCCTAGTGGATCCAGACGTGATCAAATGGGCGTATAACGCTTCTTTCGAGCGCGTGTGCTTGTCAGCGTGGCTACGCCGCCATCGCCCTGAGCTTCTCAGCGATGGGTTTCTTGATCCGGCGCAGTGGCGGTGCACC…
"group_2720		butyrate:acetyl-CoA coenzyme A-transferase	0	8	86	95	0	92.233	0		0.00836878	1	0.243098	1	0	1	1	1	4-hydroxybutyrate coenzyme A transferase	C	COG2014: COG0427 Acyl-CoA hydrolase	MVCAGSGATPLPLLDAVDRCLETWRFACVNAPVGVPTRTGVIHQTVFIGPGSRHAENLEYVPCRLSLAPRLYEDRFAPDILLLHTSTPHNGAVSMGIEVQVLPAALESAKRRGALVIAQVNPSMPYVFGDGVVDVDDIDIGVIVDTPLPTAAMPSPGPTARRIGELVASRVPDGATLQVGIGAVPDAVVAMLPDDRAFGVWTELLTDSIRLLEEAHSLDGRLITGTFAMGTPALYEWLDENPRVQLLRCEKTNNPSFIATQPKMASINAALQVDLFGQVNATRLREKIHSGIGGSTDFLVGSMHSPGGQALIAMLSWHPKADCSTIVGKSQEEQARQLIDNAAHPNAREKLWREAKELSLV*	GTGGTGTGTGCTGGTTCCGGTGCCACTCCCCTGCCCCTCCTCGACGCCGTTGACCGATGCTTGGAGACGTGGCGATTTGCGTGTGTCAACGCCCCGGTTGGCGTGCCGACGCGCACAGGAGTCATTCACCAGACGGTCTTTATTGGTCCCGGATCCCGTCACGCTGAGAATCTCGAATATGTCCCGTGCCGGTTGAGCCTTGCCCCACGACTCTACGAAGACCGTTTCGCCCCGGACATTCTCCTCCTCCACACCAGCACGCCTCACAACGGCGCGGTGAGCATGGGCATTGAGGTGCAGGTTCTCCCCGCAGCGCTGGAATCAGCGAAACGCCGAGGAGCCCTCGTTATTGCTCAGGTTAATCCCAGCATGCCCTATGTTTTCGGGGACGGAGTTGTC…
"group_2723		hypothetical protein	0	8	86	95	0	92.233	0		0.00836878	1	0.243098	1	0	1	1	1	Citrate lyase alpha chain;			MGRLDHFEKSNAFIMEATVVTLPTSVEIETAIYLDPVDVGRFVDTDELAILMACAQMHGHYHIRCLIMSRVRA*	ATGGGACGACTGGACCATTTCGAAAAGAGCAACGCATTCATCATGGAGGCGACGGTGGTGACTCTGCCGACGAGTGTTGAAATAGAAACGGCGATCTATCTGGACCCGGTCGACGTGGGGCGATTCGTCGATACCGACGAGCTGGCGATCCTCATGGCTTGTGCGCAGATGCACGGTCATTACCACATCCGGTGCCTCATCATGTCCAGAGTCCGGGCATGA
"lysA_1		Diaminopimelate decarboxylase	0	8	86	95	0	92.233	0		0.00836878	1	0.243098	1	0	1	1	1	Diaminopimelate decarboxylase;	E	COG2014: COG0019 Diaminopimelate decarboxylase	MTHMHVAGSVHADVAAAGPQWLTLPDDVNALDPALWSASADRDDDGIVEVAGVTITELLSQYGSPLYVLDESDFRQRARTFRDAFSEWDVYYAGKAFFDPHDCLMD*	ATGACGCACATGCACGTTGCCGGCTCGGTCCACGCCGACGTCGCAGCTGCCGGTCCGCAGTGGCTGACCTTGCCTGATGACGTTAACGCATTGGACCCTGCGCTCTGGTCAGCATCGGCTGATCGTGATGACGATGGAATCGTTGAGGTGGCCGGGGTGACCATCACCGAGCTGTTGTCGCAATACGGATCGCCTCTTTACGTGCTTGATGAGTCCGACTTCCGGCAGCGGGCACGGACCTTCCGTGACGCTTTTTCCGAGTGGGACGTCTACTACGCCGGGAAAGCTTTTTTTGACCCGCACGATTGCCTCATGGATTGA
"group_2725	sbnB_2	N-((2S)-2-amino-2-carboxyethyl)-L-glutamate dehydrogenase	0	8	86	95	0	92.233	0		0.00836878	1	0.243098	1	0	1	1	1	Alanine dehydrogenase;	E	COG2014: COG2423 Ornithine cyclodeaminase/archaeal alanine dehydrogenase, mu- crystallin family	MTEYSEMLVIDAKLSEEFLKGRELFLIDLVERVYRAHHAGNTVCPDSYFLRFPGAPRDRIIALPSYINDQACVSGIKWISSFPENVDHGLQRASAVIVLNNPDNGYAYAFIEASRISAARTAASAALAVRVLHDAPTSIGVVGSGPIAQTTLHFVKSLYTAAVPVKIHDLNSELVARMVTRRGPECSVVSLEEALGCDLVLLATNAGTPYVPMSVRFQPNQLILNISLRDLHPESIKTANNVFDDVEHCLKANTTPHLLEQLNGNRDFVTGTLAEFICSEKQLDPDRPTVFSPFGLGILDLAVAQSLYEHVQASGGGLRVPDFHGDMKR*	ATGACGGAATACAGTGAGATGCTAGTTATAGACGCCAAACTTTCCGAAGAATTTTTAAAGGGAAGGGAGTTGTTTCTCATTGATCTTGTTGAACGTGTTTACCGAGCACACCATGCCGGAAATACTGTATGCCCTGATAGTTATTTTCTCCGGTTCCCAGGAGCTCCACGAGATCGCATAATTGCGTTGCCATCTTATATTAACGATCAAGCTTGTGTGTCAGGTATTAAATGGATTTCTAGTTTTCCTGAAAATGTTGATCATGGGCTACAAAGAGCTTCAGCAGTCATCGTGCTAAATAACCCAGATAACGGCTATGCTTATGCTTTCATTGAGGCCAGCCGTATTAGTGCGGCTCGTACAGCTGCCTCGGCTGCGCTTGCAGTTCGAGTTCTTCAC…
"group_2726		hypothetical protein	0	8	86	95	0	92.233	0		0.00836878	1	0.243098	1	0	1	1	1	tRNA (guanine(6)-N2)-methyltransferase; AltName: tRNA m2G6-methyltransferase			MKRRKVTYVAVGVLALSLVIFGTVLAINKSRRGPVIEISRGVISKTIVSIPKGVYDKVGLGSSGLQGAKTGNKPDKDGKVKLFYVGSEFCPFCAMERLPLAAALSRFGTFSGLKDILSSPSEKELSNIPTITFRNYKYSSKYVDLDAYELADREGRQIANVPESKQDIFSKYNPE*	ATGAAGCGCCGTAAGGTCACCTATGTTGCCGTGGGTGTACTGGCCCTCTCTCTTGTCATCTTTGGTACGGTACTTGCTATTAATAAGTCCCGCCGGGGTCCTGTTATAGAGATTTCCCGGGGTGTGATCTCTAAGACGATTGTTTCCATTCCTAAAGGCGTTTATGATAAGGTTGGCCTGGGTTCTTCGGGGCTCCAGGGCGCCAAGACTGGGAATAAACCTGACAAGGACGGCAAGGTAAAGCTCTTTTATGTGGGGTCTGAGTTCTGCCCCTTTTGTGCGATGGAACGGCTTCCTCTCGCGGCAGCTTTGTCTCGATTTGGAACTTTCAGCGGGCTAAAAGATATCCTGTCAAGCCCGTCGGAAAAGGAGCTTTCCAATATTCCTACGATTACTTTT…
"group_2727		hypothetical protein	0	8	86	95	0	92.233	0		0.00836878	1	0.243098	1	0	1	1	1	30S ribosomal protein S27e			MKVAALVMSAAASLSLTACGGCDNGTKVAGKAVSACWCYP*	GTGAAGGTTGCAGCCCTCGTCATGAGCGCTGCGGCGAGTCTGTCTTTAACGGCATGCGGTGGTTGTGACAACGGGACGAAGGTCGCTGGTAAGGCGGTGAGTGCCTGCTGGTGCTACCCCTAG
"group_2732		hypothetical protein	0	8	86	95	0	92.233	0		0.00836878	1	0.243098	5	0	5	0.0625	0.0625	Histone-lysine N-methyltransferase, H3 lysine-36 specific; AltName: SET domain-containing protein 2			MGRPMLSLWDRENAHDSDTSYRCPGGTAGGDSRLTGRARGRRRPASTLGPVMGPCAASVGYPRHDRVGAGVAGQPHRLDRVGMVRPGRRSRSGDDALRAAAALAHARPSPSAPSGSRSPHCRVRGRTGSHKHGSRRRGHPCGGRRPGWTGTRGPRPGQPRHHLSGPGRLHHSENLEDLHGAGQRLPVEDRRALLR*	ATGGGCAGGCCCATGCTCAGCTTGTGGGACCGGGAGAACGCCCATGACAGTGATACGTCGTATCGGTGCCCTGGTGGCACTGCTGGTGGTGATAGCCGGCTTACCGGCCGGGCTCGTGGCCGCAGGCGCCCCGCTAGTACCCTCGGGCCTGTCATGGGCCCATGTGCGGCATCTGTTGGTTACCCCAGACATGACCGGGTCGGTGCTGGTGTGGCTGGTCAGCCTCATCGGCTGGATCGGGTGGGCATGGTTCGCCCTGGCCGTCGCAGCCGAAGCGGTGACGATGCTCTCAGGGCAGCGGCTGCACTGGCACATGCCCGGCCCTCGCCTAGTGCGCCGAGTGGCAGCCGGTCTCCTCATTGCCGCGTTCGCGGCCGCACCGGCAGCCACAAGCACGGC…
"group_8761	ortA	2-amino-4-ketopentanoate thiolase alpha subunit	0	8	86	95	0	92.233	0		0.00836878	1	0.243098	1	0	1	1	1	2-amino-4-ketopentanoate thiolase alpha subunit; AltName: AKP thiolase;			MADISHTAPLADGPITKGTWVEVRTIILQPSERAAAVPEDTAATPLVQWVSGFLDEEAHIGDEVTVTSIIGRRHTGILDCVNPSYSHSFGNTVPELLTIGTTHEPITSHGQEDQS*	ATGGCAGATATATCTCACACCGCCCCGCTAGCGGACGGCCCCATTACGAAGGGCACCTGGGTCGAGGTCCGCACTATCATCCTGCAGCCCTCCGAACGGGCCGCTGCCGTACCGGAAGACACCGCCGCCACCCCTCTCGTGCAGTGGGTTAGCGGATTTCTCGACGAAGAAGCACACATCGGCGACGAGGTCACCGTCACCTCGATTATCGGACGACGTCACACCGGCATCCTCGACTGCGTCAATCCCAGTTACAGCCACAGCTTCGGCAACACCGTGCCCGAGCTGCTGACCATCGGCACCACGCACGAACCCATCACATCTCACGGGCAGGAGGACCAGTCATGA
"ulaF_1		L-ribulose-5-phosphate 4-epimerase UlaF	0	8	86	95	0	92.233	0		0.00836878	1	0.243098	1	0	1	1	1	L-ribulose-5-phosphate 4-epimerase UlaF; AltName: L-ascorbate utilization protein F; AltName: Phosphoribulose isomerase	G	COG2014: COG0235 Ribulose-5-phosphate 4- epimerase/Fuculose-1-phosphate aldolase	MVVVDIKGKIIEGDWGPSSDTASHLYVYRRRDDIRSIVHTHSTFATAWAATGQGIPCSLTAVADEFGGPVPCADYAHIGTEQIGQQVIRFID*	ATGGTCGTCGTCGACATCAAGGGCAAGATTATCGAAGGGGACTGGGGACCATCCTCGGACACGGCCTCTCACCTTTATGTGTATCGCCGGCGTGATGACATTCGCAGCATCGTCCACACTCATTCCACCTTCGCTACCGCGTGGGCCGCCACTGGTCAGGGCATCCCGTGTTCCCTGACGGCCGTTGCTGACGAGTTCGGTGGACCCGTACCTTGTGCTGACTATGCCCACATTGGCACCGAGCAGATCGGGCAGCAGGTCATAAGGTTCATCGACTAG
"group_8763		hypothetical protein	0	8	86	95	0	92.233	0		0.00836878	1	0.243098	1	0	1	1	1	Alpha-glucosidase 2; AltName: Alpha-glucosidase II	G	COG2014: COG1501 Alpha-glucosidase, glycosyl hydrolase family GH31	MRAGAGIPQCELPAPSGEIITTRTVENSPHRIVLYLPDGNGHSQGFFFDDNGHTDSYRQGHGYWLTWIADYTGTTVTVHTHVEGDYQPSWGTMAFALRSGDDRAIEVVTDAARDQKPNTTIERRS*	GTGCGCGCCGGGGCAGGGATCCCACAGTGTGAGCTGCCCGCGCCTTCGGGGGAAATCATCACCACGCGGACGGTCGAAAACTCCCCACACAGGATCGTTCTCTACCTTCCTGACGGTAACGGCCACTCGCAGGGATTTTTCTTCGACGACAATGGCCACACCGATAGTTACCGCCAGGGCCATGGGTACTGGCTCACTTGGATCGCCGACTACACCGGTACCACGGTGACGGTCCACACTCATGTCGAAGGTGACTACCAACCGTCATGGGGAACTATGGCCTTCGCTCTTCGCTCGGGAGATGACCGCGCCATCGAGGTCGTAACCGACGCCGCCCGGGACCAGAAACCAAACACCACAATCGAAAGGAGATCATGA
"group_8766	rnpA	Ribonuclease P protein component	0	8	86	95	0	92.233	0		0.00836878	1	0.243098	1	0	1	1	1	Ribonuclease P protein component;	J	COG2014: COG0594 RNase P protein component	MLPTRSRMHRPGDYRAAVRGGVRSGRPTLVVHAGRHAQFRLDLADRTDLSTASVDKCDPGGLLVSDVMTTSRPDLDVTPRVGFVVSKAVGNAVTRNRVKRRLRHLCRPLVDELEDGTVVVVRALPAAVTQPDRVARDLDGAWHQALRKLR*	ATGCTGCCTACCCGGTCGCGGATGCACCGTCCCGGTGACTACCGTGCCGCGGTCCGCGGAGGCGTCAGGTCAGGTCGTCCTACTCTCGTCGTCCACGCCGGGCGACACGCACAATTCAGGCTCGACTTAGCTGACAGGACCGACTTATCCACAGCATCTGTGGATAAGTGTGATCCTGGTGGACTATTGGTGTCTGACGTAATGACGACTTCCCGACCCGATCTTGACGTTACGCCGCGGGTCGGTTTTGTCGTGTCCAAGGCCGTGGGCAATGCCGTGACACGTAATCGAGTCAAACGTCGACTGCGTCACCTCTGCCGTCCCCTCGTGGATGAGCTCGAGGATGGCACTGTGGTCGTCGTGCGAGCTCTACCGGCTGCAGTGACCCAACCTGATCGG…
"folE_1		GTP cyclohydrolase 1	0	8	86	95	0	92.233	0		0.00836878	1	0.243098	1	0	1	1	1	GTP cyclohydrolase 1; AltName: GTP cyclohydrolase I;	H	COG2014: COG0302 GTP cyclohydrolase I	MDDKNGEMTDRDTANEGVRALLRLLGQDPSREGLEDTPRRVLQAYLDLRRDWREPSEPLGHVFKADAAGSKLTSVNGIPCSSLCEHHLMPFTGVAHVAYLPTKMQWWACQRFHAWYNT*	ATGGATGACAAAAATGGCGAGATGACCGACCGGGACACAGCCAACGAGGGGGTACGTGCACTCTTGCGTCTGCTCGGTCAAGATCCTTCGCGGGAGGGGCTTGAGGACACGCCGCGCCGAGTCCTACAGGCGTATCTGGATTTGCGTCGCGATTGGCGTGAACCATCGGAGCCGCTTGGCCATGTCTTCAAGGCTGACGCGGCCGGAAGTAAACTCACTTCAGTCAACGGTATCCCTTGTTCCTCCCTATGCGAACATCACCTCATGCCGTTTACGGGAGTGGCGCACGTTGCGTACTTGCCCACAAAGATGCAGTGGTGGGCCTGTCAAAGATTCCACGCCTGGTACAACACATAG
"queD		6-carboxy-5,6,7,8-tetrahydropterin synthase	0	8	86	95	0	92.233	0		0.00836878	1	0.243098	1	0	1	1	1	6-carboxy-5,6,7,8-tetrahydropterin synthase;	H	COG2014: COG0720 6-pyruvoyl-tetrahydropterin synthase	MNYVISKDFSFSAAHYLNGLDEEHPCSRMHGHNYIVRVELISDTLNAIGFVVDYRDLSPIKDWLNKELDHRCLNEVIAANPTAENLAMHIAKIIRKVTNIPREVRVAVGVSETAKTWARYAE*	ATGAACTACGTTATCAGCAAGGATTTTTCATTCTCAGCAGCTCACTATTTGAATGGTCTGGATGAGGAGCACCCTTGCTCACGAATGCACGGCCATAACTACATCGTACGCGTGGAGCTTATCAGTGACACTTTGAACGCTATTGGGTTCGTGGTTGACTACCGAGATTTATCTCCTATAAAGGACTGGCTTAATAAGGAGCTCGATCATCGCTGTCTTAATGAGGTTATAGCAGCTAACCCGACAGCGGAGAACCTTGCGATGCACATCGCTAAAATCATAAGAAAGGTGACGAATATTCCGCGCGAAGTGCGTGTCGCGGTAGGCGTTTCGGAGACCGCGAAGACATGGGCTCGATATGCCGAATAG
"group_8769		hypothetical protein	0	8	86	95	0	92.233	0		0.00836878	1	0.243098	1	0	1	1	1	FMN-dependent NADH-azoreductase 2; AltName: Azo- dye reductase 2; AltName: FMN-dependent NADH-azo compound oxidoreductase 2			MSCAQPLAAGVQGEKQTRPPIKEAPANAYGFYAYPLSIPTNSRLTNVWLTSNFIQLCLDRRTDSPVPLCFYLTDSRFSAPPSTEIIRTQTLVQCGLGIDEFLSLQIRGEGYCFLTVDHSKLSDPSLNAHNDHDLLVHGFNLSRGTVDVLAWRDTKVNGRDWDRSFSSGEMTLRSLAAAYHSARRRAEAEIVVWTPRMKYPEYSISPNIILQFLMDYRSGANTSLRFSNIGPVWNRVYGIPAVAEILRSITEVLGRAGRVDPRHTRVLFEHKLLLRRRVSALGLVETDSDLGHWMDKLLTISKRLHMLCLGRRPDLSSLHLTQIPTKWVNLELGVTQSLIKAIYRRYDCETSREV*	TTGAGTTGCGCACAGCCACTGGCAGCCGGGGTTCAGGGAGAGAAACAAACCCGACCTCCCATAAAAGAGGCCCCAGCGAACGCCTACGGATTCTACGCCTATCCGCTTTCGATTCCGACAAACTCTCGCCTAACAAATGTTTGGCTTACTAGCAATTTTATCCAACTCTGCCTAGATCGCCGGACTGATAGCCCGGTTCCTTTATGCTTCTACCTGACCGACTCTCGATTCAGCGCGCCACCGAGTACCGAAATTATCCGAACGCAGACGCTAGTTCAATGCGGATTAGGAATTGATGAGTTCCTCAGTCTTCAGATTCGCGGGGAAGGATATTGCTTCCTAACGGTAGATCACTCGAAACTTAGCGATCCTTCACTGAACGCGCATAACGATCACGAC…
"group_8770		hypothetical protein	0	8	86	95	0	92.233	0		0.00836878	1	0.243098	1	0	1	1	1	N-(2-amino-2-carboxyethyl)-L-glutamate synthase;	E	COG2014: COG0031 Cysteine synthase	MACRSIARSTGLLLGGSSGSAIAAIARVANDICPEDSVIAICPDMGEKYLDTIYDDIWVSTHFPELKPIVTHDNEIHEEIRWDMP*	GTGGCCTGCCGTTCGATAGCGCGCAGTACCGGTCTTCTCCTGGGCGGCTCATCCGGAAGTGCGATCGCCGCCATCGCGCGCGTCGCAAATGACATCTGCCCGGAAGATTCCGTGATTGCCATCTGCCCCGATATGGGTGAAAAATATTTGGATACCATCTACGATGATATATGGGTGTCGACACACTTTCCTGAACTTAAACCAATAGTGACCCATGATAATGAAATCCATGAGGAGATCCGGTGGGATATGCCATAA
"group_8771		hypothetical protein	0	8	86	95	0	92.233	0		0.00836878	1	0.243098	1	0	1	1	1	N-(2-amino-2-carboxyethyl)-L-glutamate synthase;	E	COG2014: COG0031 Cysteine synthase	MLTTHCIRQSALTRRSLTDYSTSSDFFPLAIPSLPRATLKLEGLNPAGSIKFKAASAMLQKAEQQGILRPNSHIIESSSGNMGIALSCIAASRGYRVTIICDPNTSERACKHMRALGAQVVVVHQQDEQGGFLGMRLQEVERRLRDDPSAVWLNQYTNDANWEAHKILHYLKF*	ATGCTCACAACCCACTGCATTAGACAAAGCGCGCTGACTCGGCGATCGCTTACCGACTATTCAACGTCATCTGACTTCTTCCCCCTGGCAATTCCGTCCCTTCCCCGCGCCACCCTCAAATTAGAGGGCCTGAACCCCGCCGGCTCGATCAAGTTCAAAGCGGCAAGCGCGATGCTTCAAAAAGCAGAGCAGCAAGGAATCCTCAGACCAAATAGCCACATCATTGAGTCGAGTTCAGGCAACATGGGCATCGCTCTTTCGTGTATTGCTGCGAGCCGCGGGTACCGGGTCACAATCATATGCGATCCGAACACCTCAGAGCGAGCCTGCAAGCACATGCGCGCCTTGGGAGCACAAGTAGTCGTGGTGCATCAGCAAGACGAACAAGGGGGATTTCTA…
"group_8772		hypothetical protein	0	8	86	95	0	92.233	0		0.00836878	1	0.243098	1	0	1	1	1	PX domain-containing protein kinase-like protein; AltName: Modulator of Na,K-ATPase;			MKADYTDQVVRPVLGEWVDESMATARGPSVLLLFILQPFQKQLLRRGRLCDHLCISKNQDQVLFIQRDIITGISAFFAVV*	ATGAAGGCGGACTACACCGACCAAGTGGTACGACCGGTTTTGGGAGAGTGGGTCGACGAATCGATGGCGACGGCGAGGGGTCCGTCAGTGCTCTTGTTGTTCATTCTTCAGCCCTTCCAAAAACAACTGCTACGACGAGGCCGTCTTTGTGATCACCTTTGTATTTCGAAAAATCAAGACCAAGTGTTATTTATACAGCGCGACATCATAACCGGCATAAGCGCATTCTTTGCCGTAGTATGA
"group_8773		hypothetical protein	0	8	86	95	0	92.233	0		0.00836878	1	0.243098	1	0	1	1	1	mRNA 3'-end-processing protein yth-1			MPKTVASYSAAHFGGFHFVCAILGTAGSVEAQERNVPPEVAMPSYAHHQRRTQEGKDQYHSRSGHDRDGSPHTQHHDRCHGWSGDRNRGRPGYYRRAQTTFVIEGVSIVQSCPVGAGKLLWRPGAPFRSRVGHAARRLIESMTLKESVPIHRVRRCEVLVIVQVIFEFPDLYLCL*	GTGCCCAAGACCGTCGCCTCCTATTCGGCTGCCCACTTCGGGGGCTTTCATTTTGTTTGCGCGATCCTGGGCACTGCCGGATCGGTAGAGGCTCAAGAGAGGAATGTGCCACCCGAAGTAGCTATGCCTTCCTATGCTCACCATCAACGCCGAACGCAGGAGGGCAAGGATCAGTACCACTCTAGGTCCGGTCATGATCGGGATGGATCCCCACACACGCAGCATCACGATCGATGTCATGGATGGTCAGGAGACCGCAATCGCGGGCGGCCGGGTTACTACCGTCGCGCCCAGACCACCTTCGTGATTGAGGGGGTATCGATTGTTCAATCGTGTCCTGTTGGGGCGGGGAAACTTTTGTGGAGGCCGGGGGCACCTTTTCGTTCTCGAGTAGGTCAT…
"group_8774		hypothetical protein	0	8	86	95	0	92.233	0		0.00836878	1	0.243098	1	0	1	1	1	Uncharacterized protein L446	I	COG2014: COG4667 Predicted phospholipase, patatin/cPLA2 family	MRAAYTSAVIVKMLGLGWKFPHVSGISAGSSLTANYISRDPERTRLSFTDFAANPRFGNLGTWLAGRGYFDGEYIYQRTAEPHQALPFDFLTFCASGQAFRIGATRTSDRGQEWFTREDMKTMDDLMVRIRASSTMPGFMPPVTIKGVEYVDGALGDTGGIPIDGAQLDGYDRFFVVCTRPRGYVKNEVKRPQALRRLSDAVLASPRQPSHDQPSTTLPVSCCATSSQTGRPTSSIHASCP*	ATGCGTGCCGCCTACACCAGCGCCGTCATCGTCAAGATGCTCGGGCTAGGTTGGAAGTTCCCGCACGTTTCCGGTATCTCCGCTGGGTCCAGCCTCACCGCAAACTACATCTCCCGCGATCCCGAACGTACCCGTCTCAGCTTCACTGACTTCGCTGCGAACCCCCGATTCGGCAACCTCGGTACCTGGCTGGCAGGGCGTGGATATTTTGACGGCGAGTACATCTACCAGCGAACCGCCGAGCCCCATCAAGCCCTCCCCTTTGATTTCCTCACCTTCTGCGCGTCAGGTCAGGCTTTCCGCATCGGCGCGACCCGTACCAGCGACCGCGGGCAGGAATGGTTCACTCGCGAGGATATGAAAACAATGGACGACCTCATGGTGCGGATACGAGCCTCC…
"group_8775		hypothetical protein	0	8	86	95	0	92.233	0		0.00836878	1	0.243098	1	0	1	1	1	Microprocessor complex subunit DGCR8; AltName: DiGeorge syndrome critical region 8 homolog			MIRPFHGRALLPQGRIDQIGIDAAPPARTDAIGAAGERSRSKPH*	ATGATCCGGCCTTTCCATGGGCGAGCGCTGTTGCCTCAAGGCCGCATCGACCAGATCGGTATCGACGCTGCACCGCCTGCCAGAACAGACGCCATTGGTGCTGCCGGGGAGCGGTCGCGGTCGAAGCCGCACTGA
"group_8776		hypothetical protein	0	8	86	95	0	92.233	0		0.00836878	1	0.243098	1	0	1	1	1	Piezo-type mechanosensitive ion channel component 1; AltName: Membrane protein induced by beta-amyloid treatment;			MKYYCAMLTHGITRQLDFMLLAVAVALGCFGLNAWVILRDSQAPLVESLGVPAASWLVALILGLILRPFPTKLTGKVDATAMRNAIAKKTMMAFCGMTWPALILFVLAFLLYLPRTVVLLAMIAHGATLFLLLHSTDQRLEQFAETWRGDHYDPANPEIDTFLYGTRSVSFD*	ATGAAATACTATTGCGCTATGTTAACTCATGGCATCACGAGACAACTGGACTTCATGCTCCTCGCCGTAGCTGTAGCGCTTGGGTGTTTCGGACTGAATGCGTGGGTAATCCTCCGGGACTCCCAGGCACCGCTCGTCGAGTCATTAGGCGTCCCGGCTGCATCGTGGCTCGTGGCATTGATCCTTGGCCTGATATTGCGTCCGTTTCCCACCAAACTAACCGGCAAGGTTGACGCCACCGCGATGAGGAATGCCATCGCCAAGAAGACGATGATGGCGTTCTGCGGAATGACCTGGCCTGCGCTCATCCTGTTCGTTCTCGCGTTCTTGCTATACCTACCACGCACAGTCGTCTTGCTCGCCATGATTGCCCACGGCGCGACGCTGTTCCTCCTTCTT…
"group_8777	fhuC	Iron(3 )-hydroxamate import ATP-binding protein FhuC	0	8	86	95	0	92.233	0		0.00836878	1	0.243098	1	0	1	1	1	Fe(3+)-citrate import ATP-binding protein YfmF; AltName: Ferric-citrate import ATP-binding protein	PH	COG2014: COG1120 ABC-type cobalamin/Fe3+- siderophores transport system, ATPase component	MIKGAKLVVDNLGVDIDGHCIVDGVNFCAQPGDVVGILGPNGSGKSTILRSIFHSKKPARGSVTLDGVDVWSRDARWSAQHICVVLQETPAEFPLTCGEIVRMGRAPHKRSWQSLGAGDIELCHATMKVMEVDNLAGSSFSRISGGERQRVTIARALAQQTGMIVMDEPTNHLDIHHQFKLMHLLRRLNATTVIALHDINLAGRFCDTLVLMSGGSCVACGAPSAVLSPNVLDEVYHVRTNIVRQPNGTVHVAIL*	ATGATTAAAGGTGCAAAGCTTGTTGTCGATAACTTGGGTGTAGACATCGATGGACATTGCATTGTCGACGGCGTCAATTTTTGTGCTCAACCAGGCGATGTTGTGGGGATCCTTGGTCCGAATGGGAGTGGTAAATCGACGATATTGCGGTCGATCTTTCACTCGAAGAAACCCGCGAGGGGATCTGTAACCTTAGATGGAGTAGACGTCTGGTCACGGGACGCAAGGTGGTCGGCGCAACATATCTGTGTGGTCCTGCAGGAAACACCTGCGGAGTTTCCGCTAACCTGTGGTGAAATTGTCCGGATGGGGAGAGCTCCTCACAAAAGGTCGTGGCAGTCGCTGGGAGCTGGTGATATCGAACTGTGCCACGCGACGATGAAGGTTATGGAAGTCGAC…
"group_8778		hypothetical protein	0	8	86	95	0	92.233	0		0.00836878	1	0.243098	1	0	1	1	1	Glucose transport transcription regulator RGT1; AltName: Restores glucose transport protein 1			MNTSRLRTALSLALIATISGTMPLTATATQPHPPSTKPSVQVGPTAIYRYPTDTPGAGLIDKDGSFHVQHVCGPVWRQRRARVGLPDGEHL*	ATGAACACGTCGCGATTGCGAACCGCTCTGAGTCTCGCCCTCATCGCCACGATTAGCGGAACTATGCCACTAACTGCTACGGCCACTCAGCCCCATCCCCCATCAACCAAACCTTCCGTGCAAGTGGGTCCCACCGCCATTTATCGCTATCCGACCGATACGCCTGGAGCCGGGCTCATCGACAAGGATGGTTCCTTCCACGTGCAACACGTCTGCGGCCCTGTATGGCGCCAACGACGTGCGCGAGTGGGCCTTCCTGACGGGGAACACCTTTGA
"group_8780		hypothetical protein	0	8	86	95	0	92.233	0		0.00836878	1	0.243098	1	0	1	1	1	Uncharacterized lipoprotein MJ0878; Flags: Precursor	P	COG2014: COG0614 ABC-type Fe3+-hydroxamate transport system, periplasmic component	MSTPKTMPRRISAVITLFVASSLALVGCSQSESSGPASSSASAQRGCITHFDASKDYFPDKATFRDARGLTVSYHKFYKVVTVKTPSLTSSKHTTYVLVQCGAPRPKLDGSLATAQTITIPTTRIALGSTTEPLKFQMMNKLNAVVGMTSVDKVGDPKTREALKDHKVADFGVGDGTTEVNTEKLASLRPDLFIVSGHDDPGKFAKVKEMGTPVVAEPDFLENTPLGRAEWIKYDSLFVNAEKVANHKYDEIAKKYHETIQHTATVKTRPSVLYGYQFKGTWYIKSNENYSIQFLRDAGGSYVFSDVHGITSSKLDTETILAKAHDADFWIDGHINEPEKSSIPRIIKADPRMKTLKAVRTGNVWDATLRTDPKHGNDYWQTGIVRPDLVLADLSAILH…	GTGAGTACTCCGAAGACGATGCCGAGGAGGATCTCGGCCGTCATCACCCTCTTTGTCGCCTCGAGCTTGGCTTTAGTGGGCTGCTCGCAGTCCGAGTCATCGGGCCCTGCGTCGTCGAGCGCATCCGCCCAGCGCGGCTGCATCACACATTTCGACGCGTCGAAGGACTATTTTCCCGACAAGGCCACCTTCAGGGATGCCCGCGGTCTTACCGTCTCATACCACAAGTTCTACAAAGTGGTGACGGTCAAAACCCCGTCACTCACCTCGTCCAAACACACAACATACGTCCTGGTGCAGTGCGGCGCACCACGTCCAAAGCTGGACGGCTCCCTCGCCACGGCACAGACGATCACCATCCCGACCACCAGGATCGCACTCGGATCGACCACCGAACCC…
"group_8781		hypothetical protein	0	8	86	95	0	92.233	0		0.00836878	1	0.243098	1	0	1	1	1	Periaxin			MGGHRAPALLTIRYLELPAAFSIPRDESHMHGVNVRLPRVGFGLGHSAVGEVGANPTLSRNGNACEAQSGRLPEEWQLLTLAVGVCRAHYVRPRETCGMTAGRTA*	GTGGGCGGTCATCGGGCACCTGCGCTCCTGACGATTCGCTACCTAGAACTACCTGCAGCATTTTCCATCCCCCGCGACGAATCCCACATGCATGGTGTTAATGTGCGATTGCCTCGAGTCGGATTCGGTTTGGGGCACTCCGCAGTGGGCGAAGTCGGTGCAAATCCGACACTGTCGCGCAACGGTAATGCCTGCGAGGCTCAGTCCGGTCGACTCCCTGAGGAGTGGCAGTTGTTGACTCTCGCCGTAGGAGTCTGCCGGGCACACTATGTGCGCCCCCGCGAAACCTGCGGCATGACCGCAGGGAGAACCGCGTGA
"group_8782	andAa	Anthranilate 1,2-dioxygenase system ferredoxin--NAD( ) reductase component	0	8	86	95	0	92.233	0		0.00836878	1	0.243098	1	0	1	1	1	3-phenylpropionate/cinnamic acid dioxygenase ferredoxin--NAD(+) reductase component	I	COG2014: COG0446 NADPH-dependent 2,4-dienoyl- CoA reductase, sulfur reductase, or a related oxidoreductase	MVGVRIVSTMNPILGADMTTYQYLIVGGGMAADSAARGIRDIDKKGSIAILSADVDAPYPRPALSKKLWTDPEFTWDQADLATVADTGAELRLGTEVLSIDRDGKTVLTASGQVFGYQKLLLVTGLVPSRIDDDGDAVLYFRSARDCQKLRALAQPGHQFMVVGGGYIGAELAAGLVQQGCEVTLVTPDPTLGGSQFPAQIASEYQKLFADAGVHLVTGKRVCSVRKHEVAEVTLDDGTILQADDVIAGLGASPVTKLAEEAGLTVNDGVVVDEQLRTNDPAIWAAGDIANYPDPVLGRTRVEHVTMPPRWARRPAASWRDQKTPTPIPR*	GTGGTCGGTGTACGCATCGTTTCGACGATGAACCCCATCCTGGGAGCAGATATGACGACGTACCAGTACCTCATTGTCGGTGGCGGGATGGCCGCTGATTCTGCCGCTCGCGGTATCCGCGACATCGACAAAAAAGGGTCGATCGCCATCCTCAGCGCTGACGTCGACGCCCCGTATCCTCGGCCAGCGCTGAGCAAGAAGCTGTGGACCGACCCTGAGTTCACCTGGGACCAGGCCGACCTCGCTACCGTTGCAGACACCGGCGCGGAATTGCGGCTCGGCACTGAGGTGCTCAGCATTGACCGTGACGGCAAGACCGTCCTGACCGCTTCCGGCCAGGTATTCGGCTACCAGAAGTTGTTGCTCGTTACCGGCCTCGTCCCGTCGCGCATTGACGAT…
"group_8783		hypothetical protein	0	8	86	95	0	92.233	0		0.00836878	1	0.243098	1	0	1	1	1	Proteasome subunit beta; AltName: 20S proteasome beta subunit; AltName: Proteasome core protein PrcB; Flags: Precursor			MRNRLAWFQLALACVFAAVCARTDPDEVAVPAIFGSFGAVVVFSNLFGLVLTILYAVGLSRADLSVEDRSPRHTGILDAALGLALSGIMVLGLFGGPANAQVIRDVPILLAMTMIAARWMPRNVSCLPAIAYFLWVSWPVVSATSGRAGGTGRLLTPPGRSAWDGLLRPPSVVCWR*	ATGCGCAACAGGTTGGCGTGGTTTCAGTTGGCCCTCGCGTGCGTCTTTGCTGCCGTGTGCGCTCGGACTGATCCCGACGAAGTGGCAGTGCCAGCTATCTTCGGGAGCTTCGGGGCCGTGGTTGTTTTCAGTAATCTGTTCGGTCTAGTCTTGACCATCCTCTACGCCGTCGGTTTGTCACGGGCAGATCTGAGTGTCGAGGATCGATCACCCCGACATACCGGAATTCTCGACGCTGCCCTTGGGCTGGCCCTGTCCGGGATTATGGTGCTGGGACTGTTCGGTGGGCCAGCGAACGCTCAGGTTATTCGTGACGTTCCGATACTCCTCGCCATGACGATGATCGCGGCGCGGTGGATGCCTCGAAACGTGTCGTGCCTGCCCGCAATTGCCTATTTT…
"group_8784		hypothetical protein	0	8	86	95	0	92.233	0		0.00836878	1	0.243098	1	0	1	1	1	Neutral ceramidase 2;			MHRDAEVFPRIGLGVRGDDNVNNFWKLVRSVVRVGGEQDDDGAVRLGLKADDLVKTTGISNDECALVVEALTEFVARCPLTVT*	ATGCACCGGGACGCCGAGGTGTTCCCAAGGATCGGTCTGGGGGTTAGGGGTGACGACAACGTCAACAATTTCTGGAAGCTTGTCAGGAGCGTCGTCAGGGTCGGTGGCGAGCAGGACGACGACGGGGCGGTCCGACTGGGCTTGAAAGCCGATGATCTCGTCAAGACGACGGGGATCAGTAACGATGAGTGCGCACTGGTGGTCGAGGCTCTCACCGAGTTCGTGGCGCGCTGTCCCCTGACGGTGACGTGA
"group_8785		hypothetical protein	0	8	86	95	0	92.233	0		0.00836878	1	0.243098	1	0	1	1	1	Sugar transport protein 8; AltName: Hexose transporter 8			MSVEPRYLSADMDNPPMPPYAEGTYGIARMERVMSRNPHQPRVFSLAHIMIPVFLPLAAGTTCGFMTLLLDNSDGIRDGFSGWAVAIGMLAIVYIPLAQGVWLRPSVDHDKIWTRFGHLFYRQIRFNEITRLDIGLKHYKIRAGKTKINIDYHRYNYALFYLRLLEELHHRHIQLPKANITDPNWDEQAQIWRNILAADAYREHRDFYNTNPEQLAHLNALTPPPHHYDN*	ATGAGCGTCGAACCCCGCTACCTATCAGCAGACATGGACAACCCACCCATGCCACCCTACGCAGAAGGCACCTACGGCATCGCCCGCATGGAACGAGTCATGAGCCGCAACCCACACCAACCCCGCGTCTTCTCCCTCGCCCACATCATGATCCCCGTATTCCTACCACTTGCAGCTGGTACCACATGCGGGTTCATGACACTGCTCCTCGACAACTCCGATGGCATCAGAGACGGTTTTTCCGGGTGGGCCGTCGCCATCGGAATGCTGGCCATAGTCTATATACCCTTAGCCCAAGGCGTATGGCTCCGACCCAGCGTCGACCACGACAAAATCTGGACCCGATTCGGACACCTCTTCTACCGCCAAATCCGCTTCAACGAAATCACCCGACTCGAC…
"group_8786		hypothetical protein	0	8	86	95	0	92.233	0		0.00836878	1	0.243098	1	0	1	1	1	tRNA(Glu)-specific nuclease WapA; AltName: Cell wall-associated protein; AltName: RNase WapA; AltName: Toxin WapA; Flags: Precursor	R	COG2014: COG3209 Uncharacterized conserved protein RhaS, contains 28 RHS repeats	MGARLYDPTTTTFLSPDPLTPPAGALWVNNPYDYANNNPLTLTDPLGTHPVTDDQLAGLTHPVRHWWATHKDHILSWQFGLGVLAVGIGLTATGFGAGAGIGLITAATSGALISGGSTLAIEKYSTGDVNWANVGKQAAIGFITGAVTAGTSNFLDSQLLKFPGKTAEKAMTEFGNITKINKAGTGIWSQLNGASKAQRAFKMAVDHGWEDAIKENIGNEFLGDIVVQPIASGAEYISDSVINHKKFSMTDLMLANVDGEFTAILPGGIRTAVRANAPTRNAISSMTHPRLHQFARHLEETTREAAWSTASNATRNGLWSLMKHDNTLTPDTITQDGAETIGESIHAGFGAHAEDWTSPHLHPRSR*	GTGGGGGCGCGCCTCTACGACCCAACTACCACCACCTTCTTGTCTCCTGACCCGTTAACCCCGCCCGCCGGCGCGCTATGGGTCAACAACCCCTACGACTACGCCAACAACAACCCCCTCACCCTCACCGATCCTCTCGGAACTCACCCCGTCACCGACGACCAACTAGCCGGTCTGACCCATCCCGTCCGACACTGGTGGGCCACCCACAAAGACCACATTCTCTCCTGGCAATTTGGCCTGGGCGTCCTTGCTGTCGGTATCGGGCTCACAGCTACTGGGTTCGGGGCTGGCGCCGGAATTGGCCTTATCACGGCTGCAACCAGCGGCGCTTTGATTAGTGGTGGATCAACCTTGGCCATCGAAAAATACTCCACCGGAGATGTGAACTGGGCCAAC…
"group_8788		hypothetical protein	0	8	86	95	0	92.233	0		0.00836878	1	0.243098	1	0	1	1	1	Serine/threonine transporter SstT; AltName: Na(+)/serine-threonine symporter			MENEEIEAPSRIINLSEIGPLALGKWSEIYVDSKCIGKPGDLLFTPSKYDYIPDIHLKIQMVEPFLLSIQNPIYAIQSVEFVRIYSTETISYTRINHADDTSRITGSDYVDIFDCTNRTILNGWSWAFSHEPIEPKWWHHIVPKTWLR*	ATGGAAAACGAAGAAATAGAAGCACCGTCCAGGATCATTAACCTTTCGGAAATCGGACCGCTCGCGCTAGGAAAATGGTCCGAAATTTACGTCGACTCTAAATGCATCGGCAAGCCAGGAGATCTGTTATTTACGCCATCCAAATACGACTACATTCCGGATATACACCTGAAAATTCAGATGGTCGAGCCATTCCTCTTAAGTATTCAAAACCCGATTTACGCAATACAGTCAGTAGAATTTGTGCGCATATACAGCACTGAGACCATATCCTACACCCGCATAAATCATGCGGATGACACAAGCAGGATAACTGGATCAGACTATGTTGACATATTCGACTGCACGAATCGCACTATCCTTAATGGCTGGTCGTGGGCCTTCAGCCACGAACCCATC…
"group_8789		hypothetical protein	0	8	86	95	0	92.233	0		0.00836878	1	0.243098	1	0	1	1	1	Phosphopentomutase; AltName: Phosphodeoxyribomutase			MKVSKMNPLSREIDLSEIGPLILNKATETYLDTGTIGKPGDLFFTPARYKYTPGVQLRIEMEEQFILEINRPKHAVQGRYYIHIYSEGPIYFTSIHDHSKTGKIVGHYRVDMIDFSKRGFLNGWSWAFSHEPFEPKWWHHIVPKTWLR*	ATGAAAGTCTCCAAAATGAATCCACTCTCTCGCGAGATTGACCTATCCGAGATTGGACCCCTGATACTAAACAAGGCCACAGAAACATACCTCGATACCGGAACCATAGGGAAGCCGGGAGACCTATTTTTCACACCCGCCAGATATAAATACACTCCCGGAGTCCAACTAAGAATAGAAATGGAAGAACAGTTTATCCTTGAAATAAACAGGCCCAAGCATGCAGTACAAGGCAGGTACTACATACACATATACAGCGAGGGTCCGATATATTTCACTTCCATACATGATCACAGTAAAACTGGTAAGATAGTCGGACATTATCGCGTCGACATGATTGATTTCTCAAAGCGGGGCTTCCTCAACGGATGGTCTTGGGCCTTCAGCCATGAGCCCTTC…
"group_8791		hypothetical protein	0	8	86	95	0	92.233	0		0.00836878	1	0.243098	1	0	1	1	1	50S ribosomal protein L30			MEIEEMTPPIMRIDLSTVGPLILNKMVQIQLDTGYLGRPGDQFVTVSAYKYTPNANLTIEMDDPFVLEIINPQYALISQERLRIYAAGSISYFSIPRENKDEITGSLYVDISDYTNRTILNGWSWAFSHEPFELKWWHHIVPKTWLR*	ATGGAAATCGAAGAAATGACACCACCAATTATGCGAATTGATCTATCAACGGTGGGGCCGTTGATTCTAAACAAAATGGTGCAGATACAGCTCGACACCGGATACCTTGGTAGACCGGGTGACCAATTTGTTACGGTATCAGCGTATAAGTACACCCCCAACGCCAATCTAACTATAGAAATGGACGACCCCTTCGTTTTAGAGATCATAAATCCACAATATGCTCTCATATCGCAAGAGCGACTACGAATATATGCCGCAGGTTCGATATCTTATTTTTCTATCCCCAGAGAAAACAAAGACGAGATAACAGGATCATTATATGTAGACATTAGCGATTACACGAATCGCACTATCCTTAATGGTTGGTCTTGGGCCTTCAGCCATGAGCCCTTCGAA…
"group_8792	iolG_2	Inositol 2-dehydrogenase/D-chiro-inositol 3-dehydrogenase	0	8	86	95	0	92.233	0		0.00836878	1	0.243098	1	0	1	1	1	Trans-1,2-dihydrobenzene-1,2-diol dehydrogenase; AltName: D-xylose 1-dehydrogenase; AltName: D-xylose-NADP dehydrogenase; AltName: Dimeric dihydrodiol dehydrogenase	R	COG2014: COG0673 Predicted dehydrogenase	MDTTATIGWGIAGTGRIARTVLKDFAHVPRARICAIASRSAARADAFADLVTQNLSCPRPDAHDSYVDMITNPTVNVVYVATPHPQHRPITLAAIDSGKAVLVENSLRRNCPCGCRNS*	ATGGACACCACGGCCACCATCGGTTGGGGAATCGCGGGCACTGGACGTATCGCCCGCACAGTTCTTAAAGACTTCGCACATGTCCCGAGAGCACGCATCTGCGCTATCGCGTCAAGGTCGGCAGCCCGCGCCGATGCTTTTGCCGACCTGGTTACTCAGAACCTGAGCTGTCCCCGCCCAGACGCTCATGATTCCTATGTCGACATGATCACCAACCCCACAGTGAACGTCGTTTACGTGGCAACCCCGCACCCTCAGCATCGACCGATCACCCTGGCTGCCATTGACTCCGGGAAGGCTGTTCTCGTCGAGAACAGCCTTCGCCGCAACTGCCCATGCGGCTGCCGAAATAGCTGA
"group_8793		hypothetical protein	0	8	86	95	0	92.233	0		0.00836878	1	0.243098	1	0	1	1	1	Alanine--tRNA ligase; AltName: Alanyl-tRNA synthetase;			MFFATLAGALIGSLWGLRLRVVKGREGAREFAFGPHMVAGAQLVLIMPALSGLWS*	GTGTTTTTTGCCACGCTGGCGGGCGCGCTCATTGGATCACTTTGGGGTCTGAGACTGCGTGTCGTCAAAGGACGAGAGGGGGCGCGTGAGTTCGCCTTCGGCCCGCACATGGTGGCCGGTGCCCAGTTGGTGCTCATTATGCCTGCTCTGTCGGGACTGTGGTCATGA
"group_8794		hypothetical protein	0	8	86	95	0	92.233	0		0.00836878	1	0.243098	1	0	1	1	1	Biotin synthase			MERPLATPRHRSKWRYTNSRRLQAVRVILTIVVSIGSIVLLALGIAAWSLPETEDIHLISASTVHLQKSPPLSQGQVVFISKDIKLDGTRPDSTLSCSITRESSMSKVTAPADPSIGERAREDTALRPVLQIGTTHGDETLHCSGTAAESGAVWIMPVRVGVPFRALVATVSGIGLLGLALLIHSGRLLDREG*	ATGGAACGACCGCTTGCCACACCCCGGCACCGAAGCAAGTGGCGGTATACCAATTCACGGCGATTACAGGCCGTACGCGTCATCCTCACGATCGTCGTGTCGATCGGTTCCATCGTGCTACTCGCGCTAGGCATCGCCGCTTGGAGCCTGCCCGAGACCGAAGACATTCACTTGATCTCCGCATCCACCGTCCATCTTCAGAAGTCACCACCGTTGTCACAGGGGCAGGTGGTATTCATCAGCAAAGACATCAAGCTCGACGGGACTAGACCTGACAGCACCCTGTCATGCTCCATAACCCGAGAGTCGAGCATGTCGAAAGTGACGGCCCCCGCCGACCCGTCCATTGGCGAACGTGCACGCGAGGACACCGCTTTGCGCCCAGTGCTGCAGATCGGA…
"group_8795		hypothetical protein	0	8	86	95	0	92.233	0		0.00836878	1	0.243098	1	0	1	1	1	Tyrosine-protein phosphatase Lar; AltName: Protein-tyrosine-phosphate phosphohydrolase; AltName: dLAR; Flags: Precursor			MSDLFVVAEAHPYWPSPSSWRDDDPFVLVMGVDNPSALAVWVREYDVGGVVIVHRAQTDRQVRFMANLASGAVPGLSVTTVTHRASALAAALACREVAPWREPLASKVEWLERILTTARSGVVLSSVAGLHDPNPGIMRHLASLLPWGPPFVVQFTPGVEFVRLPNSDSLFEGGVGSWHVTEGDGPLPCPF*	ATGAGTGATCTCTTCGTCGTCGCTGAGGCGCACCCGTACTGGCCTTCGCCGAGTTCGTGGCGAGACGACGATCCCTTCGTTCTCGTTATGGGAGTCGACAACCCCAGCGCTTTGGCTGTCTGGGTGCGCGAGTATGACGTTGGCGGTGTGGTCATCGTGCATCGGGCACAGACCGATCGGCAGGTCCGCTTCATGGCGAACCTTGCTAGTGGAGCTGTGCCTGGCCTTTCCGTGACGACGGTGACGCACCGGGCTTCGGCCTTGGCGGCTGCCCTCGCCTGCAGGGAGGTCGCACCCTGGCGTGAGCCTTTGGCCTCGAAGGTCGAATGGCTCGAACGAATCTTAACGACGGCGCGATCCGGGGTCGTGCTGTCGTCGGTGGCAGGTTTGCACGATCCG…
"group_8796		hypothetical protein	0	8	86	95	0	92.233	0		0.00836878	1	0.243098	1	0	1	1	1	Ankyrin repeat domain-containing protein 17; AltName: Gene trap ankyrin repeat protein; AltName: Serologically defined breast cancer antigen NY-BR-16			MTDGAHHRDALHAAHRAATDVLPVAGGPSEEGELSTVAAVFGPHVSDRTLDRRQLERTGQGTITLGDVPGPDSTFE*	ATGACAGACGGGGCACACCACCGAGACGCATTGCACGCCGCACACCGGGCAGCAACCGACGTACTCCCGGTCGCCGGAGGGCCATCCGAGGAGGGCGAACTCTCGACCGTGGCCGCCGTATTCGGCCCGCACGTCAGCGACAGGACGCTCGACCGACGCCAACTAGAACGGACAGGGCAGGGGACCATCACCCTCGGTGACGTGCCAGGACCCGACTCCACCTTCGAATAA
"group_8797		hypothetical protein	0	8	86	95	0	92.233	0		0.00836878	1	0.243098	1	0	1	1	1	Transcriptional regulatory protein CreB	UW	COG2014: COG4963 Flp pilus assembly protein, ATPase CpaE	MSTVIICHTDQNVVGDLRTVLDEVPDLVISHVVSTTIELHRAVAKGAPDLVLIGDQTGPDSADDVCRSFLAVHPETAVIQVLTHRSPQAALRAMEAGARGVVSQPFAFEDVSERIGRALEYADTMRTVIAGTVAQRRRRGRLICVAGAKGGVGTTTLAVHMAADFLRVHPQSRVCVVDADVEKGDVAAVLDIRQSVSIADIAKVYSDLSANTVGDAVIQHESGIHVMLAPVDVRESDYITPEAIHAILDLLRMEFPLVIVDAGGHVSPSQAAIAQMADEMVVVTSPDALVMRAFRKRAAAWESLGVRDEAELKVVVNKVDKRSIFPASAVAKLTVAKVVDVMLPFMPRALEVASNDRDPRALTEVSWWRLISSLRHEVGADESFPTSVDSQTRRIDLPE…	ATGAGTACCGTCATCATCTGTCACACTGATCAGAACGTCGTAGGCGACCTGCGAACCGTGCTGGATGAGGTTCCGGATCTCGTAATCAGCCATGTTGTCTCAACGACGATCGAGTTGCACAGGGCCGTTGCTAAAGGTGCTCCCGATCTCGTGCTTATTGGTGACCAGACCGGGCCCGACTCGGCCGACGACGTGTGTCGATCGTTCCTCGCCGTCCATCCTGAAACGGCTGTCATCCAGGTGCTGACTCACCGGTCGCCGCAAGCGGCATTGCGGGCTATGGAGGCGGGTGCGCGCGGTGTCGTCAGCCAGCCTTTCGCCTTCGAGGATGTTTCCGAACGTATCGGTAGAGCCTTGGAGTACGCCGACACGATGCGGACGGTCATCGCTGGCACTGTG…
"group_8798		hypothetical protein	0	8	86	95	0	92.233	0		0.00836878	1	0.243098	1	0	1	1	1	Putative conjugal transfer protein MT3759	UW	COG2014: COG4962 Pilus assembly protein, ATPase of CpaF family	MRSYAAFEDSRPSNTQADDHRESLVSVFRRLLLEEVDLGELSKLDTAQRRVRLERVIAHLVSREGVILSTSQRNQLVRRVVDEAVGLGVLEPILSDPSVSEIMINGHQTIYVERAGRLELWPTAFSSEEQLMQAIDRIVSTVNRRVDESSPMVDARLPPDSRMPRGARVNIVLPPLALNGPTVTIRLFPQALSLEAMVERKSLDMAMARLLQSFVQARLNIIVSGGTGSGKTTLLNALSTFIDPAERIITIEDAAELTLDQPHTIRLETRPANVEGGGQVTIRDLVRNSLRMRPDRIIVGECRGGEALDMLQAMNTGHEGSLTTVHANSPEDALVRLETLASMSDVDMPFQALHDQVNSAIDIIVQLQRTSYGARRVTTVSYVTSRRQEPFCIEPIMEW…	ATGAGGTCGTACGCAGCGTTCGAGGATTCTCGACCCAGCAACACCCAGGCTGACGATCATCGCGAGTCGCTCGTGTCGGTTTTTCGCCGTCTCCTTCTTGAGGAGGTCGACCTGGGAGAGTTGTCCAAGCTTGACACCGCCCAGCGTAGGGTGCGCCTGGAGCGGGTTATCGCTCACTTGGTCTCCCGCGAGGGAGTTATTTTGTCGACCTCTCAGCGCAACCAATTGGTGCGTCGGGTCGTCGACGAGGCAGTCGGTCTGGGTGTGCTTGAACCAATCCTCTCGGACCCGAGCGTCAGCGAGATCATGATCAACGGCCACCAGACCATCTATGTTGAGCGAGCCGGTCGCCTGGAACTGTGGCCAACGGCCTTCAGCTCCGAGGAACAGCTCATGCAG…
"degU		Transcriptional regulatory protein DegU	0	8	86	95	0	92.233	0		0.00836878	1	0.243098	1	0	1	1	1	Transcriptional regulatory protein YdfI	TK	COG2014: COG2197 DNA-binding response regulator, NarL/FixJ family, contains REC and HTH domains	MSENKVITVLVVDDSAVMRLGLRTLLDQDDGIEVVGEAENGDIAVRCATELHPDVILLDIRMPRQDGLSVLSQLAAGSTVIMITFTDDAGAIRRAMDEGAAGYLVHGTFDARSLGHMIRSAKAGVMPVAPMVMSALAGRGHGTEIARLPGIRRNMGLSERQAEVMDLIAAGQSNKEISKTLFLAEKTVKNHINQIFATLGVTTRAQAIVLWLQGSGPDGPERELGSAWVHS*	GTGAGTGAAAACAAGGTGATCACGGTGCTCGTGGTCGACGATTCCGCTGTCATGCGTCTGGGGTTGCGGACCCTGCTCGACCAGGACGACGGCATCGAGGTGGTGGGCGAAGCCGAGAACGGTGACATCGCAGTGCGCTGCGCCACCGAGCTTCATCCTGATGTCATTCTGCTCGACATCCGGATGCCTAGGCAGGACGGACTGTCAGTGCTGTCTCAGCTCGCTGCGGGGTCAACGGTCATCATGATTACTTTCACCGACGACGCTGGCGCGATCCGACGGGCTATGGACGAAGGCGCTGCGGGATACCTCGTGCACGGTACTTTCGACGCCCGCTCGTTGGGCCACATGATCCGCAGTGCGAAGGCCGGCGTTATGCCCGTGGCGCCTATGGTCATG…
"group_8800		hypothetical protein	0	8	86	95	0	92.233	0		0.00836878	1	0.243098	1	0	1	1	1	Putative glycerol transporter Lin0368			MNGLVLTTTVHTQLAIKSMVEKLRQNERGASALEYVGMLLVGAMFVAGVVAAVNKDQVTKWVQGATKVIDGINL*	ATGAACGGTCTGGTTCTCACCACCACTGTTCACACGCAGCTCGCCATCAAGTCGATGGTTGAGAAACTTCGTCAGAACGAGCGTGGTGCCAGCGCTCTTGAGTACGTCGGCATGTTGCTCGTCGGTGCCATGTTCGTTGCCGGCGTCGTGGCTGCTGTTAACAAGGACCAGGTCACGAAGTGGGTCCAGGGTGCGACGAAGGTCATCGACGGTATCAATCTGTGA
"group_8801		hypothetical protein	0	8	86	95	0	92.233	0		0.00836878	1	0.243098	1	0	1	1	1	Metal transporter CNNM2; AltName: Ancient conserved domain-containing protein 2; AltName: Cyclin-M2			MDADGVYRIGACRRRHMSTLGGCGITVKMCRGWGELVLRKDEEGQASTALLLSFTFVLLLVAVMAIPRFAKAGTERTGLDSAADVAALAGAQQVQEMLPQIVEAYAWSGGESPEVGSIGAEAAISFAERNGSHVVMYQYTPVDGLVSVTVRSNKVQENGMQNTGHAVADSGFAFGAGCALDVPTPTPLSGPVVSTTSTPGDAGDPAPVPIEPTSGHMRCGDKVIDVGVGKRSGAEVWVSPREIRDFLLGGRRASLVR*	GTGGACGCCGATGGTGTCTACCGCATCGGTGCGTGTCGACGCAGACATATGTCGACGTTAGGTGGATGTGGGATTACCGTGAAAATGTGTCGGGGATGGGGGGAATTAGTGTTACGCAAAGATGAAGAGGGGCAGGCTAGCACCGCCCTCCTCTTATCATTCACATTCGTCTTGCTCTTAGTGGCGGTGATGGCAATTCCACGTTTCGCCAAGGCAGGAACTGAGCGCACTGGACTTGATAGCGCTGCCGATGTCGCTGCTTTGGCGGGGGCGCAGCAAGTCCAGGAAATGCTCCCGCAAATCGTCGAGGCCTATGCTTGGTCGGGCGGGGAAAGCCCGGAGGTTGGGTCGATTGGGGCAGAGGCCGCCATCTCCTTTGCAGAGCGAAATGGGTCGCAT…
"group_8802		hypothetical protein	0	8	86	95	0	92.233	0		0.00836878	1	0.243098	1	0	1	1	1	Chromosomal replication initiator protein DnaA			MKGRPVFVGCVAVLVLTACGGAGVSAGSHPHTAVASSSVSVVGMSASPSASVSVMGSEQAAAVESAAGKAIRDKVKEDGGPIPKEAAAIRFRPNLYTREVVLHVSSVRTGPTGTVLTFWVTSQDSDDAVMFHNLPENFPSIIDAAGGVKYGVNYFNKPLYPREVVGSQEPQIDATSVYVMQASYPPLPKSVTKVKIAVGSAKTSPDISVIR*	ATGAAGGGTCGTCCGGTTTTCGTTGGCTGTGTGGCTGTGTTGGTTTTGACGGCTTGTGGTGGTGCTGGTGTGTCTGCTGGGTCGCATCCTCATACTGCTGTTGCTTCTTCAAGTGTGTCTGTGGTGGGTATGTCGGCGTCGCCGAGTGCGTCGGTTAGTGTGATGGGTTCGGAGCAGGCTGCGGCTGTGGAGTCGGCGGCGGGTAAGGCGATTCGGGATAAGGTGAAAGAGGATGGTGGCCCAATTCCCAAAGAGGCTGCCGCGATTCGCTTTCGCCCGAATCTTTATACCCGGGAAGTGGTTTTGCATGTGTCATCGGTGCGTACTGGGCCGACTGGGACTGTCCTGACTTTCTGGGTGACTTCACAAGACAGTGACGATGCCGTGATGTTCCATAAT…
"group_8803		hypothetical protein	0	8	86	95	0	92.233	0		0.00836878	1	0.243098	1	0	1	1	1	Ubiquitin carboxyl-terminal hydrolase MINDY-3 homolog; AltName: Deubiquitinating enzyme MINDY-3; AltName: Protein CARP homolog	S	COG2014: COG3198 Uncharacterized protein	MSNDQQPPHYPQPQYPGEGPQGQPNPQYALNSGGMPPSKPKKPIYKRVWFWIVIAVVVLGICAGLGGGSKGGDGQKSGSDKAASAPATSQAKQVEKPAAKTTDEDQVKGDLALLKGWKLNKDEFTVHVMGYVRNNSDESINNYVQIEFNAYDASGNNTDTCMVNTNTIDAHGKWKFDAICSKDPSEIKTVKFKDITGI*	ATGTCCAATGACCAGCAACCACCCCACTACCCACAACCGCAGTACCCGGGAGAAGGTCCGCAAGGTCAGCCCAACCCCCAATATGCCCTGAACTCGGGCGGGATGCCGCCGTCGAAGCCAAAAAAGCCGATCTACAAGCGGGTGTGGTTCTGGATTGTCATCGCCGTCGTCGTTCTGGGGATTTGCGCAGGTCTGGGAGGAGGGTCGAAAGGAGGTGACGGGCAGAAATCCGGTAGTGACAAGGCCGCGTCGGCCCCAGCTACGAGCCAGGCCAAGCAGGTCGAAAAGCCTGCCGCGAAGACCACCGACGAGGATCAAGTCAAAGGTGATCTTGCCCTGCTCAAGGGTTGGAAGTTGAACAAGGACGAGTTCACGGTCCATGTGATGGGGTACGTACGC…
"group_8804	nanE_1	Putative N-acetylmannosamine-6-phosphate 2-epimerase	0	8	86	95	0	92.233	0		0.00836878	1	0.243098	1	0	1	1	1	Putative N-acetylmannosamine-6-phosphate 2- epimerase; AltName: ManNAc-6-P epimerase	G	COG2014: COG3010 Putative N-acetylmannosamine- 6-phosphate epimerase	MNSVVQSLTKGLIVPCQTLPGEPIHSESDGVTPLFATAAAQSGAVDICANSVRDIKTILSTGADIVAVGGTITRPAHICTHFIDAIRSRIPHTSLEN*	ATGAATTCAGTCGTTCAGTCCCTAACGAAGGGACTCATCGTGCCGTGCCAGACATTGCCTGGTGAACCCATACATTCCGAGAGTGATGGCGTCACGCCCCTATTCGCGACGGCAGCTGCGCAGTCCGGGGCCGTCGACATCTGTGCCAACTCGGTCCGCGACATCAAGACAATCCTGTCCACCGGAGCCGACATCGTTGCCGTTGGTGGCACAATCACCCGTCCCGCCCACATCTGCACCCACTTCATCGACGCGATTCGCTCCCGCATCCCCCACACGTCCTTGGAGAACTGA
"group_8805		hypothetical protein	0	8	86	95	0	92.233	0		0.00836878	1	0.243098	1	0	1	1	1	Acetyl-coenzyme A carboxylase carboxyl transferase subunit beta;			MDALHTGTGWRSSARVQLCDADLTAIAGEMGKVLALELARMFFLVLPISTDGQNPHDPVLTSSADHPSGSSDDPTLRPHRAGKSRR*	ATGGACGCCCTACACACTGGCACCGGCTGGCGCAGCTCAGCTCGCGTTCAGCTATGTGACGCCGACCTGACGGCCATCGCAGGTGAGATGGGGAAGGTCTTGGCGCTTGAGTTAGCACGTATGTTCTTCCTCGTTCTGCCCATCAGTACCGATGGGCAGAACCCTCACGATCCCGTCCTGACGAGTTCCGCTGACCATCCATCCGGGAGCAGCGATGATCCCACTCTGCGCCCACACCGCGCAGGAAAGTCTCGACGATAA
"group_8806		hypothetical protein	0	8	86	95	0	92.233	0		0.00836878	1	0.243098	1	0	1	1	1	Sensor histidine kinase YvfT	T	COG2014: COG4585 Signal transduction histidine kinase	MVVIVGTSHPIPLRRRNRNALAAGIWLVFLAYTVVSLQSSPLPPWRIALGWVGLAIFALFYLALFWWHVDGLELWYTKRQVRRSAIVGQVVLVVLCALLALVSPKMVTSALAYPIAFAVFQMPEVALEITLAIEVVGMAVLVWTAPDLMPWAICSAISVALVTVVGVLGRTACRGQLARQAEQDVLARLEERQRVASDVHDLLGQTLTVIAMKAQLVERLIGTDPDAARAQAVELHGLSRRALGQVRELVSDMAHMGVDAQLAAARAALEAAGLECVVSDTRTDVQRGCHGEGSEFDTVRGWVLREAVTNVVRHAQAHTCFVEIDDEILAISDDGCGRGGAPEGNGLTGMRRRVEAAGESCGSGRGNVVTVPGLS*	ATGGTAGTGATCGTAGGGACATCGCATCCGATTCCCCTGCGGCGTCGCAACCGCAACGCCCTCGCTGCTGGTATCTGGCTCGTCTTCCTCGCCTATACCGTAGTGTCCCTTCAGAGTTCGCCTTTACCGCCATGGCGCATCGCTTTGGGCTGGGTGGGGCTGGCCATCTTCGCGCTGTTCTACCTGGCGCTGTTCTGGTGGCATGTTGACGGGCTGGAACTGTGGTACACGAAACGTCAGGTCCGTAGAAGTGCCATCGTGGGTCAGGTTGTGCTCGTGGTCTTGTGCGCCCTGTTGGCCCTTGTCAGCCCCAAGATGGTGACCAGCGCGCTAGCGTACCCGATAGCCTTCGCTGTCTTCCAGATGCCTGAGGTAGCCCTAGAGATCACGCTTGCCATC…
"group_8807		hypothetical protein	0	8	86	95	0	92.233	0		0.00836878	1	0.243098	1	0	1	1	1	Cartilage intermediate layer protein 2; Contains: Cartilage intermediate layer protein 2 C1; Contains: Cartilage intermediate layer protein 2 C2; Flags: Precursor			MSIPLRVGTLALIRSPRTFLGPWLVDVLAIATLCSLTALVDAAARSNSNVGALTVFLVTTAVGLFAVMGSVFNVVRAGYEHDIEALNSLGGRQSYGKAITVTQSVGTCLTAIPLGLLATFPTYEVIIALLRTGGFHGVPSVSPSWITSCAVGIGIGVVLAVVGGWRARPLKVHSVSPDSSTVSKLVRYLLGASTIVGSLLLLKAASHTGLGALFGATLLWISGCVLLVAPILFFAICRVLSGLPGTSWAWPARISLVRNRVFKLSASVTVVALAAILFSSTVSMITGAEQAQREALAKSFRPTAIVATTPNGAPLDTATARHICTSTPDCSGIVLIAPENSSQSGEAYTTSQVIDTLYSKGPRKIVPGGLSASPWKHLNVSHPSGLSEAWHGIPVFKTQ…	ATGAGTATCCCGCTCCGGGTGGGCACCCTAGCACTAATACGTTCACCTCGTACCTTTCTTGGACCATGGCTAGTCGACGTACTAGCTATAGCCACATTGTGCTCACTGACGGCCCTAGTAGATGCTGCCGCCAGGAGCAATAGCAACGTTGGCGCGTTGACGGTGTTTCTGGTTACTACAGCTGTTGGACTTTTTGCGGTCATGGGCAGCGTCTTCAACGTGGTTCGTGCAGGTTATGAGCATGATATTGAAGCGCTGAATTCTTTAGGTGGCCGACAAAGTTACGGAAAGGCGATAACTGTAACCCAGTCAGTTGGGACCTGCCTTACTGCTATTCCATTGGGTCTGCTAGCAACGTTCCCTACATACGAGGTTATCATCGCTTTACTGCGCACGGGA…
"tcyC		L-cystine import ATP-binding protein TcyC	0	8	86	95	0	92.233	0		0.00836878	1	0.243098	1	0	1	1	1	Probable ABC transporter ATP-binding protein PEB1C	M	COG2014: COG1136 ABC-type lipoprotein export system, ATPase component Length=215	MRIDIHAVIAAQPKGSFNLRIPELLIDEGQMVVAVGPSGSGKSTLLDVCAGVIKVTKGHIAVLNTDLSSKKARTKIRRMGTYMTQRGSVVDYLTAAENVLLAGDLAGVRRNRRTVLNLLNEVGLEAQANKKAANLSGGQRQRVAMASALYRHSPLVWADEPTSALDSETAMTVFKGLRSLAHHHGATVLCVTHDVRHAKTVADTIIEVNDGVVSPGQVPLCHGSRAPEERS*	ATGCGAATTGATATACATGCAGTCATCGCAGCCCAACCTAAAGGGTCTTTCAATTTAAGGATCCCAGAGCTGCTTATTGATGAAGGCCAGATGGTCGTCGCGGTCGGGCCGTCCGGATCTGGCAAGTCGACTCTCCTGGACGTGTGCGCTGGAGTAATCAAAGTTACCAAGGGTCACATAGCCGTACTGAACACAGATCTATCTTCAAAAAAGGCTCGAACCAAGATCCGTCGTATGGGTACTTACATGACGCAGCGCGGATCAGTGGTGGATTATTTGACCGCCGCCGAGAACGTGCTGCTTGCTGGCGACCTTGCCGGGGTACGACGTAATCGCCGTACCGTGTTGAATCTTTTAAACGAGGTCGGTCTTGAGGCCCAAGCGAATAAGAAAGCAGCA…
"group_8809		hypothetical protein	0	8	86	95	0	92.233	0		0.00836878	1	0.243098	1	0	1	1	1	SKI/DACH domain-containing protein 1; AltName: Protein DLN-1			MLISKRPLMLAATLVPLIATAVSAPSAVATSISIAGPRRASIQ*	ATGCTCATCTCAAAGCGACCCCTAATGCTCGCTGCGACCCTCGTGCCGCTCATCGCCACCGCCGTGTCAGCCCCGTCTGCCGTGGCGACATCAATATCCATTGCCGGCCCAAGGCGGGCCAGCATCCAGTAA
"group_8810	luxS_1	S-ribosylhomocysteine lyase	0	8	86	95	0	92.233	0		0.00836878	1	0.243098	1	0	1	1	1	S-ribosylhomocysteine lyase; AltName: AI-2 synthesis protein; AltName: Autoinducer-2 production protein LuxS	T	COG2014: COG1854 S-ribosylhomocysteine lyase LuxS, autoinducer biosynthesis	MATLRDILKLDTTPAANEVQCGWGTNHSLKPAQEAAHTMLNHRDHWKQVMA*	GTGGCCACCCTGCGCGACATCCTCAAGCTCGACACCACCCCTGCCGCTAACGAAGTACAGTGCGGGTGGGGAACCAACCATTCCCTCAAGCCCGCCCAAGAAGCCGCCCACACAATGCTGAACCACCGCGACCACTGGAAACAGGTAATGGCCTGA
"group_8811		hypothetical protein	0	8	86	95	0	92.233	0		0.00836878	1	0.243098	1	0	1	1	1	Uncharacterized protein Rv1792c/MT1741/Mb1728c			MRIRKSASAVVATVIVAALFGGTAGSMTVVAHAESISNKSQTVTLAMQALSDRSDLAHGGDGCIAVGDREVVRWHGGIPVAEATNSHQVSTYGWTSWGSRAALFVLRHSVHKLPAKIWPWVNKIADVLEQTEIWEKAPIISPWVKLGSRTMLPRRLRVGSFSSWAEV*	ATGAGGATAAGGAAGTCCGCCTCGGCTGTGGTGGCGACGGTTATCGTTGCGGCCCTTTTCGGTGGCACTGCTGGCTCGATGACTGTAGTTGCACATGCGGAGTCGATATCTAACAAGAGTCAAACGGTTACTTTAGCGATGCAGGCCTTGTCGGATCGCAGCGATCTGGCCCATGGCGGCGATGGTTGTATCGCTGTTGGTGATCGTGAAGTTGTGCGATGGCATGGTGGAATTCCAGTAGCGGAAGCGACCAATTCTCACCAAGTATCCACGTATGGTTGGACATCATGGGGGAGCAGAGCCGCCCTTTTTGTGCTGCGCCATTCCGTGCACAAACTACCAGCCAAAATCTGGCCTTGGGTCAACAAAATCGCAGATGTTCTTGAGCAAACAGAGATA…
"group_8812		hypothetical protein	0	8	86	95	0	92.233	0		0.00836878	1	0.243098	1	0	1	1	1	Lactose phosphotransferase system repressor	KG	COG2014: COG1349 DNA-binding transcriptional regulator of sugar metabolism, DeoR/GlpR family	MTAITNYEPAFQRLRDQRGTKVILTGGRYLSWADAFVGPLTTHTSRACAPTPW*	ATGACCGCGATCACCAACTACGAGCCCGCCTTCCAGCGGCTGCGCGACCAGCGCGGCACGAAGGTAATTCTCACGGGTGGGCGGTACCTCTCCTGGGCCGATGCCTTCGTCGGACCTCTGACGACCCACACATCTCGAGCATGCGCGCCGACGCCGTGGTGA
"group_8813		hypothetical protein	0	8	86	95	0	92.233	0		0.00836878	1	0.243098	1	0	1	1	1	Pre-mRNA-splicing factor SLT11			MTAHPLAIIVGTFAVLALVQTIVCVETCEETRRIATSSHSDLSGGRVRVNDWTIDRRVHSLIGALQ*	ATGACGGCTCACCCGCTCGCCATCATTGTCGGGACCTTTGCCGTTCTGGCTCTGGTGCAGACGATCGTCTGTGTGGAGACATGTGAGGAAACACGGCGGATCGCCACGTCCAGCCACTCCGACTTATCTGGGGGGCGAGTCCGAGTAAATGACTGGACAATTGACCGGAGGGTCCATAGCCTTATTGGAGCGCTCCAATAA
"group_8814	degA_2	HTH-type transcriptional regulator DegA	0	8	86	95	0	92.233	0		0.00836878	1	0.243098	1	0	1	1	1	HTH-type transcriptional regulator GalR; AltName: Galactose operon repressor	K	COG2014: COG1609 DNA-binding transcriptional regulator, LacI/PurR family	MSRGSRPTQVDVARLAGVSRQTVSLVVRDDPRVAEKSRRSVREAMRALGYYPNMAARVLAAHTTRVVGVVIAQLTNPFNAELAEALRGACERVGLVPFVSPVSDERGDVLVAVRRFLQLGVDGLLLVSPLATDEELDEIGRQVPTVVLIRNAGPASVDLVRVDDAAGGRLVAEHLVASGYCPVVHVGSDRYVHGDSTSERRAGYRLVMASIGQEPMEISMDGADLKETIARLVVRNRRFALCCHNDVTAFAATGCIRALGLRPGADVGITGFDDTSISSLPGIDLTTIHAGIPDIARCAVDVLGERCEGRRQPRDVVLPHSLVVRGSSRCPDNID*	ATGTCACGTGGGTCCCGTCCTACCCAGGTTGACGTCGCTCGACTGGCCGGGGTGTCTCGTCAGACGGTGTCCTTGGTGGTCCGAGACGACCCTAGGGTCGCTGAGAAGAGCCGACGCAGCGTGCGCGAGGCGATGCGGGCCCTTGGCTACTACCCGAACATGGCGGCTCGTGTGCTGGCTGCACACACCACGAGGGTTGTTGGAGTCGTTATTGCACAGCTCACGAACCCTTTCAACGCGGAGCTAGCGGAAGCGCTACGTGGCGCCTGTGAGCGCGTCGGACTGGTTCCGTTCGTCTCACCCGTGAGCGACGAACGGGGGGATGTGCTGGTGGCCGTCCGGCGGTTCCTTCAGCTGGGAGTGGATGGTCTATTGCTTGTGTCCCCGCTGGCTACTGAC…
"group_8815	iolT_1	Major myo-inositol transporter IolT	0	8	86	95	0	92.233	0		0.00836878	1	0.243098	1	0	1	1	1	Major myo-inositol transporter IolT	GEPR	COG2014: COG0477 MFS family permease	MTSSQQGRDMNEIPLSEIPELVARTPPSGKKRSIALLAAVATFGSLLFGYDTGVISGALPYMYLPRVAGGLALNSFEEGLVGGILAIGAAFGAIIGGQLSDRYGRRHNILMLAIIFIVGTVGCTLAPNIWVLYPFRFVLGWAVGGASSTVPIYLSENAPKRIRGPLVAVDQFMIVTGQLLAYTMNAILSSSHGGPRVQVDHDPSGEFSHGQWAAWDAVGRINDITVMAGNGQAWRYMLVLATIPAVCLWIGMRMMPESSRWYAANGHLMESIGALKRIRDEDKDDVADEIKQMVEINRVEAHEEEWTLSQAWNIKWTRKIILIGCFLGFFDQLTGINTAMYYLPKILESAGFSAASSIELNVITGLASCIGAAFGFVLVSKLLRRHVGIYQETGVSLSL…	ATGACGTCCTCTCAGCAAGGTAGGGATATGAATGAGATCCCTTTGTCGGAGATCCCGGAATTGGTGGCTCGCACGCCGCCCTCGGGCAAGAAGCGATCCATCGCGCTCCTGGCGGCCGTGGCGACGTTCGGGTCGCTGCTGTTTGGGTATGACACGGGCGTGATCTCCGGGGCGCTGCCGTACATGTATCTACCTCGCGTGGCTGGCGGCTTGGCCCTTAACTCTTTCGAGGAGGGGCTCGTCGGTGGCATCCTGGCGATCGGAGCGGCCTTCGGGGCGATCATCGGGGGACAGCTGTCGGACCGGTATGGGCGACGCCACAACATCCTCATGCTCGCAATCATCTTCATCGTTGGCACGGTGGGATGTACTCTCGCGCCGAACATCTGGGTCCTGTAT…
"group_8817		hypothetical protein	0	8	86	95	0	92.233	0		0.00836878	1	0.243098	1	0	1	1	1	Histidine ammonia-lyase;			MRIAVLDTGPCESSLGGKRFQGLTAIASTGDQLGERAVIASLIVVWGATRLSSSRVDGLGRGFQRICPRCLEGARSRPGADDVDGCGDAACHISMVGGKTDDPARSPMPDQRS*	ATGCGGATCGCGGTGCTCGATACGGGGCCCTGTGAGTCCAGTCTGGGTGGAAAACGGTTCCAGGGGCTGACGGCTATTGCGTCGACGGGGGATCAGCTCGGTGAGCGGGCGGTGATCGCCTCCTTGATAGTGGTGTGGGGCGCTACAAGGCTTTCCAGCAGCAGGGTTGACGGGTTGGGTCGGGGTTTCCAGCGGATCTGCCCGAGGTGCTTGGAAGGCGCGCGGAGCAGGCCGGGAGCCGACGACGTCGACGGGTGCGGTGATGCTGCGTGCCATATCTCCATGGTAGGGGGTAAGACCGACGATCCGGCGCGCTCACCTATGCCCGATCAACGCTCATAG
"group_8818		hypothetical protein	0	8	86	95	0	92.233	0		0.00836878	1	0.243098	1	0	1	1	1	Zinc transporter zipt-7.2; AltName: Histidine- rich membrane protein KE4 homolog 2			MILVKIPVVVLDDVNSSIRDFSGFDGIYQCSGVCEFTTGAVDEKSALAHHGELLRVDHVVAHRHSGHMQGDGVAVVEQCFQVDELDDVVLLWVRREVAG*	GTGATCTTGGTGAAAATACCTGTGGTCGTTCTCGATGACGTCAATAGCAGCATCCGCGACTTTTCCGGATTCGATGGCATCTATCAGTGCTCGGGTGTTTGTGAGTTCACCACGGGCGCAGTTGACGAGAAAAGCGCCCTAGCGCATCATGGCGAATTGCTCCGCGTCGATCATGTGGTGGCTCATCGGCATAGCGGGCACATGCAGGGTGATGGCGTCGCTGTTGTGGAGCAGTGTTTCCAAGTCGACGAACTCGACGATGTCGTTTTGTTGTGGGTTCGGCGGGAGGTCGCAGGCTAG
"group_8819		hypothetical protein	0	8	86	95	0	92.233	0		0.00836878	1	0.243098	1	0	1	1	1	Putative sugar kinase PH1459	G	COG2014: COG0524 Sugar or nucleoside kinase, ribokinase family	MSGALVIGESLIDVVNDEAHRGEHPGDSPMNVAITISRAGANPPRTAELG*	ATGTCGGGAGCACTTGTTATTGGGGAGTCATTGATTGATGTTGTCAATGATGAGGCGCATAGGGGTGAGCATCCTGGGGACTCCCCGATGAATGTCGCGATTACCATCTCCCGCGCCGGCGCGAACCCACCGCGCACCGCCGAATTAGGGTGA
"group_8821		hypothetical protein	0	8	86	95	0	92.233	0		0.00836878	1	0.243098	1	0	1	1	1	Uncharacterized protein U55			MGAPEGPKQVSSGVIHRVIHQLGMTHMDVISTNVISEFSSLSPRRGGDGADRGVVRKMSAQPGKGHWSAWP*	GTGGGGGCGCCCGAGGGTCCGAAACAAGTCTCCTCGGGAGTTATCCACAGGGTTATCCACCAACTGGGGATGACTCACATGGATGTAATTTCAACTAATGTCATTTCCGAGTTCAGCTCTCTGAGTCCCCGTAGGGGCGGTGACGGTGCTGACCGAGGCGTGGTGCGAAAAATGTCAGCACAGCCGGGGAAGGGGCACTGGAGTGCCTGGCCCTGA
"group_8822		hypothetical protein	0	8	86	95	0	92.233	0		0.00836878	1	0.243098	1	0	1	1	1	Beta-mannanase/endoglucanase A; Includes: Mannan endo-1,4-beta-mannosidase A; AltName: Beta-mannanase; AltName: Endo-1,4-mannanase; Includes: Endo-1,4-beta- glucanase; AltName: Cellulase; Flags: Precursor			MMALVMVGLATVACGADEDSTGATGGITPVASVAPTPSPTLTPSAEAPKFVKVTATPAPGTKQDALFLEAKRVYETYLEQTLLFEQEGGGESLPLELKKTVGGPWENVLEEYYEKVGKRGHHVTSQSAGFGNIALSCIKTERPYLITLRSCVDQRQWVFVDKSGGEVSRGNVRQIIMSMTKGNGSLVIAAASSKGVDKCAV*	ATGATGGCCCTTGTCATGGTCGGTCTAGCGACAGTGGCATGTGGCGCTGATGAGGATTCCACTGGTGCGACGGGCGGGATAACTCCAGTTGCGAGCGTGGCCCCGACGCCAAGTCCGACCCTAACGCCGAGTGCGGAGGCGCCGAAGTTTGTGAAAGTGACGGCAACGCCGGCTCCAGGGACGAAGCAGGATGCGTTGTTCTTGGAAGCGAAGAGGGTCTATGAGACGTATCTGGAACAGACTCTGCTTTTTGAGCAAGAAGGTGGGGGTGAGTCTTTACCTCTAGAGCTTAAGAAAACAGTAGGCGGCCCATGGGAAAATGTTCTCGAAGAATATTATGAAAAGGTGGGAAAGCGAGGGCATCACGTAACTTCCCAGTCTGCTGGATTCGGAAATATA…
"group_8823		hypothetical protein	0	8	86	95	0	92.233	0		0.00836878	1	0.243098	1	0	1	1	1	Uncharacterized protein MJ0574			MPELLQLGYRFRPTGRQLLLLRDGQVGLLSIFAHDLPGGGWVVRNHGIDGAGNGVDTLEHMILLTALSVLAITVPTIVFIFALLSILRSDRLTGTGKVIWIVVCFCFPLVGPIVWFIAGKSTALN*	ATGCCAGAGCTGCTGCAACTTGGGTACAGATTTCGCCCGACCGGACGCCAGTTGCTGCTACTACGTGACGGGCAGGTGGGGCTGCTGTCAATTTTCGCCCATGATCTGCCGGGCGGTGGCTGGGTCGTTCGTAATCACGGCATCGATGGCGCGGGCAACGGCGTCGATACGCTGGAGCACATGATTCTCTTAACCGCTCTGTCGGTCTTGGCCATCACCGTTCCGACCATCGTGTTCATCTTTGCTCTTTTGTCGATTCTCAGATCGGACCGCTTGACGGGCACGGGAAAGGTGATCTGGATCGTTGTCTGCTTCTGCTTCCCACTTGTCGGACCGATCGTGTGGTTTATCGCAGGTAAGAGCACAGCGCTGAATTGA
"group_8824		hypothetical protein	0	8	86	95	0	92.233	0		0.00836878	1	0.243098	1	0	1	1	1	Ascorbate transporter, chloroplastic; AltName: Phosphate transporter PHT4;4;			MFPCSGVLARVVAPLAHSVVNKVTKEILEFLVLWWIYFTLMQPVSYAFGASVMVTIVTSAAGPQPLSPPSSDH*	GTGTTTCCCTGCTCTGGGGTGTTGGCAAGGGTTGTCGCTCCATTAGCTCATTCGGTGGTCAATAAAGTCACCAAGGAAATCCTTGAGTTTCTTGTGCTCTGGTGGATTTACTTCACTCTCATGCAGCCGGTCAGCTACGCTTTTGGCGCCAGCGTTATGGTGACGATCGTTACCTCCGCCGCGGGACCGCAACCTTTATCACCACCTAGCTCCGATCACTGA
"group_8825		hypothetical protein	0	8	86	95	0	92.233	0		0.00836878	1	0.243098	1	0	1	1	1	DNA-directed RNA polymerase subunit beta';			MFGILMLAGRSGSGLLAGTVNGSKSKTPPVPESVRAVSDSVTWRRSSLD*	GTGTTTGGTATTCTGATGCTCGCCGGGCGATCCGGCTCGGGATTGCTAGCTGGGACCGTCAACGGCTCCAAGTCGAAAACTCCCCCGGTTCCCGAATCCGTGCGGGCCGTCTCCGACTCCGTGACCTGGCGACGTTCCTCTCTCGACTAA
"group_8826		hypothetical protein	0	8	86	95	0	92.233	0		0.00836878	1	0.243098	1	0	1	1	1	Spindle pole body component 97; AltName: DdSpc97;			MGSEVSDRTVLQDETFCVLRSANIRCVTGLALSTFCTTSRSTSEVSSSSTSKPSAWNITLAFTTRCHYPPDNSSPPMTSTEDGSRPSRSA*	ATGGGTTCCGAGGTCAGCGATCGTACCGTTCTGCAGGACGAGACCTTCTGCGTGCTGCGGAGTGCAAACATTCGATGTGTGACCGGATTGGCACTCAGCACGTTCTGCACGACCAGTCGCTCCACCTCCGAGGTGAGCTCGTCGAGTACAAGCAAGCCATCCGCCTGGAACATCACCCTAGCGTTCACCACACGTTGCCACTATCCTCCCGACAACTCCTCGCCGCCCATGACGTCGACCGAGGACGGTTCCCGGCCCTCACGCTCGGCATGA
"group_8827		hypothetical protein	0	8	86	95	0	92.233	0		0.00836878	1	0.243098	1	0	1	1	1	Uncharacterized protein pXO2- 81/BXB0111/GBAA_pXO2_0111	L	COG2014: COG4227 Antirestriction protein ArdC	MHAGITPTEYYEHRGQCEVEAESVVHVVAGILGLDTSAYSVGYVAGWPKGDAELIRQSASRVLAAAHRIAEAIIEDSTD*	ATGCACGCCGGCATCACCCCCACCGAGTACTACGAGCACCGGGGACAGTGCGAGGTCGAGGCCGAGAGCGTCGTTCACGTGGTCGCCGGTATTCTCGGACTCGACACCAGCGCCTACAGCGTCGGCTACGTCGCCGGATGGCCCAAGGGAGACGCCGAACTCATCCGACAGAGCGCCAGCCGTGTACTGGCCGCCGCGCACCGGATCGCCGAAGCTATCATCGAGGACTCCACTGATTAG
"group_8828		hypothetical protein	0	8	86	95	0	92.233	0		0.00836878	1	0.243098	1	0	1	1	1	Mucin-5AC;			MAQFCNVSITLATFASAAVLLISITAPASASPSSPSDPPLLSATTAVRAQVTNPDTNRTYTPSSTASKVGLNASSGDPIVASYWTPERMKNAMPTETPTSTAEVDRQIDELKQQASANESLTDGSSPVAATSTTITPQAAPPVTNFSKPTEKSSTIIRPTARITCAPDPPLIATPNV*	ATGGCCCAGTTCTGCAACGTATCCATCACCCTCGCAACCTTCGCATCAGCGGCCGTTCTCCTCATCTCGATCACTGCACCGGCATCCGCATCGCCCAGCTCACCGAGTGATCCACCACTGTTGTCCGCCACCACAGCAGTACGTGCACAGGTAACGAACCCCGACACAAATCGGACCTACACACCGTCCAGTACCGCGAGCAAAGTTGGCCTCAATGCGAGCAGCGGCGACCCCATTGTCGCCTCCTACTGGACACCCGAACGCATGAAGAACGCCATGCCCACCGAGACCCCGACAAGCACGGCTGAAGTAGACCGACAGATTGATGAGCTCAAACAACAGGCTTCAGCAAACGAGTCGCTTACTGACGGCTCCTCTCCCGTAGCGGCAACGTCGACC…
"group_8829		hypothetical protein	0	8	86	95	0	92.233	0		0.00836878	1	0.243098	1	0	1	1	1	CRISPR system Cascade subunit CasD			MTVLLLRLAGPLQSWGDSSRFTTRATRREPTKSGVIGLLAAAQGRRRTDSLEDLLTLRFGVRTDQPGSIVRDFQTAMDWAHPKKDGRVKAMPLSNRYYVADAVFVAAVEGDPSLPPGVGRGNQRPGVPALPRTKILSHGRTGVLRRARERAGEDLGR*	GTGACCGTCCTGCTCTTACGCCTCGCGGGGCCCTTGCAGTCCTGGGGAGATTCCAGCCGATTTACGACCCGGGCCACACGACGGGAACCGACGAAGTCCGGCGTCATCGGGTTGTTGGCTGCGGCGCAGGGACGACGTCGCACCGACAGTCTCGAAGACCTGCTCACCCTGCGATTCGGCGTGCGAACCGACCAGCCGGGGTCGATCGTGCGGGACTTCCAGACAGCCATGGACTGGGCACATCCCAAGAAGGACGGCCGCGTCAAAGCCATGCCGTTGTCAAACCGCTACTACGTGGCCGACGCAGTCTTCGTGGCGGCGGTCGAAGGAGACCCGTCTCTCCCTCCAGGCGTTGGACGAGGCAATCAGAGACCCGGAGTTCCCGCTCTACCTCGGACG…
"group_8831		hypothetical protein	0	8	86	95	0	92.233	0		0.00836878	1	0.243098	1	0	1	1	1	Anhydro-N-acetylmuramic acid kinase; AltName: AnhMurNAc kinase			MTPTPTPSPRTPVATHDSEESPDGRIPKASSSPIPTAQRSVLDAFGGRKPILIFAGVIGVLLLGVLLGSLTRRRGGNVHSSDEGDGNSFFDDWDGPDSH*	GTGACGCCCACCCCAACCCCGTCACCCCGCACCCCAGTCGCCACTCATGACAGTGAGGAATCCCCGGACGGCCGGATCCCTAAAGCGTCGTCCAGCCCCATCCCAACAGCGCAACGTAGCGTCCTGGACGCCTTCGGTGGGCGCAAGCCAATTCTCATCTTCGCGGGAGTCATCGGGGTTCTGCTGCTCGGTGTCCTCCTCGGCTCCTTGACCCGCCGCCGCGGCGGCAACGTCCATTCCAGCGACGAGGGGGACGGCAACTCCTTCTTCGACGACTGGGATGGCCCTGACTCGCACTAA
"glpR_4		Glycerol-3-phosphate regulon repressor	0	8	86	95	0	92.233	0		0.00836878	1	0.243098	1	0	1	1	1	Uncharacterized HTH-type transcriptional regulator YulB	KG	COG2014: COG1349 DNA-binding transcriptional regulator of sugar metabolism, DeoR/GlpR family	MIIEAVRSGPHSIDELAKLTGASSVSVRRDLAELADQGVIRRFRGGAAPVSHRGADYPFALRQASGIESKSALAKATAELIEPGESVFIDNGTTALAVAEELSGKNLTAMTVSLHSAAALASKPGNQVIVPGGPIDHDDLAFTSAGATEAVAAMRFDTAVIGTCAANPDAGLTVAGWGDAQVKRAAIASAQRVFLVATADKFNHTAAHRFASIADLDAIITTYGAPPSAIAEARIAGVTMIELDHSGSTETLG*	ATGATCATTGAGGCGGTGCGCTCTGGACCGCACTCCATCGACGAGCTCGCGAAGCTGACTGGCGCGAGCTCAGTCAGCGTCAGACGAGACCTCGCCGAACTTGCTGATCAGGGTGTCATCCGACGCTTCCGCGGTGGCGCAGCCCCGGTATCTCATCGTGGGGCTGACTATCCCTTCGCCCTGCGCCAAGCCTCAGGCATTGAGTCCAAATCCGCTTTGGCCAAGGCCACGGCCGAGCTCATCGAACCGGGAGAGAGCGTCTTCATCGACAACGGCACCACTGCACTCGCCGTAGCCGAAGAGCTATCGGGAAAGAACTTGACCGCAATGACAGTCTCCCTCCACTCCGCAGCCGCGCTCGCAAGCAAGCCAGGAAACCAAGTCATTGTCCCTGGTGGA…
"group_8833		hypothetical protein	0	8	86	95	0	92.233	0		0.00836878	1	0.243098	1	0	1	1	1	Uncharacterized transporter y4wD	G	COG2014: COG0738 Fucose permease	MVPEFRTGPRGVAGVGAFFISNGAVFAALLPWYPLVMGRLGLKAWEFGLVGASFAVGAIVSSVLPSRLIARFYAVPVAVVGTVVLAAAVALAGWSGCGFALAACIFFAGFFDAIVDVAQNVVGVAVQDNSGRSILSSMHALWSLGGVISGAASTAAATAGTDMRLYLAVVGFVCIILVGIGGLLVGNAPVMPKSNDEPSASSGKGRLQWWFVLRAALPLAVIATCGTTIEDVANNWSAIAAVQIGNVPAASAGVAFSVIIGSQCLGRFSGDFLIQKCGRIRIARFGGVFIVFGGLAIVTAQEPIRLIIGLAAVGYGAATLVPSALGSAAHIPGVSSASGVTLVNWIMRVGFLVTSPLVGVITTATSLRWGLSVLLPIGFVAVVLASTLNPVENVPAPKG…	GTGGTACCCGAATTCAGGACCGGCCCTCGTGGCGTTGCTGGCGTAGGAGCCTTTTTCATCAGCAATGGCGCGGTCTTCGCCGCCTTACTACCCTGGTACCCCCTGGTTATGGGCCGACTGGGCCTGAAGGCCTGGGAGTTTGGCCTCGTTGGTGCTTCATTTGCAGTCGGAGCGATCGTCTCCTCCGTCTTGCCCTCGCGATTGATCGCCCGCTTCTACGCGGTACCTGTGGCAGTCGTAGGCACTGTCGTCCTCGCGGCCGCGGTTGCTTTGGCTGGCTGGTCAGGTTGTGGGTTCGCTTTGGCGGCATGCATATTCTTCGCTGGTTTCTTCGACGCGATTGTGGACGTCGCCCAGAACGTCGTCGGGGTCGCTGTCCAAGACAACTCGGGCCGCTCG…
"group_8834		hypothetical protein	0	8	86	95	0	92.233	0		0.00836878	1	0.243098	1	0	1	1	1	Bifunctional epoxide hydrolase 2; Includes: Cytosolic epoxide hydrolase 2;	H	COG2014: COG1011 FMN phosphatase YigB, HAD superfamily	MKKLLIDYAEVISRPFPDTAMTELAQRAAMSASDFRQRYWEYREPYDCGQSPRDYWQKVLGADYKLGDEELAAFVRIDVDGWLNLDPAAVEWLTKLNESGVRPWLLSNAPHPLAEAIADLPIASLFNGMLFSARLGMAKPSQGCFVAATRAMEARPEDIMFIDDRSVNTDAAAEFGMSTFLFRGEFPGLPLA*	ATGAAGAAGCTGCTCATCGACTACGCGGAAGTGATTTCTAGGCCGTTTCCCGACACGGCGATGACTGAACTCGCTCAACGCGCGGCAATGTCTGCCTCGGATTTCCGACAGCGGTACTGGGAATACCGAGAGCCTTATGATTGCGGACAGTCGCCTCGCGACTACTGGCAGAAGGTACTCGGCGCAGATTACAAGCTCGGTGATGAGGAACTTGCCGCCTTTGTTCGCATCGATGTAGACGGATGGCTCAACCTTGACCCAGCCGCTGTCGAGTGGTTGACCAAGCTCAACGAGTCAGGTGTCCGCCCGTGGCTATTGTCGAACGCTCCGCATCCCTTGGCTGAGGCGATCGCTGATCTTCCGATTGCTTCGCTCTTCAATGGGATGCTTTTCAGCGCT…
"dat		Diaminobutyrate--2-oxoglutarate aminotransferase	0	8	86	95	0	92.233	0		0.00836878	1	0.243098	1	0	1	1	1	Acetylornithine aminotransferase;	E	COG2014: COG0160 4-aminobutyrate aminotransferase or related aminotransferase	MPDTSNYLYYNVSDLTVVDAEGLYVRDKDGNEFMDCSAGTFNLSLGYRHPAVVKAIKEQADKMIHVSSSYQTHPINEMTSTLAELAPAGLDHVHPKVSGGSSANEGEIKMAQRVTGRTEVITLFRAHVGQTMAMTALSGNQFRKTPFPTLPRFGIQVPDPYCYRCFYGKEPETCGLLCADRIVDFIEYASQGEIAAVLIEPISGNGGNIVPPEGYLQRVREICDARGIKLIFDEVQTGIGRTGRMFASEHFGVVPDAITVAKGLGGSGAQVAAIITNDGLLGLEPDHHSFTYGSNLIAAAAANATLKIIREPAFLQNVTIVGDYIMQRMRALQAQVPIIGDVRGVGLMIGLELIDADGSENVAATNHIAKMARKYGLLMRTSRYGRGNVLKIRPALNIT…	ATGCCGGATACGTCAAACTACCTATACTATAACGTTTCCGATCTCACGGTTGTCGATGCAGAAGGTCTATACGTCCGTGATAAGGACGGTAACGAATTTATGGACTGCTCGGCGGGGACTTTCAACCTCAGCCTCGGATACCGCCACCCGGCGGTCGTGAAAGCCATCAAGGAGCAGGCCGACAAGATGATTCATGTCAGCTCGAGTTACCAGACCCACCCGATCAACGAAATGACCAGTACACTCGCTGAACTCGCGCCTGCCGGCCTGGACCACGTGCACCCTAAGGTCTCCGGCGGATCCTCCGCGAATGAGGGGGAGATCAAGATGGCTCAGCGCGTGACTGGTCGCACCGAGGTGATCACTCTCTTCCGTGCCCATGTAGGTCAGACCATGGCC…
"group_8836		hypothetical protein	0	8	86	95	0	92.233	0		0.00836878	1	0.243098	1	0	1	1	1	Transmembrane protein 25; Flags: Precursor	G	COG2014: COG0483 Archaeal fructose-1,6- bisphosphatase or related enzyme of inositol monophosphatase family	MKRLLFNAATAIRRAAHSNRAQRGAPSGHDSPGGDAQFDIDLIAEQALWRYLERARTPLAVYTEDGALRSVGDGDPEAFLIVDPIDGTRGAAAGLESSMISLAVTRTSDTPRLRDITDALLMELTTGRWMYAHGDSFEAHGYPYTVPAQTNVTELKRMFWSIEFNGHPVHLMNDAYGHLVDMSSNTGGVFIFNSCAYSISRIITGQLDAYVDVGNRILRDHPETRIDFERAGRGNVCICSPMMLLLPYRSLRRQASSLPTHTATVSTICR*	ATGAAGAGGCTTCTGTTTAATGCTGCAACGGCCATCCGTAGAGCAGCTCACAGCAACCGCGCTCAGCGCGGGGCACCATCTGGTCACGACTCACCCGGTGGCGATGCGCAGTTTGACATCGACCTTATTGCCGAACAAGCCCTGTGGCGATATCTCGAACGTGCGAGAACTCCTTTGGCCGTCTATACCGAGGATGGAGCGCTGCGTAGTGTTGGTGACGGCGATCCCGAAGCGTTCCTTATCGTCGATCCCATCGATGGAACGCGTGGTGCCGCCGCCGGCTTAGAGAGCTCCATGATCTCCTTAGCCGTCACCCGGACTAGCGACACCCCTCGGTTGCGAGACATCACTGATGCCTTGTTGATGGAATTGACCACCGGTCGGTGGATGTACGCGCAT…
"tdh_2		L-threonine 3-dehydrogenase	0	8	86	95	0	92.233	0		0.00836878	1	0.243098	1	0	1	1	1	NADP-dependent alcohol dehydrogenase	R	COG2014: COG3173 Predicted kinase, aminoglycoside phosphotransferase (APT) family	MLALTLGDDARSLHLVTVQAPEATRPDDVIVRILQSGICGTDRSVLVGKFDARPGVIMGHEAVGIVEGTGDWVTNVKPGDRVVVNPTLFCGECLECRKGRFNHYVNKANNEIGIDRDGTFCEQIVLPAQFVVPVPDEISTDRATLIEPFCCALSNVTAAGVQPGSRVIILGGGPVGALASIAAALSGGQVTLVEANPHRRVLLQGVFDHPDMPTVSILEANRPPESQPRADVVIDTVGNLLETAVSLLAPKGTAVVMGYNSSAEARLRPIDILFGEYRIIGAGDYNYPMFQRAFDTGIRIPLERIITHKFGLSEYKQAFGFLSVNQENAYDALKVVLESRL*	ATGCTAGCCCTGACTCTCGGAGACGATGCGCGCTCTCTGCACTTGGTCACTGTGCAAGCGCCCGAAGCCACACGCCCTGATGATGTCATCGTTCGCATTCTGCAAAGCGGCATCTGTGGAACCGATCGAAGCGTCCTCGTCGGTAAATTCGACGCGCGACCCGGTGTCATCATGGGACATGAAGCTGTCGGGATCGTCGAAGGCACTGGCGACTGGGTGACCAACGTTAAGCCCGGAGATCGCGTCGTTGTGAACCCAACCCTGTTTTGCGGAGAATGCCTCGAGTGTCGCAAAGGTCGATTCAACCACTATGTAAACAAGGCTAACAACGAAATCGGCATCGATCGGGACGGCACGTTTTGCGAGCAGATTGTTCTTCCAGCGCAATTCGTCGTACCC…
"group_8838		hypothetical protein	0	8	86	95	0	92.233	0		0.00836878	1	0.243098	1	0	1	1	1	Beta-galactosidase-1-like protein; Flags: Precursor	G	COG2014: COG1874 Beta-galactosidase GanA	MITIVGEYPYYRARITDWVVDLARLHSEGIEAISFYIPWRLHERSSGDIDFTGADVSNANLDQFFDLLRNQGLKAVVKPGPFIHAEVRYGGLPDRIVHCSDSEKDYRFSSFGIGFGEDPPLSSVDSSFLTEAITWLEIVRDRLVVPNLDIVAAVQIGNEGVFSDAAKPTDHPRCSPVSGIDQVLSTFSNVFADVPVKRYINLPLPDPSIANHLAYDWWVTRVLPLTEVAGSKGYTAWAGPTSTSDEALARTLMASPHFDMGCVEENWGHVWDGSHYRSADVLLHHSVLSLALGSSTLSIYTACTTNSMDSTLQPTTTDLLAEGMEPKAFTGVYCLAAPLAAGGKDGETLDGLRRLVALRDAISEKGTRWSICYDLDLIIDPGAAFITWRVAGIVKDLLV…	ATGATAACGATTGTCGGCGAATACCCCTACTATCGAGCACGAATTACTGACTGGGTGGTTGATCTTGCGCGCCTGCATAGCGAGGGCATCGAAGCGATCAGCTTTTACATCCCGTGGCGCCTCCATGAACGTTCCAGCGGCGACATTGACTTCACTGGGGCGGACGTCTCTAATGCTAACCTCGACCAATTCTTCGACTTGCTCCGAAATCAGGGGCTCAAGGCCGTCGTCAAGCCGGGGCCCTTCATTCACGCAGAAGTTAGATACGGCGGGCTTCCCGATCGGATCGTTCATTGCTCCGATTCGGAGAAGGACTACCGGTTCTCTAGCTTTGGGATCGGATTCGGCGAAGACCCACCGCTCTCCTCGGTCGACTCCAGCTTTCTTACGGAGGCGATC…
"group_8839		hypothetical protein	0	8	86	95	0	92.233	0		0.00836878	1	0.243098	1	0	1	1	1	2-phospho-L-lactate guanylyltransferase;			MNAHARPSVAIISMLLPRCANADQGSWLANESRYDPAPDGHRAPQNNRNTTPRKGN*	ATGAACGCTCACGCTCGTCCTTCAGTCGCTATCATCAGCATGTTGCTACCAAGATGCGCCAATGCAGATCAAGGCTCTTGGCTGGCCAACGAGTCACGCTACGATCCCGCTCCTGACGGTCACCGCGCGCCTCAAAATAATCGGAACACAACTCCCCGGAAAGGAAACTGA
"group_8840		hypothetical protein	0	8	86	95	0	92.233	0		0.00836878	1	0.243098	1	0	1	1	1	V-set and transmembrane domain-containing protein 2B; Flags: Precursor	V	COG2014: COG1132 ABC-type multidrug transport system, ATPase and permease component	MSRTTSGDPASIVGPSQPSPPASVAAQETASAESSHDYQAKHRAGGRALSSLMQPIRGRILVARIIVIASCVVALAPYLALVKLGTILLSAHIDHEALVHTANLLVAAFCTQALLYVLALVITHFADLKTAQCLAGPHHRAPVPGTAGMVQFVIHRAGA*	GTGAGCAGAACCACCTCGGGGGATCCTGCCTCCATCGTTGGCCCGTCCCAGCCGTCGCCGCCAGCCTCCGTGGCAGCCCAGGAAACTGCATCTGCCGAAAGCTCCCACGACTATCAGGCCAAGCACCGCGCCGGGGGTAGAGCCCTCTCATCGCTTATGCAACCCATCCGGGGACGAATCCTGGTGGCGCGGATTATCGTCATCGCCTCCTGCGTCGTCGCCTTGGCCCCCTATCTAGCCTTGGTGAAGCTCGGCACCATCCTGCTGAGCGCCCATATCGACCACGAGGCCCTCGTACATACCGCGAACCTGTTGGTGGCGGCCTTCTGCACCCAGGCCCTGCTCTACGTGCTGGCCCTTGTCATCACACATTTCGCTGACCTCAAAACTGCGCAGTGT…
"group_8841	rihA	Pyrimidine-specific ribonucleoside hydrolase RihA	0	8	86	95	0	92.233	0		0.00836878	1	0.243098	1	0	1	1	1	Non-specific ribonucleoside hydrolase RihC; AltName: Purine/pyrimidine ribonucleoside hydrolase	F	COG2014: COG1957 Inosine-uridine nucleoside N- ribohydrolase	MPTSTRSLPVLLDCDPGIDDAFALAYLACRDDVETVGVVTTAGNVGQDDVLRNALGLTDLLGMDVPVARGADVPLVEPLMTAEETHGPHGLGHAVLRECGRHPDSRSGAQLWVDLARQYPGKLVGIVTGPLTNLALALREEPELPRLLRGLHVMGGAINHRGNTGPTSEWNIAVDPEAGHEVFKAWGEASQRVVLGALQATEVIRLDEGDRQAVQGLGEHPVVQVLTDALKFYFEFHQADGLGWCAYLHDPLVVANAVTGRFASTRPLAVDVELTGTLTRGQTVGDELGRWGKEPNVDLLCDVDAEGFIEHLLTTLRTGLG*	ATGCCGACCTCTACGCGCTCCCTGCCCGTCTTATTGGACTGCGATCCGGGTATCGACGACGCCTTCGCTCTGGCCTACCTGGCCTGCCGTGACGACGTTGAGACCGTCGGGGTGGTGACGACTGCCGGCAACGTGGGGCAGGACGACGTACTGCGAAACGCGCTTGGGTTGACTGATCTGCTCGGAATGGACGTGCCGGTTGCCCGAGGGGCGGACGTTCCGCTCGTCGAGCCTCTCATGACCGCCGAGGAGACCCACGGGCCGCACGGGTTGGGGCACGCTGTGCTAAGGGAGTGCGGGCGTCACCCGGATTCGCGTAGCGGGGCACAACTGTGGGTTGATCTCGCGCGCCAATACCCGGGGAAGTTGGTGGGTATCGTCACCGGGCCGTTGACGAAC…
"group_8842		hypothetical protein	0	8	86	95	0	92.233	0		0.00836878	1	0.243098	1	0	1	1	1	TraT complement resistance protein; Flags: Precursor			MHMVLSASAMAGSGAQDTGIKFRRFNPSTEMPQLNKLGQELVIQYQLLMTILGF*	ATGCATATGGTTCTGTCGGCCTCGGCTATGGCTGGTTCGGGTGCCCAAGACACCGGCATCAAGTTCAGACGATTCAACCCCAGCACTGAGATGCCTCAGTTAAATAAGCTTGGACAGGAACTAGTTATTCAGTATCAGCTTTTGATGACGATCCTGGGATTCTGA
"group_8843		hypothetical protein	0	8	86	95	0	92.233	0		0.00836878	1	0.243098	1	0	1	1	1	Group 2 truncated hemoglobin GlbO; AltName: Hemoglobin-like protein HbO; AltName: Truncated hemoglobin;	P	COG2014: COG2346 Truncated hemoglobin YjbI	MDAFEILVRRFYEGVRCDEMLWPMYGPDDLEEGIVTQPLSRPVLGAAR*	ATGGACGCCTTTGAAATCTTGGTGCGCCGTTTCTACGAGGGGGTTCGGTGCGATGAGATGCTGTGGCCGATGTATGGCCCGGACGATCTCGAAGAGGGCATCGTGACTCAGCCACTTTCTCGGCCAGTATTGGGGGCTGCTCGTTAG
"group_8845		hypothetical protein	0	8	86	95	0	92.233	0		0.00836878	1	0.243098	1	0	1	1	1	Potassium-transporting ATPase potassium-binding subunit; AltName: ATP phosphohydrolase [potassium- transporting] A chain; AltName: Potassium-binding and translocating subunit A; AltName: Potassium-translocating ATPase A chain			MSWVNMAFSPCVFPGADTGRIQLGVVVAKDTLPSCAPPLVLDRLGSPLPYEHEATNRVAATAAVTTSSLFRGFFMSSLSLRCLVG*	ATGAGCTGGGTGAACATGGCGTTCTCACCCTGCGTCTTTCCGGGTGCGGACACCGGGAGGATCCAGTTGGGCGTGGTGGTCGCGAAGGATACGTTGCCATCGTGCGCGCCGCCGCTTGTCTTAGACCGACTGGGGTCGCCACTGCCATACGAGCACGAGGCAACCAACAGAGTTGCTGCCACCGCTGCGGTCACCACAAGCAGTCTCTTTCGTGGTTTCTTCATGAGTTCTCTCAGCCTCCGTTGCCTGGTGGGATAA
"group_8846		hypothetical protein	0	8	86	95	0	92.233	0		0.00836878	1	0.243098	1	0	1	1	1	Multiple sugar-binding protein; Flags: Precursor	G	COG2014: COG1653 ABC-type glycerol-3-phosphate transport system, periplasmic component	MNRTLKAAAVGALAALCLTACSDPGSDSSQSSGPESWPSATTNLNGVELTMWAAQSSASIPQQVAANFNKATGAKIKIVTIPDPYEQSVQTKVATGDVPDLAMWQPTTSMLTSLGAKEHLQVLDDAPWESKTDKNVLAAGGSLDGHRYAAFVSAPSVMGVWYNKEIFAKNGIQVPKNFDEMLTIAKKLKAAGQTPFYEMGGEWWASQWAVQVQLADAAKAGLWDKVNKDEDKFTGAEIQGAINTYDTMIKDGLFNSDIATGTFNDQAKALLDGKAAMTIQVTSLLGNMAARADTATLNTKIGFFPISKSGTVATSIPDQTNAVVAFKSKDAKRETAARQFITYWLSNDYASFIKAQNTVSIIDGVKTPDSVPKALIDSNATLKGSVGSMQSLAVANPDL…	ATGAATCGCACCCTCAAGGCCGCCGCAGTAGGAGCCCTCGCGGCATTGTGCCTCACTGCCTGCTCCGACCCAGGCTCAGACTCGTCGCAATCCTCAGGACCGGAGTCATGGCCGTCAGCAACCACCAATCTCAACGGTGTGGAGTTGACAATGTGGGCTGCCCAGTCGTCGGCGTCAATCCCTCAACAGGTCGCCGCGAACTTCAACAAGGCTACCGGGGCCAAGATCAAGATCGTCACGATCCCCGACCCCTACGAGCAGAGCGTCCAGACCAAAGTCGCCACCGGTGACGTCCCTGACCTGGCCATGTGGCAGCCAACGACGTCCATGCTCACGAGCCTGGGAGCCAAAGAGCATCTGCAGGTGCTCGACGACGCCCCATGGGAGTCGAAGACTGAC…
"group_8847		hypothetical protein	0	8	86	95	0	92.233	0		0.00836878	1	0.243098	1	0	1	1	1	Ras-related protein Rab-44	T	COG2014: COG1716 Forkhead associated (FHA) domain, binds pSer, pThr, pTyr	MSQTFGAWRATYTPGSWVVLAGPSSLVVMQPAAPRHSDLVSSIWRHVAEARDPETLVETLSVIGLAKMPSLGVFFWVDGEMYSLARGQIVVKDASTGEVVNHGDGLLTWSEKKLNPATVVVEMERAGQGLSMPLLLGVAQASKLIIDATGNVEPFVVPQTDEVHRPRVLADDALNPWTSELDEAHKADKSEGSDETGEDAESGEAPDAEDRAPGFVEVPAPGEVPEPAVGSAAATLVSSTGEVTHLYGPVLIGRAPRGDNGEDTMRVPSLGQDISRTHVRVAPGQWGIEVTDMHSTNGTVVCRIGQEPLQLESGQMVDLSIGDSVDLGDGVVITIEAYQG*	ATGTCCCAGACTTTCGGTGCCTGGCGTGCCACCTACACCCCTGGTTCCTGGGTGGTGCTAGCTGGGCCGAGCAGTCTCGTCGTCATGCAGCCGGCTGCCCCGCGCCACTCCGACCTGGTGTCGTCCATCTGGCGGCACGTAGCCGAGGCCAGGGATCCCGAGACGCTTGTTGAAACCCTCTCGGTCATCGGGCTGGCCAAGATGCCCAGCTTGGGGGTGTTCTTTTGGGTGGACGGGGAGATGTATTCCCTGGCGCGTGGCCAGATCGTCGTCAAGGACGCCTCCACCGGCGAGGTCGTCAACCACGGTGACGGTCTGTTGACGTGGAGCGAGAAGAAACTGAACCCGGCGACCGTCGTCGTCGAAATGGAGCGGGCAGGGCAGGGGCTGTCGATGCCA…
"group_8848		hypothetical protein	0	8	86	95	0	92.233	0		0.00836878	1	0.243098	1	0	1	1	1	Alcohol dehydrogenase	ER	COG2014: COG1063 Threonine dehydrogenase or related Zn-dependent dehydrogenase	MTEAMLAERFHAADRSIILEDIPIPHPGPGEVLVKVAYCR*	ATGACAGAAGCCATGCTTGCTGAACGTTTCCACGCCGCAGATCGATCTATCATCCTCGAGGACATTCCGATCCCGCACCCGGGACCTGGTGAGGTGCTCGTCAAGGTCGCTTACTGTCGATGA
"group_8849		hypothetical protein	0	8	86	95	0	92.233	0		0.00836878	1	0.243098	1	0	1	1	1	Elastin; AltName: Tropoelastin; Flags: Precursor			MILEGRFLATIVIMSDKLRRVTTPNPAPTSAHELANDLATAFRGYPAGVAILTTMGGGWARGLDGLLPGVGVSRPGCRIGVVG*	ATGATCCTTGAGGGCAGGTTTCTGGCGACAATCGTGATAATGAGTGACAAACTCAGGCGGGTGACGACGCCGAACCCCGCACCGACCTCTGCCCACGAGTTGGCCAACGATTTGGCCACTGCATTTCGTGGATACCCGGCTGGAGTGGCGATCCTCACGACGATGGGGGGCGGCTGGGCCCGAGGGCTTGACGGTCTCCTCCCTGGCGTCGGTGTCAGTCGTCCCGGCTGTCGTATCGGTGTCGTTGGGTAA
"group_8850		hypothetical protein	0	8	86	95	0	92.233	0		0.00836878	1	0.243098	1	0	1	1	1	Aspartate-semialdehyde dehydrogenase;			MRTKTTIKYAVCVILSAAAGIGGTFLVQHRDDELQVSTVGMATYFTEAISTPDTIDSYRVQGLVAPDTDWDSHSKKAEAWGHAIFKAYNDDKAGLNEGILISDGPLPTRSADIYSRSTGEPIMTVVMVPVMENCRRLEHHGASQQFPAPTTTITPMT*	ATGAGAACAAAAACAACTATAAAATACGCCGTATGCGTCATACTATCCGCTGCTGCCGGAATTGGCGGCACATTCCTAGTACAGCACCGTGATGACGAACTCCAGGTAAGCACCGTCGGCATGGCGACCTATTTCACCGAGGCCATCTCAACCCCTGACACCATCGATAGCTACCGAGTTCAAGGCCTCGTTGCACCCGATACCGACTGGGACAGTCATTCCAAGAAAGCCGAAGCCTGGGGCCACGCCATTTTCAAGGCCTACAACGACGACAAAGCCGGACTGAACGAAGGGATCCTTATTTCCGATGGACCTCTTCCTACGCGATCGGCAGACATCTATTCCCGTTCGACCGGAGAACCGATCATGACGGTCGTCATGGTCCCTGTGATGGAAAAT…
"group_8851		hypothetical protein	0	8	86	95	0	92.233	0		0.00836878	1	0.243098	1	0	1	1	1	Aquaporin NIP1-4; AltName: NOD26-like intrinsic protein 1-4; AltName: OsNIP1;4			MSIAVQNMSGPAVDGGMNIAALLIGPVSGPPTISVGTVRRW*	GTGAGTATTGCCGTCCAGAACATGTCAGGGCCGGCCGTAGACGGTGGGATGAACATCGCCGCTCTGCTAATCGGCCCTGTCTCTGGCCCTCCGACGATTTCCGTCGGCACCGTGCGACGCTGGTAG
"group_8852	gsiC_2	Glutathione transport system permease protein GsiC	0	8	86	95	0	92.233	0		0.00836878	1	0.243098	1	0	1	1	1	Putative peptide transport system permease protein BruAb2_1031	EP	COG2014: COG0601 ABC-type dipeptide/oligopeptide/nickel transport system, permease component	MSNLLRVIGKRLIALPIMVLGVVLLVFIVMSFSPRDPAILALGESATPEALAQYRAANGLNSPLLVRYGRFLAGMIHGDLGTTSGGTPVAEVVSRAFPITLQLTVWGLLIAVVVSLVLGVIAALYRDRWPDQVIRVLSIASLATPSFWLAILLVQWLGDIPGGTGSFPAVVSTWIPLSENPAAYFNSLALPVIALAIPVCGSLTRVVRTSVVEELDKDYVRTAIGAGIPYHTVVARNVLRNALINPLTVVGLKFGYLMGGAVIIEIIFNIKAMGQLILDGVSRNDVFLVQGVTLTVAIAFIVINILVDVLYVLVNPRIRSV*	ATGTCGAATCTCCTTCGAGTCATCGGGAAAAGACTCATCGCGCTGCCGATCATGGTGCTCGGTGTTGTCCTGCTCGTTTTCATTGTCATGTCCTTCTCGCCCCGGGATCCTGCAATCCTGGCCCTGGGCGAGTCGGCTACTCCCGAGGCCCTCGCGCAGTATCGTGCGGCAAATGGTCTCAACTCGCCACTGCTGGTCCGGTACGGACGGTTCCTAGCGGGGATGATCCATGGCGACCTGGGGACCACGTCTGGTGGCACCCCGGTTGCCGAGGTGGTGAGCCGGGCGTTTCCCATCACTTTGCAGCTGACCGTTTGGGGTCTTCTCATCGCTGTCGTCGTCTCATTGGTCCTCGGCGTCATCGCAGCCCTTTACCGTGATCGCTGGCCCGACCAGGTG…
"dppC_1		Dipeptide transport system permease protein DppC	0	8	86	95	0	92.233	0		0.00836878	1	0.243098	1	0	1	1	1	Dipeptide transport system permease protein DppC	EP	COG2014: COG1173 ABC-type dipeptide/oligopeptide/nickel transport system, permease component	MRQELTRRLERPGLRFGRLPVSSRLCLVILVLVALAAIFAPLLSRYSPTQTGLSQPTVVDGINVPFHAPDGDFWFGTDNSGRDIFSRVLYGARGSLVIGLGATLLALVIASVLGSIAATAGKVVSEILMRIMDIIMSFPGIALAAVFVAVFSQSLPSIPLLIITIGFLYVPQLTRIVRANVLEQYGEDYVAAACVMGAPTWWIIVKQVARNALAPVLVFAAVLVADAIVFEASLSFINAGIKPPSPSWGNILADGKAIISSGAWWPTFFPGMMILITVLCLNVLSEGLTDAMVAPPPRVRVSDPAEDVVTDATTGENRGVLDADEASARPAIHVI*	ATGCGTCAAGAACTCACTCGCCGCCTCGAGCGACCCGGTCTGCGTTTCGGCCGGTTGCCCGTTAGCTCCCGCCTCTGTCTGGTCATCCTGGTCCTGGTGGCGCTAGCCGCGATCTTCGCGCCCTTGTTGTCCCGATACAGCCCTACCCAGACCGGTCTATCGCAGCCGACCGTTGTGGATGGGATTAACGTCCCCTTCCACGCCCCTGACGGAGATTTCTGGTTCGGCACGGACAACTCTGGTCGTGACATCTTCTCCCGGGTGCTCTATGGAGCTCGCGGTTCACTTGTCATCGGCCTGGGCGCCACGCTGTTGGCCCTGGTGATCGCGTCCGTCCTCGGATCCATCGCTGCGACCGCCGGAAAGGTCGTTTCCGAGATCCTCATGCGGATCATGGAC…
"group_8854	oppD_1	Oligopeptide transport ATP-binding protein OppD	0	8	86	95	0	92.233	0		0.00836878	1	0.243098	1	0	1	1	1	Putative peptide import ATP-binding protein BruAb2_1033	EP	COG2014: COG1173 ABC-type dipeptide/oligopeptide/nickel transport system, permease component	MRHCQTIRTDRLVLPADLADRKPVLEVKDLSIAFPQAHGDVDIVDKVSFCVRPGETMGLVGESGCGKSISSFAVMGLLPKTADIRGSIMFNGQELLTMTPKQRNALRGHEMSMIYQDALSALNPSMLIRSQMAQLTKRGGTRSAEDLLELVGLDPTRTLKSYPHELSGGQRQRVLIAMALTRDPQLLIADEPTTALDVTVQQQVVELLNHLREELGFAMVFVSHDLALVAQLAHRITVMYAGQVVETGSATEVMSDPRHEYTRGLLGSVLSIEAGQGRLHQVPGVVPSPSEFVAEDRFSPRSSHPEIGRDVKATMRTPPGTTHSWAHHPEAENQEASR*	TTGCGCCACTGCCAGACCATCCGCACCGACCGGCTCGTCCTTCCCGCAGATCTCGCTGACAGGAAGCCAGTCCTGGAGGTCAAGGATCTGTCCATCGCCTTCCCGCAGGCCCATGGCGACGTCGACATCGTCGACAAAGTGTCCTTCTGCGTGCGTCCAGGGGAGACGATGGGGCTGGTCGGTGAATCTGGTTGCGGAAAGTCCATCAGTTCTTTCGCCGTCATGGGGTTGCTTCCCAAGACTGCTGACATTCGCGGGTCGATCATGTTCAACGGCCAGGAGCTGCTCACCATGACTCCTAAGCAGCGCAATGCCCTGCGAGGCCATGAAATGAGCATGATCTACCAGGATGCCCTGAGCGCCCTCAACCCATCGATGCTGATTCGTTCCCAGATGGCG…
"oppF_1		Oligopeptide transport ATP-binding protein OppF	0	8	86	95	0	92.233	0		0.00836878	1	0.243098	1	0	1	1	1	Oligopeptide transport ATP-binding protein AppF	E	COG2014: COG4608 ABC-type oligopeptide transport system, ATPase component	MRYQARPRRADTGDDTPVIELRDVTMIHRARGGKLFHPTLVRAMDHVNLSVHRGETLGIVGESGCGKSTTARVMVGLQKPTSGEVCFYGEPLGRHARDRKALGRAVSVVFQDPATALNPRLPIRQVLMDPLNVHNVGTRDEREARVRDLLGMVGLPDSVLNVLPWQVSGGQRQRVAVARALALDPDIIVADEPTSALDVSVRAQILNLFDDLQDSLGLGLVFISHDMNTVRHISDRIAVMNAGKVLELASVEEISEHPQDPYTKKLLGAVPSLLVA*	ATGAGGTATCAGGCAAGGCCCCGCCGGGCCGATACGGGCGACGATACGCCGGTGATCGAGCTGCGTGACGTCACGATGATCCATCGTGCACGTGGCGGCAAACTCTTCCACCCAACCCTCGTGCGAGCGATGGACCACGTCAACTTGTCGGTCCATCGCGGGGAGACACTGGGTATCGTCGGTGAGTCCGGTTGCGGGAAGTCGACCACGGCTCGGGTCATGGTCGGGCTGCAGAAGCCCACCTCCGGCGAGGTGTGTTTCTACGGTGAGCCGCTGGGTCGCCACGCGCGCGATCGAAAGGCGTTGGGCCGCGCCGTGTCGGTTGTGTTTCAGGACCCTGCCACTGCCCTTAACCCGAGGCTGCCGATACGTCAGGTGCTCATGGATCCGCTCAACGTC…
"group_8856		hypothetical protein	0	8	86	95	0	92.233	0		0.00836878	1	0.243098	1	0	1	1	1	Protein eva-1; AltName: Enhancer of ventral-axon guidance defects of unc-40 mutants; Flags: Precursor			MTTHKNTLEKQYRHAPLNGLTTGAIVGAVWVLVFLGVYLKTHDDFTYINVALMCFVFPIIGWLTGLWERSACAYKTPTKQTRKIATIGAVMTTITGLIMATVCYAILDKPEDHGILKNAAFSGKTFIVYFAPLIVFPIAGYALGVFRSVLAFEDRFIIFKMSLASITALFACVITWLCFSGILGMVFFFTF*	ATGACCACCCACAAAAACACACTCGAAAAGCAATACCGCCACGCACCCCTCAACGGCCTGACCACCGGAGCCATCGTCGGAGCCGTCTGGGTATTAGTATTCTTGGGTGTCTATCTGAAGACACACGACGATTTCACGTACATAAACGTGGCCTTGATGTGTTTCGTGTTTCCCATAATAGGATGGCTCACTGGCTTATGGGAGAGAAGTGCTTGCGCATACAAGACTCCAACGAAACAGACACGCAAAATTGCGACCATCGGGGCCGTCATGACCACCATCACCGGGCTTATCATGGCAACCGTTTGCTATGCTATCCTTGACAAACCCGAAGATCATGGCATACTCAAAAATGCCGCCTTTAGCGGAAAGACTTTCATCGTCTATTTTGCCCCGCTT…
"group_8857		hypothetical protein	0	8	86	95	0	92.233	0		0.00836878	1	0.243098	1	0	1	1	1	Cullin-1;	S	COG2014: COG3291 PKD repeat	MTAGGNDLDFTTVVENCFIDDFWSLAKCGGSVDASRKKIGATMTKTTTLLSHIQNRLADPAHTRVILIGYPYLIPADEDIPSTDVPSTRVRAAEDEFRTKQAATIKAWNKTHALKVTYAPTTSLFNTHEPNPFFIGSENSFR*	ATGACCGCCGGAGGCAACGACCTAGACTTCACCACCGTCGTCGAAAACTGCTTCATTGATGATTTCTGGTCATTAGCCAAGTGTGGCGGCTCTGTTGATGCGTCACGCAAGAAAATTGGTGCCACGATGACGAAAACGACGACGTTGTTGTCGCACATACAGAACCGGCTGGCCGACCCGGCTCACACACGGGTCATCCTGATCGGATACCCCTACCTCATCCCCGCAGACGAGGACATCCCTTCCACGGATGTACCGTCGACGCGGGTGCGGGCCGCCGAGGACGAATTCCGCACCAAACAAGCCGCCACCATCAAGGCCTGGAACAAAACCCATGCCCTCAAAGTGACCTACGCCCCCACCACCAGCCTGTTCAATACTCACGAACCCAATCCCTTC…
"group_8858		hypothetical protein	0	8	86	95	0	92.233	0		0.00836878	1	0.243098	1	0	1	1	1	Probable endo-1,3(4)-beta-glucanase NFIA_089530; AltName: Mixed-linked glucanase NFIA_089530; Flags: Precursor			MAMRRRRVAGLMVAAVVTGTVGVPVPALAAGGPKPADYAAQAGKAVDYIDSHSADLTKGDLGPELDGALALISAGKTNAATFTTIKNDIKDKGPTYCTSKNVGGCAKATITLLAAGESPTYGGVDYAGPVTSFPDSVLNEHPFHQALDMIALERLGQPIPQKLFKSHQLCLDASQTELSEYCEY*	ATGGCAATGAGGCGTAGGCGTGTGGCAGGTCTGATGGTGGCCGCGGTGGTGACTGGCACGGTGGGGGTGCCTGTCCCGGCTCTAGCAGCGGGTGGGCCGAAGCCCGCCGATTACGCTGCCCAGGCCGGTAAGGCGGTCGACTACATTGATAGTCACAGTGCTGATCTGACGAAGGGTGATTTGGGTCCGGAGTTGGATGGGGCGCTGGCGTTGATTTCTGCTGGCAAAACCAATGCGGCGACGTTCACGACGATCAAGAACGACATCAAGGATAAGGGGCCGACCTATTGCACTTCTAAGAATGTGGGTGGGTGTGCGAAAGCGACGATCACCTTGCTGGCAGCTGGCGAATCACCCACCTATGGCGGGGTCGATTACGCCGGTCCGGTGACATCGTTT…
"group_8859		hypothetical protein	0	8	86	95	0	92.233	0		0.00836878	1	0.243098	1	0	1	1	1	Phosphoglucosamine mutase			MRICGFIGLGRLGGTHPHTADERRRTGKAQDRGMKNFHQLTPSVVMGCSDVATGLSRIDGMGTK*	ATGCGGATCTGCGGATTCATCGGGTTGGGCCGCCTGGGCGGGACTCACCCCCACACTGCTGACGAGCGCCGTCGCACAGGCAAGGCCCAGGACAGAGGTATGAAGAATTTTCACCAGTTGACTCCTAGCGTGGTAATGGGCTGCTCAGACGTAGCCACAGGACTGTCACGAATTGACGGTATGGGGACGAAGTGA
"group_8860		hypothetical protein	0	8	86	95	0	92.233	0		0.00836878	1	0.243098	1	0	1	1	1	Enoyl-[acyl-carrier-protein] reductase, mitochondrial; AltName: 2-enoyl thioester reductase; Flags: Precursor			MRSPRFLVVMAACVLFCFSLAGCSTIQAETDEDAAACADYAVPDALRKELDLRGLTSPTARADAAQTWFNETRPVDISIGGYWVVRWRRGTRFRVDLYRHMKSGSLLPPDAGKSASSVACRVYDVAHGVTVQQVDCPKESLDQLP*	ATGAGGAGTCCTCGGTTTCTGGTTGTGATGGCTGCGTGTGTGCTGTTTTGCTTCAGTTTGGCGGGTTGCAGCACGATCCAGGCTGAGACGGATGAGGATGCCGCAGCATGCGCCGACTACGCCGTACCCGATGCGCTGCGCAAGGAACTGGACTTACGAGGGCTCACCTCTCCTACTGCGCGTGCGGACGCTGCGCAGACATGGTTCAACGAGACCAGACCGGTGGACATCTCTATTGGCGGCTACTGGGTGGTGCGTTGGCGTCGGGGGACCCGGTTTCGTGTCGACTTGTATAGGCATATGAAGTCTGGCTCCCTGCTTCCACCTGACGCGGGAAAATCTGCTTCCTCGGTCGCGTGTCGGGTTTACGACGTGGCCCATGGGGTGACGGTCCAGCAG…
"group_8861		hypothetical protein	0	8	86	95	0	92.233	0		0.00836878	1	0.243098	1	0	1	1	1	Protein hunchback			MSSQVGLSADTPFHAQIHNHVIGTLRHKYARHERVIPASGPPNHGDLQVIRSCSSPLAQQRTH*	ATGTCCAGCCAGGTCGGCTTGTCGGCCGACACACCGTTTCACGCTCAGATCCACAACCATGTGATCGGCACGCTTAGGCACAAGTACGCGCGTCACGAGCGCGTCATACCCGCCAGCGGCCCGCCCAACCATGGCGACCTTCAGGTGATCCGTTCCTGCTCATCTCCCCTGGCACAGCAACGGACACATTAG
"group_8862		hypothetical protein	0	8	86	95	0	92.233	0		0.00836878	1	0.243098	1	0	1	1	1	NAD(P)H-quinone oxidoreductase subunit 5, chloroplastic; AltName: NAD(P)H dehydrogenase subunit 5; AltName: NADH-plastoquinone oxidoreductase subunit 5			MASGVFEEVGVLEWGICALTTYFMNDADKTVGGGSISSAVTKSVAVRKMSAALYGAY*	ATGGCGTCAGGTGTATTCGAGGAGGTCGGGGTTTTGGAGTGGGGCATCTGCGCCCTGACTACCTATTTTATGAATGATGCTGACAAAACCGTGGGCGGGGGCAGTATTTCAAGCGCAGTTACCAAATCCGTAGCTGTCAGAAAAATGTCTGCGGCGCTGTATGGCGCTTACTGA
"group_8863		hypothetical protein	0	8	86	95	0	92.233	0		0.00836878	1	0.243098	1	0	1	1	1	Beta-1 adrenergic receptor; AltName: Beta-1 adrenoreceptor;			MKKIPLVLAGVAAAITPVVLAAPGPEPAMPDGPLADLCAPSTTLLLRAGRPGRRVGSSLTKQPNSCTGCTPTTRVGTSGSAPRPR*	ATGAAGAAGATCCCACTCGTGCTGGCCGGTGTGGCGGCGGCCATCACCCCCGTCGTCCTGGCGGCTCCCGGCCCCGAGCCGGCTATGCCCGACGGTCCGCTGGCCGACCTGTGCGCACCGTCGACGACGCTGTTGCTGCGTGCCGGGCGTCCGGGAAGGCGGGTTGGGAGCTCGTTGACGAAGCAACCCAACTCGTGCACCGGATGTACACCCACTACTCGTGTTGGCACTTCTGGCTCAGCCCCGAGACCTCGCTAG
"group_8864		hypothetical protein	0	8	86	95	0	92.233	0		0.00836878	1	0.243098	1	0	1	1	1	Probable transport accessory protein MmpS3 [Mycobacterium tuberculosis variant bovis AF2122/97]			MKKNWLLTTLLTTVMIAMGTTTTAVASPPTDITPEHPGGVTAPHSPEGIPSNNEGPSMPS*	ATGAAGAAAAACTGGTTACTCACGACCCTCCTTACCACAGTGATGATCGCCATGGGCACGACGACCACCGCCGTCGCCAGCCCGCCTACCGACATCACTCCCGAACATCCAGGCGGGGTTACCGCGCCTCACAGCCCTGAGGGAATCCCCTCGAATAATGAGGGGCCAAGCATGCCCAGCTGA
"group_8866		hypothetical protein	0	8	86	95	0	92.233	0		0.00836878	1	0.243098	1	0	1	1	1	Trithorax group protein osa; AltName: Protein eyelid	NW	COG2014: COG3170 Tfp pilus assembly protein FimV	MVSYAHAECFASYETLSRLLLLAGCAKFDTAMEIKDENHIHLKSTVGVSKSIASTSAGSLASEFSDCNNSKGSAGTGSDGTVKKFEDNNYIGCIIAGETTAADLDKDDGMQVTFDKNEVSFKMTSDLFRDSGRSDRTPDASMFSDFKVSVTFPGKVLSHSGSSKVDGNTVTWTDPNDLFSSSGLTATSKRSNGIPTWVWIVVAVAVLVIVGVVVVILNKKKGQKAGQPENGGAPWTMQYPGDGQPQGQPQQWNGQPYQGDSYAQPPYQDPNYQDPRQQEPGQLWGNQPLGHVSGGTTSAPQTGQNQGSQPGQQPPSDPDDFWKNHGSY*	GTGGTTTCATATGCCCATGCTGAATGCTTCGCGTCATATGAGACGCTGTCTCGTCTCTTGCTGCTTGCCGGGTGCGCAAAATTTGATACTGCCATGGAGATCAAGGATGAGAATCACATCCACCTCAAAAGCACGGTTGGTGTCTCCAAGTCAATAGCCAGTACGTCGGCTGGCTCCCTCGCCTCTGAGTTTTCCGACTGCAACAACTCGAAGGGGTCCGCCGGTACCGGCTCGGACGGCACGGTCAAGAAGTTCGAGGACAATAATTACATCGGGTGCATCATTGCCGGGGAGACCACCGCTGCTGATCTCGACAAAGATGATGGCATGCAGGTCACCTTCGACAAAAACGAGGTGTCTTTCAAGATGACCTCGGACTTGTTCCGCGATAGCGGGCGC…
"group_8867		hypothetical protein	0	8	86	95	0	92.233	0		0.00836878	1	0.243098	1	0	1	1	1	Multifunctional CCA protein; Includes: CCA- adding enzyme; AltName: CCA tRNA nucleotidyltransferase; AltName: tRNA CCA-pyrophosphorylase; AltName: tRNA adenylyl-/cytidylyl-transferase; AltName: tRNA nucleotidyltransferase; AltName: tRNA-NT; Includes: 2'- nucleotidase; Includes: 2',3'-cyclic phosphodiesterase; Includes: Phosphatase			MSISAGVLVVAFITAHQALESGFKPLYSRAIRTVIAEAVTTMYCTFVHKCGASLSTLDYWPKSPKFHAVTRRTGPET*	ATGAGCATTTCTGCGGGTGTCTTAGTTGTGGCTTTTATCACTGCACACCAAGCTCTCGAATCGGGCTTCAAACCGCTTTATAGCAGGGCTATACGTACTGTCATCGCCGAGGCCGTAACCACGATGTACTGCACATTCGTGCATAAGTGTGGTGCATCTCTCTCGACGCTCGACTACTGGCCGAAATCACCGAAGTTTCACGCCGTGACGCGCAGAACGGGCCCGGAAACGTGA
"group_8868		hypothetical protein	0	8	86	95	0	92.233	0		0.00836878	1	0.243098	1	0	1	1	1	Double-stranded RNA-specific adenosine deaminase;			MSNAREIREPLAWTVIVVSVGFLVAFVVRVVKMLTHDHSGLFGTARSLSGSSLGIGMILLLLAAVLVCRFIHPATPHAELLGKVSACVVAVAAGCDLVLALLSPIHSPGGAFGAVLGLFGDLLAIAIKVLAAWVLLVLTRPEAASVQDNEDPAEPEVVLDGSAGCPVIADEAEGPAHDDKVSWPVGVGAVWTRAGDAASGAEASSWDQNDAGGNWTTEAPGPSRDEPGGQE*	GTGAGTAACGCCCGAGAAATTCGTGAGCCGCTTGCGTGGACAGTCATCGTTGTCAGCGTTGGTTTCCTTGTCGCTTTTGTTGTGCGTGTGGTCAAGATGCTGACTCACGATCACAGTGGGCTCTTCGGTACGGCTCGCAGCCTGTCTGGAAGCTCGCTGGGAATTGGCATGATTTTGTTGCTGCTGGCGGCAGTTTTGGTGTGCCGGTTTATCCATCCGGCGACGCCGCATGCTGAATTGCTCGGCAAGGTATCTGCCTGTGTTGTTGCCGTCGCAGCGGGATGTGACCTCGTTCTCGCCCTGTTGTCACCAATTCACAGCCCCGGCGGGGCCTTTGGGGCTGTCCTGGGGCTATTTGGGGATCTTTTGGCGATCGCCATTAAGGTCCTCGCTGCTTGG…
"group_8869		hypothetical protein	0	8	86	95	0	92.233	0		0.00836878	1	0.243098	1	0	1	1	1	Dynein heavy chain-like protein MAL7P1.162	R	COG2014: COG2373 Uncharacterized conserved protein YfaS, alpha-2-macroglobulin family	MIAAPAQAAQAAGPSDYTAQAGKAADYIDSHSADLTKGDLGPELDGALALISAGKTDAATFTTIKNDIKAKGPSYCTPKNVGGCAKVTITLLAAGESPNYGGTDYAGPVTSASQFAEYPTNQALDMIALERLGKPIPKALFVKVTDDATKGSQWEDPDTDGLTLTALSHVKATPEQQGKITNAKAALVKRLDGSKQGEAWGFKGKGPNVNTTAWVAPGLFRAGDADHQQQAVKGQEWLVGQQKSDGSFRGLVTTPAGIMMATTQAVPALRGLQSYDNVGAHQAQEEPVD*	GTGATAGCGGCCCCGGCTCAGGCGGCCCAGGCGGCTGGGCCTTCCGATTACACCGCCCAGGCTGGTAAGGCGGCCGACTACATTGATAGTCACAGTGCTGATCTGACGAAGGGTGATTTGGGTCCGGAGTTGGATGGAGCGTTGGCGTTGATTTCTGCCGGTAAGACCGATGCGGCGACGTTCACGACGATCAAGAACGACATTAAGGCTAAAGGGCCGTCGTATTGCACTCCTAAGAATGTGGGTGGGTGTGCGAAGGTGACGATCACCTTGCTGGCGGCTGGCGAATCACCCAACTATGGGGGAACTGATTACGCTGGTCCGGTGACCTCGGCGTCTCAGTTCGCTGAGTATCCGACGAATCAGGCGTTGGACATGATCGCGTTAGAGCGGTTGGGT…
"group_8870		hypothetical protein	0	8	86	95	0	92.233	0		0.00836878	1	0.243098	1	0	1	1	1	ESX-1 secretion-associated protein EspK			MVRGVGMWSGLRSRRWRVRAVACLVMVAALVCAGVAPRPAAADDPDQPASDGKTGVWPDHGDSLPNESGIKGTWRDGWCRRGEGYSVVVDLSDIPESWRGDLTPTPEHVKQYGPTVRDGWIVRCHQGPWTMDYDKPHEWPALEIDVESVGISTDLRSDYVQPEGTTKPLGIFEASLEILGVRNVANAKWKPHTNSGQNAYVFDNAIWIRPDARTGSLTGGWPPNQSLTDEPWPSKSNNRLVNTTVRLEGPISAGMVAYIGYDVAADCRFNVGDRDWSNRVCLGDAARHPRTYVGHPEWTLTPQYAQERPHPGPAPKPGPTSSGRAPHSGTQPRPHRRPHSGPQPHLGPGGHGGRRDVAGVHAGASVRRGGVPHARPSASVSVSPPASPSATASPSVSPS…	GTGGTTCGTGGTGTCGGTATGTGGAGTGGGTTGAGGAGTCGTCGGTGGCGGGTGCGTGCGGTCGCCTGTCTTGTCATGGTGGCGGCTTTGGTGTGTGCTGGGGTGGCGCCGCGGCCTGCGGCGGCAGACGACCCGGACCAGCCGGCGTCGGATGGGAAGACGGGGGTGTGGCCGGACCATGGCGATTCTCTTCCGAATGAGAGCGGAATCAAGGGTACGTGGCGTGATGGCTGGTGCCGCCGTGGTGAAGGGTATTCGGTCGTCGTCGACCTTTCCGATATTCCCGAGAGTTGGCGGGGTGATCTGACGCCGACACCCGAGCATGTTAAACAGTATGGCCCTACCGTCCGCGACGGATGGATCGTGCGCTGCCACCAGGGACCCTGGACCATGGATTAT…
"group_8871		hypothetical protein	0	8	86	95	0	92.233	0		0.00836878	1	0.243098	1	0	1	1	1	Protein sidekick homolog; AltName: Neuronal IgCAM protein 4; Flags: Precursor			MPAWADDDGVEQIPTALADQWHAGWCNKSEEGYSVLIDLASLDPKDRGDLNPTTTSYTDAHVKDGWFVRCHKGLEPVKYAPSGEWAAEYQSANWAASVGVPGTRDANGWYRFLGITPGGDETPDGDLILAGALTVVPDKDGVLPPWPEKVVEGESYPGAPINDPDVVPSMTAKPVKGMAVAIAFEPEGHS*	GTGCCTGCATGGGCCGATGATGATGGTGTGGAGCAGATTCCGACGGCTTTGGCGGACCAGTGGCATGCGGGCTGGTGTAACAAGAGTGAGGAGGGCTACTCGGTTCTCATTGATCTCGCGTCCTTGGATCCGAAGGATCGCGGCGATCTGAATCCAACCACGACGTCCTACACAGATGCCCATGTTAAGGATGGTTGGTTCGTGCGCTGCCACAAGGGCTTGGAGCCGGTCAAGTACGCTCCAAGTGGTGAGTGGGCTGCAGAGTATCAGTCGGCGAACTGGGCGGCGAGTGTGGGTGTTCCCGGTACACGGGACGCCAATGGGTGGTATCGCTTCCTGGGGATCACTCCCGGCGGTGATGAGACCCCGGATGGTGACTTGATCTTGGCAGGTGCGTTG…
"group_8872		hypothetical protein	0	8	86	95	0	92.233	0		0.00836878	1	0.243098	1	0	1	1	1	Shadow of prion protein;			MMTKRIGMSTTYRRVAGPLVAVLLAAGAVTGTGAAQAAGPASGPGWHDGACAANEGQTVVVDFKDDPSHQKPAVEGNWPAGAKDSRILVRCNVGGQWASPKGDGRTESLKAVGITYAPDGGMSLIHMVNGVTDNPDLGKYWMYSMASKPGGKWDMMVPTPGKNTWVGVTLGGQEVPSIVPPVKK*	ATGATGACAAAGAGGATAGGAATGTCGACGACGTATCGGCGTGTGGCTGGCCCGCTCGTTGCGGTGCTGCTGGCCGCTGGTGCCGTGACCGGGACGGGGGCGGCCCAAGCGGCTGGGCCAGCCTCCGGACCGGGATGGCATGATGGGGCCTGCGCTGCCAATGAGGGGCAGACGGTCGTCGTGGACTTCAAGGATGATCCGAGCCACCAGAAGCCGGCTGTGGAGGGCAACTGGCCAGCTGGTGCGAAGGACTCGCGGATTTTGGTGCGGTGCAATGTAGGTGGTCAGTGGGCTAGCCCCAAGGGTGATGGCCGGACTGAGTCACTCAAGGCGGTGGGGATCACCTACGCACCGGATGGTGGGATGAGTCTCATCCACATGGTCAATGGTGTTACTGAT…
"group_8873		hypothetical protein	0	8	86	95	0	92.233	0		0.00836878	1	0.243098	1	0	1	1	1	Ribosomal RNA large subunit methyltransferase E; AltName: 23S rRNA Um2552 methyltransferase; AltName: rRNA (uridine-2'-O-)-methyltransferase			MKVRTTMCLASAVMAIGVVSWPVAAHADAGVSGRLCADPTHECTVSVMGGHAREVAYSGVDVTGAPGVRLRVAAYYVRTDAHGKLTGLERFAVGDKPVVVGETGIVGTRLGFPTVQDDPAKVPSAWIFVGPDDVTMTNLGTAAGTFVPYGTLKPTVLGDGWSLEKPVGQTIGARIVGSMIDGTYSIEYQDDAGHWVNVTKAPKPEKDKLISGQLPVSSVWDSADVAQVWVDNPSQPVDIGYELPRGLKHHRYKMRMITYGGDGLIVVHKWDVVPSDHPKRASYKGTFREPYHRGAPSSAGADERHSGSHVVQGAVGGGAVALALAMAGAGWRGRRS*	GTGAAGGTTCGCACGACGATGTGCTTGGCGAGCGCTGTGATGGCCATCGGCGTGGTTTCGTGGCCGGTTGCGGCCCATGCAGATGCTGGTGTTTCGGGCCGGTTGTGTGCCGACCCCACTCATGAATGCACTGTGAGTGTGATGGGAGGCCATGCACGAGAAGTGGCCTATTCGGGGGTCGATGTGACCGGGGCCCCGGGGGTTCGGCTGCGTGTGGCGGCCTACTATGTACGCACCGATGCACACGGCAAGCTGACAGGGTTGGAGCGCTTTGCGGTGGGTGACAAGCCGGTGGTTGTCGGCGAGACCGGAATCGTCGGTACCAGATTGGGTTTCCCAACCGTCCAGGATGACCCGGCGAAAGTGCCCAGCGCATGGATCTTCGTGGGCCCCGATGAC…
"btuD_9		Vitamin B12 import ATP-binding protein BtuD	0	8	86	95	0	92.233	0		0.00836878	1	0.243098	1	0	1	1	1	Hemin import ATP-binding protein HmuV	V	COG2014: COG1131 ABC-type multidrug transport system, ATPase component Length=499	MLEVESVRVDVSRVGRVLDDVTISAEPGVTVVTGRSGCGSTTLLRLIAGFHDRQVVRRQGVIRLSGRRIDTMSHAELRPQVAVVGHRPTGAMGCGDAERDRVIEELGLRDWCDRPAARMPACVAARMALAEGISSGAPVLLLDQLLAPMTSKWRPRVAACVVQVARTGRIVLWAEHALDYALGAADSVVEIIDGHARQVEASSWSSTNLPSTPLQEIAARAGEGIFASPEQAHARLAATALTAVPSPQPQQPKGPVLARVDPAALRLSGGLIDVRAGQVLGIVAHEPVQAHRAARRLAATVRPRGVNDHLLHALLRQTSVQRACGMVDRRADRPIGESMELANEVLGPVGARRGAEHSEGQQRLLANVLACAGGQVVLWVDPGWAVDAASGDHLVQTVR…	GTGCTTGAGGTCGAGTCGGTGCGTGTGGACGTCTCCCGGGTCGGCCGGGTGCTGGACGACGTCACTATCAGCGCCGAGCCTGGAGTCACCGTGGTGACGGGCCGCAGCGGCTGCGGGTCGACCACCTTGCTGCGCCTCATTGCAGGCTTTCATGACCGGCAAGTGGTGCGCCGACAAGGCGTGATCCGGTTATCGGGACGACGTATCGACACGATGAGCCATGCCGAACTGCGCCCGCAGGTGGCCGTGGTGGGTCACCGTCCGACAGGAGCAATGGGGTGCGGTGACGCCGAGCGTGACCGTGTCATTGAAGAACTGGGCCTGCGGGACTGGTGTGACAGGCCGGCGGCGCGCATGCCGGCGTGCGTGGCAGCCCGCATGGCGCTAGCCGAAGGCATC…
"group_8875		hypothetical protein	0	8	86	95	0	92.233	0		0.00836878	1	0.243098	1	0	1	1	1	Anthranilate phosphoribosyltransferase			MNTHENTAGQYRRAPLNGLAIEAIVGAVMATFTGALMFLIEFFLFADHISFSGVKVATHPLPLVVFSFAGLALSVIGIRLKNSNAHLFSA*	ATGAACACCCATGAGAACACGGCGGGACAGTACCGTCGCGCACCCCTTAATGGCCTGGCCATCGAAGCCATTGTTGGAGCCGTCATGGCGACTTTCACGGGTGCGCTCATGTTTTTGATTGAGTTTTTCTTGTTTGCGGATCATATATCGTTTAGCGGCGTGAAGGTGGCAACGCATCCGCTGCCGTTAGTAGTGTTTTCTTTTGCTGGGCTGGCTCTCAGTGTTATTGGAATCAGGCTCAAGAACAGTAATGCCCATTTATTCTCAGCATAA
"group_8876		hypothetical protein	0	8	86	95	0	92.233	0		0.00836878	1	0.243098	1	0	1	1	1	Histone acetyltransferase KAT6A; AltName: MOZ, YBF2/SAS3, SAS2 and TIP60 protein 3;			MFGHHGDRALGVASVNCLVGQPGQFTEQVMATHTAWGKQHLKIEAYHWVLAFGTDELDPGDPEAVSKALELASTMAHLAWLTRQTLLVAQNDGESGLLHVHVLVGSVDPLTDRAARGDDMSWTRVAPIQWLAMDQLGMTQSAKLPTTVEEAKDRSQTTPQGRYQKAADLVRGALASEPPTSWEKALGLLNRTPGLRKAQVKVTKSRGKVTDKRLVVMLDEPSARPFDSQRGGDLAYDALTTLWEQNEEDRYYAERKAERDAFMACMFPEGEDRPEPTQPEHPHQEPIIDDAVPAADEFDPVAFIRAKRQQRTAPSALDKALRRLAVEEEFAKLCDGDQEVKFG*	ATGTTCGGCCACCACGGCGACCGGGCCTTGGGCGTCGCGTCGGTGAACTGTCTGGTCGGCCAGCCCGGCCAGTTCACCGAGCAGGTCATGGCCACCCACACGGCGTGGGGCAAGCAGCACCTCAAGATCGAGGCGTACCACTGGGTGCTCGCGTTCGGTACCGACGAGCTCGACCCCGGCGACCCCGAGGCGGTCTCGAAGGCGCTGGAGCTGGCGAGCACCATGGCGCACCTCGCGTGGCTGACGCGTCAGACCTTGCTCGTCGCCCAGAACGACGGCGAGTCTGGCCTGCTCCACGTCCACGTCCTCGTCGGCTCCGTCGACCCGCTCACCGACAGGGCCGCACGCGGTGACGACATGAGCTGGACTCGCGTCGCCCCGATCCAGTGGCTGGCTATG…
"group_8877		hypothetical protein	0	8	86	95	0	92.233	0		0.00836878	1	0.243098	1	0	1	1	1	Uncharacterized protein ORFB			MTGPPKKKGTPSASALEVPQRASWSAHAALPAGQRPATAWGTRDCVRRPLDP*	ATGACCGGCCCGCCAAAGAAGAAGGGCACCCCGAGCGCGTCAGCGCTCGAGGTACCCCAGCGGGCGTCTTGGTCTGCCCATGCCGCGCTCCCGGCCGGGCAGCGCCCGGCCACTGCGTGGGGCACGCGCGACTGCGTCCGTCGCCCTCTCGACCCCTAA
"group_8878		hypothetical protein	0	8	86	95	0	92.233	0		0.00836878	1	0.243098	1	0	1	1	1	Protoheme IX farnesyltransferase; AltName: Heme B farnesyltransferase; AltName: Heme O synthase	V	COG2014: COG1403 5-methylcytosine-specific restriction endonuclease McrA	MASPNKKNRPGGYPVWLWVVIGLIAVGSLASLGSDPGAAVFGLLIVAAFVAVPAIRHYRMTKYFASEEFQAQKAALADVVREHNEIANYVEEIRTRGLFELGASSSGAMSHLATTSNTSNWNYKRDRNVAELGDPHVHNASLQVVNNAKADPLTST*	ATGGCATCCCCGAACAAGAAGAACCGTCCCGGCGGGTACCCGGTGTGGCTCTGGGTGGTCATCGGCCTCATCGCGGTGGGGTCGCTCGCAAGTCTCGGGAGCGACCCCGGCGCGGCCGTCTTCGGGCTGCTGATCGTGGCAGCGTTTGTTGCGGTGCCGGCCATCCGTCACTACAGGATGACCAAGTATTTCGCCAGTGAAGAGTTTCAGGCCCAGAAGGCTGCGTTGGCCGACGTCGTGCGTGAGCACAACGAGATCGCCAACTACGTGGAGGAGATCAGGACTCGCGGCCTCTTCGAGCTGGGAGCCTCATCCTCCGGCGCCATGTCCCACCTCGCGACCACCAGCAACACGAGCAACTGGAACTACAAGCGGGACCGCAACGTGGCCGAGCTGGGC…
"group_8879		hypothetical protein	0	8	86	95	0	92.233	0		0.00836878	1	0.243098	1	0	1	1	1	5-methylcytosine-specific restriction enzyme A; AltName: EcoKMcrA	V	COG2014: COG1403 5-methylcytosine-specific restriction endonuclease McrA	MKYFDLGATEENLARVEQLGESIASLEGAIANLHQREADISQSINPPAFILKHYRERFMNRVGVELSPITVTYPVYKFQYVSAGGNSGQETTIPLTPQTIFALIETMSAKIRWRKSAAGQRALMTTRLRNYIKDRDNHTCQNCSVSVAQEPHLLLEVDHIMPVSRGGLTTEENLQTLCWRCNRTKSNKVPA*	ATGAAGTACTTCGACCTCGGGGCAACCGAGGAGAACCTTGCACGGGTCGAGCAGCTGGGCGAGTCGATCGCGAGCCTTGAGGGAGCGATCGCAAACCTGCATCAGCGTGAGGCCGACATCTCTCAGTCGATCAACCCGCCTGCGTTCATCCTCAAGCACTACCGTGAGCGGTTCATGAACAGGGTCGGTGTCGAGCTGTCTCCCATCACGGTGACCTACCCGGTCTACAAGTTCCAGTACGTCTCAGCTGGGGGCAACTCCGGCCAGGAGACGACGATCCCCCTGACCCCGCAGACCATCTTCGCGCTCATTGAAACCATGAGCGCGAAGATCCGTTGGCGCAAGAGTGCCGCAGGGCAGCGCGCTTTGATGACGACGCGTCTGCGGAACTACATCAAG…
"group_8880		hypothetical protein	0	8	86	95	0	92.233	0		0.00836878	1	0.243098	1	0	1	1	1	Chaperone protein DnaK; AltName: HSP70; AltName: Heat shock 70 kDa protein; AltName: Heat shock protein 70			MFRDQKHHKLSTKPHAGNETSATDKQMTYEVYRRFRLGVETGQDHTMPTLTSQDWTWTRKTWRYSDGTSSKSGCTISSMDTSRKVRILALLTNLDGRYMSHTQASAIDTS*	ATGTTTCGGGATCAGAAGCACCATAAGTTGTCCACAAAGCCCCACGCCGGTAACGAAACCTCTGCCACCGATAAGCAGATGACCTACGAGGTCTACAGACGATTCCGACTCGGAGTGGAAACCGGTCAAGACCACACGATGCCCACACTCACGTCACAGGATTGGACATGGACACGTAAAACCTGGCGTTACTCAGATGGCACCTCGTCAAAGTCAGGATGCACGATCTCCTCAATGGATACATCGCGGAAGGTAAGGATCTTGGCGCTCTTGACGAACCTAGACGGCCGGTACATGTCCCACACCCAGGCATCCGCCATAGACACCTCGTAG
"group_8881		hypothetical protein	0	8	86	95	0	92.233	0		0.00836878	1	0.243098	1	0	1	1	1	Probable polyketide synthase 10;	R	COG2014: COG1724 Predicted RNA binding protein YcfA, dsRBD-like fold, HicA-like mRNA interferase family	MPSVAQILASMRANPRNIDYADLFRVCEEFFGAARNTGGSHAVFKTPWPGNPRVNIQNDHGKAKTYRVRQVLQAIEKLKEQ*	ATGCCGAGCGTTGCCCAGATCCTCGCTTCCATGCGAGCCAATCCACGCAACATCGACTATGCAGACTTGTTCCGCGTGTGCGAGGAGTTCTTCGGAGCAGCCAGGAACACTGGCGGCTCGCACGCCGTCTTCAAGACCCCATGGCCCGGCAACCCTCGGGTCAACATCCAGAACGACCACGGCAAGGCCAAGACATACCGAGTCCGACAGGTGCTCCAAGCAATCGAGAAGTTGAAGGAACAGTGA
"group_8882		hypothetical protein	0	8	86	95	0	92.233	0		0.00836878	1	0.243098	1	0	1	1	1	Nuclear receptor coactivator 3;			MSRPRRAFEVRPSQVVADRMAHQVMSTIKRTSRRVIICNPYYELHDDGGSFSPESRYASITSVCNYYAVWRDDHPSLVTSPLPPSLMDCTESISSPDSYSPHRFVTFSRAINELLVLAQPGAITLIATGLLARSTTIAPRPHHDPPQRGTRVAPKCALGDRVVNS*	ATGTCACGTCCCAGACGAGCCTTCGAGGTTCGCCCAAGCCAGGTCGTTGCCGACCGGATGGCACACCAGGTCATGAGCACCATCAAGCGGACTAGCCGACGTGTCATTATCTGCAACCCATACTATGAGCTTCATGACGATGGTGGTTCGTTCTCACCCGAAAGTCGGTATGCCTCGATCACGAGCGTCTGCAACTACTACGCAGTATGGCGGGACGACCACCCATCCCTTGTTACCTCCCCGCTACCTCCCTCGCTGATGGACTGCACTGAGTCGATCTCCTCACCGGATTCATATTCACCACACAGATTCGTCACTTTCAGTCGCGCCATCAATGAACTCCTGGTGCTAGCCCAACCTGGGGCCATTACCCTAATCGCTACTGGCTTGCTAGCCCGG…
"group_8883		hypothetical protein	0	8	86	95	0	92.233	0		0.00836878	1	0.243098	1	0	1	1	1	Uncharacterized protein Mb2073c [Mycobacterium tuberculosis variant bovis AF2122/97]	IQR	COG2014: COG1028 NAD(P)-dependent dehydrogenase, short-chain alcohol dehydrogenase family	MRILVVGARGLIEKAVTTLFRSHSHTVIGVGRSEGEILCDISDETQLESLWQQAGHSALGTTPFAPLEELTSADFNDAWKNKALSQINLVRTGINHISER*	ATGCGTATTTTAGTTGTAGGAGCCCGCGGATTAATTGAAAAAGCCGTAACCACCTTGTTCCGCAGCCATAGCCATACGGTGATTGGAGTAGGTAGGTCTGAGGGTGAGATCCTGTGCGACATCAGCGATGAAACACAGTTGGAGTCATTGTGGCAGCAGGCAGGCCATAGCGCATTGGGGACGACGCCTTTCGCGCCCTTGGAGGAGTTGACCTCAGCCGATTTCAACGATGCCTGGAAGAACAAGGCGCTTTCCCAAATAAACCTCGTGCGCACAGGAATTAATCATATTTCCGAGCGGTGA
"group_8884		hypothetical protein	0	8	86	95	0	92.233	0		0.00836878	1	0.243098	1	0	1	1	1	L-threonine 3-dehydrogenase;			MSSQTNRAERLVLTTQQCFVIPGSIADNIESLLDDEGDESSHDGKGARSHTM*	ATGTCCTCCCAGACCAACCGGGCAGAACGCCTTGTCCTGACTACCCAGCAATGCTTCGTCATCCCGGGAAGTATCGCCGACAATATCGAATCCCTCCTCGACGACGAAGGTGATGAATCCTCCCACGACGGCAAGGGCGCTCGGAGCCACACAATGTGA
"group_8886	lacF_4	Lactose transport system permease protein LacF	0	8	86	95	0	92.233	0		0.00836878	1	0.243098	1	0	1	1	1	Trehalose/maltose transport system permease protein MalF	G	COG2014: COG1175 ABC-type sugar transport system, permease component Length=292	MLSTPFLVLFALFIAWPVFQSLLMSFTDMKIHDIRTPFAVNFVGFENYRKALADPVYQRSALNTVIFVAVGVPLTMAAGLASAIALNKGIKKFRTLFRVGFYTPVITSIVAVAVIWHFLLADNGAINQLLSWIGISGPHWLDDPSTALLSLILLSTWRNFGGSMIIFLAGLQNVPWTLHKAAMLDRAGPWKRFLHITFPQLKPTLLFVMVTTTIGYLQFFEEPFVMTKGGPLNATISASMYTYQQFGYGNYGVAGATAYLTFAVVAIATALQFHLTRERD*	ATGCTGTCAACACCGTTCCTGGTGCTGTTCGCTCTATTCATCGCGTGGCCAGTTTTCCAGTCTCTGCTTATGTCGTTCACCGACATGAAGATCCACGACATCCGCACACCCTTCGCAGTGAACTTCGTAGGCTTCGAAAACTACCGCAAGGCCTTAGCTGATCCAGTTTACCAACGCTCAGCTCTCAACACTGTAATCTTCGTCGCAGTGGGAGTTCCCCTAACCATGGCAGCAGGCTTAGCTTCAGCCATAGCCCTAAATAAGGGTATCAAGAAATTTCGCACCTTGTTCCGAGTCGGCTTCTACACCCCTGTTATTACCTCTATCGTCGCGGTTGCTGTAATCTGGCATTTTCTGTTAGCGGACAACGGCGCCATCAACCAATTGCTGTCATGGATT…
"group_8887	araQ_5	L-arabinose transport system permease protein AraQ	0	8	86	95	0	92.233	0		0.00836878	1	0.243098	1	0	1	1	1	L-arabinose transport system permease protein AraQ	G	COG2014: COG0395 ABC-type glycerol-3-phosphate transport system, permease component	MNNNDFRHRWWLYLLLTITLLLVVLPFAWMVLGSIKPENELVRTQPTWWPHHPTLDNFHRLFSGQPWGKYLANSIVVSAAVTAGSLLFSSMLGYALARLNYPGKKLIFGAVMGCLMIPGLVMFIPQYVLIVNMGLANTLAALILPFLVQPFGAFLMRQFFLGIPRDLLEAGRIDGAGELTIFFRIFLPLATPAFATLGILTFLGSWNSFLWPLVVSSSQDTYTLPVALALASTGEDQTDYGLLMAGATLVVLPILLVFLFCQRFILEGLSHAGLK*	ATGAATAACAACGACTTTCGCCACCGCTGGTGGCTCTACCTACTGCTTACGATTACGCTGCTATTAGTCGTCCTCCCATTCGCTTGGATGGTACTCGGTTCAATCAAACCCGAGAATGAATTAGTTCGCACTCAACCAACGTGGTGGCCCCACCATCCTACCCTCGACAATTTTCACCGCCTTTTCTCCGGACAGCCATGGGGGAAATATCTCGCCAATTCGATTGTAGTTTCAGCGGCGGTGACCGCAGGAAGTTTACTGTTCAGTTCTATGCTCGGATATGCTTTGGCTCGCCTGAACTATCCGGGCAAGAAGCTCATCTTCGGTGCGGTTATGGGATGCCTCATGATCCCCGGTCTGGTCATGTTTATCCCACAATACGTATTGATCGTCAATATG…
"group_8889		hypothetical protein	0	8	86	95	0	92.233	0		0.00836878	1	0.243098	1	0	1	1	1	1,2-beta-oligoglucan phosphorylase	G	COG2014: COG3459 Cellobiose phosphorylase	MTMTVSTTSSGALARLEVGGLSLIQYPATEFEAGPANLWLHLHDAAHPLTGPASHSSTSHTSGITVVNGTIEGVHHSNWLIPSTDGQVLGWHWSLTNITSTPIELGIICTLDMALAPLEDVRRNEFYVSQYLDLTPVEWDGGVALAVRQNMPGTRQPWCALASSEPVASWCTDALQLVDRSAGPGMNLSRGLPGTRLQHEHTLAGLQTTTMTLAPGTCRHGVFWIIPVLDHPRATGPEDAIVIAQAATSTWQQVDADADHPSPAVATVFSPARYAEVLPVDPPDGIAMVESSPEGAFWSGFSAGRLVVSADKERHVLRPHGSILHFAPDAHSAANHLADTVWMRGCFSSQLTLGPASAVQRLSIRRSYLGLVEACGLRLLVRSPGQQWTLLDLPSLWQV…	ATGACCATGACAGTGTCTACTACCAGTTCCGGAGCCCTTGCCCGGCTCGAGGTTGGCGGACTCAGCCTCATCCAGTATCCAGCAACCGAGTTCGAGGCAGGGCCCGCAAACCTGTGGCTGCACCTCCATGACGCCGCCCACCCTCTCACGGGACCGGCAAGTCATTCATCCACATCCCATACATCTGGCATTACCGTCGTTAACGGCACCATCGAGGGGGTACACCACTCCAATTGGCTCATCCCCTCCACTGATGGCCAAGTCCTCGGTTGGCACTGGAGCCTCACCAACATAACCTCGACACCCATCGAGTTGGGCATCATCTGCACCCTCGACATGGCATTAGCCCCTTTAGAGGATGTACGCCGCAACGAATTTTACGTCAGTCAGTACTTGGAC…
"group_8890		1,2-beta-oligoglucan phosphorylase	0	8	86	95	0	92.233	0		0.00836878	1	0.243098	1	0	1	1	1	1,2-beta-oligoglucan phosphorylase	G	COG2014: COG3459 Cellobiose phosphorylase	MGEYLERTSDLDFLDEQVPFVKQRALSPRTAIRDHVLAALDYIEAHRTRDPRLPAYGHGDWNDSLQPTSASLAEQMCSTWTTELEIHSLETLANALGPVYPDLSKRLRSRAAATREGLTDVFLADGELAGYAIIGNPTMELMVHPRDERTGLHHGILQMIHAISGELLDPLDMKHHLDIIAEYLTGPMGTYLFDAPITYSGGTSHYFKRAEAATFWGREIGLMYTHAHLRFIEALTHAGRAQQAWDELKKVIPIGITNRVPGAMPRQVDCYYSSADAVFADRYEASQRAHALFTTTTAFEGGWRVYSSGPGLILRIVTEDILGIRIRGHQLIVDPVLPVVFDGTTAVVHAGGRILHINYHVNADGHGVTRILVEGLPVEAKTLSPRYRRGGQTINLADL…	TTGGGCGAGTACCTTGAACGGACCTCAGACCTGGATTTCCTCGACGAACAGGTGCCCTTCGTCAAGCAACGGGCATTGAGTCCTCGCACTGCGATCCGGGATCATGTCCTCGCCGCGCTAGACTACATCGAAGCACACCGTACCCGCGATCCTCGGCTGCCTGCCTACGGTCACGGCGACTGGAACGACTCCCTTCAACCAACCAGCGCGTCCTTAGCTGAACAGATGTGCTCCACATGGACGACCGAACTGGAGATCCACTCATTGGAAACCTTGGCGAATGCCCTGGGTCCGGTCTACCCCGACTTGAGCAAACGGCTGCGATCACGTGCTGCTGCCACTCGAGAGGGCCTCACAGATGTGTTCCTAGCCGATGGAGAACTAGCTGGCTACGCCATC…
"group_8891		hypothetical protein	0	8	86	95	0	92.233	0		0.00836878	1	0.243098	1	0	1	1	1	Coatomer subunit gamma-1; AltName: Gamma-1-coat protein;			MDALCGIVILLGDETSYIGHQRALREMMNFHKRSVCLKNSLGSVIFGCVMPLFGLVGSEAQSVTLSNGLLQLFCGARARWCCRAVDGERQAYQVVILG*	ATGGATGCTTTATGTGGGATCGTAATCCTGTTGGGGGATGAAACTTCGTACATAGGACATCAACGTGCTCTCCGCGAGATGATGAATTTCCACAAGCGCTCGGTGTGCTTAAAAAATTCCCTCGGAAGTGTCATCTTCGGTTGTGTTATGCCCTTGTTTGGGCTGGTCGGGAGCGAAGCGCAGTCGGTCACCTTGTCAAATGGCCTGTTACAACTCTTCTGTGGTGCTCGAGCGCGTTGGTGTTGTCGCGCCGTCGATGGTGAAAGACAGGCTTATCAGGTCGTCATCCTTGGATGA
"group_8892		hypothetical protein	0	8	86	95	0	92.233	0		0.00836878	1	0.243098	1	0	1	1	1	D-(-)-3-hydroxybutyrate oligomer hydrolase;			MTGRVSTFGWFLRSRGVVVVLVYLIAGVACARQLGGDLVAVPMSAGRSVDVGIGTSSLCGLIASVVFSSPDPQRERAFPDVPIRVMRVGWAVIVLVWPAVWVVLFNLGRSDSLRWVLLDQSPFDALSLAMSAVLVVVGLVLQWHTPGPPR*	ATGACGGGTCGAGTTTCCACGTTCGGATGGTTCCTGCGTAGTCGCGGTGTGGTCGTCGTGCTCGTCTACCTGATTGCGGGGGTGGCGTGTGCGCGTCAGCTTGGCGGCGATCTTGTGGCTGTCCCCATGTCCGCGGGCCGGTCGGTCGATGTGGGGATCGGGACCTCGAGCTTGTGTGGGCTCATTGCCTCGGTGGTGTTTTCCTCTCCGGATCCGCAACGGGAGAGGGCCTTCCCTGATGTCCCCATTCGCGTCATGAGAGTGGGATGGGCCGTCATAGTGCTGGTGTGGCCAGCAGTGTGGGTGGTGCTGTTCAATTTAGGTCGATCGGATTCCTTGCGATGGGTGCTGCTGGACCAAAGTCCCTTCGACGCGTTGAGCCTCGCCATGTCAGCTGTA…
"group_8893	btuD_9	Vitamin B12 import ATP-binding protein BtuD	0	8	86	95	0	92.233	0		0.00836878	1	0.243098	1	0	1	1	1	ATP-binding cassette sub-family A member 9	V	COG2014: COG1131 ABC-type multidrug transport system, ATPase component	MRQRCRNVISDLNVEQFAHQLIGTLSGGQKCRVFLAAALVHDPEVLILDEPTVGLDPAERIAFRRHVVNQAASRVVVLSTHLMDDVALAADHVHLVDAGCITWSGSLPELMAEAGQFRS*	ATGAGGCAACGGTGTCGAAACGTCATATCCGATCTGAACGTGGAACAATTCGCCCATCAGCTCATCGGTACCCTGTCAGGTGGCCAGAAGTGTCGGGTCTTTCTTGCGGCGGCGCTAGTCCATGATCCAGAGGTGCTCATCCTCGACGAACCAACGGTCGGCCTGGACCCGGCGGAGCGCATTGCGTTCCGACGTCACGTGGTCAACCAGGCGGCATCGCGGGTTGTCGTCCTGTCCACCCATCTTATGGACGACGTTGCCCTGGCCGCTGACCATGTGCACCTTGTCGATGCGGGGTGCATCACGTGGAGCGGTTCGTTGCCTGAATTAATGGCCGAGGCAGGGCAATTCCGATCATGA
"group_8894		hypothetical protein	0	8	86	95	0	92.233	0		0.00836878	1	0.243098	1	0	1	1	1	Uncharacterized protein CFAP97D1; AltName: CFAP97 domain-containing protein 1			MIDPSLLTMRTGNDESTIAVPVLQVRLGMQSNVSVIGMSNLKGEVHHPAAYAQTSISSINGHSSDDEVVFVIKNAQRTDRATVDRRPHYDRRGVQVRGRLDPAQCTVAPH*	ATGATCGATCCCAGCCTCCTCACAATGCGGACCGGTAACGACGAATCCACAATCGCGGTACCAGTTCTCCAGGTACGACTGGGCATGCAGAGCAACGTCTCGGTCATCGGCATGAGCAATCTCAAGGGCGAGGTTCACCATCCGGCGGCCTATGCGCAGACCTCGATAAGCAGCATCAACGGCCACTCGTCCGATGACGAGGTGGTCTTTGTCATCAAGAATGCGCAGCGTACCGACCGGGCGACCGTCGACCGACGCCCACACTATGATCGTCGTGGGGTTCAAGTTCGCGGCCGTCTAGATCCGGCTCAGTGCACTGTTGCTCCCCATTGA
"group_8895	fldZ_1	Cinnamate reductase	0	8	86	95	0	92.233	0		0.00836878	1	0.243098	1	0	1	1	1	Cinnamate reductase	C	COG2014: COG1902 2,4-dienoyl-CoA reductase or related NADH-dependent reductase, Old Yellow Enzyme (OYE) family	MTERVHAHDSRIVLQVGAGFGRVIMPVVLRQGERPAAPSEIPYKWNPHITCREITTDGIHQIVAQFRIAAKVAYEAGFDGIQVHACHEGYLVDQFATEKFSHRTDKYGGSLENRLRFPREIVEAIHETVEDDFPVQIRFSPKSMMKDWNVGALPEEDFEEVGRDMPEGIEAARLLHSYGYQALDIDVGCYDAWFWNHPPMYQAKGLYLPYASELKEALPDIPLIVAGRMDDPDLAANAVSDGIVDMVSLARPTLADPDIVVKLQTDHPKRVRPCISCQEGCLGCIKYPVPNCSVNPEAGREAVTVEASNHIGGVVLAGSQPSFKEDDLALLE*	ATGACCGAGCGCGTCCATGCTCATGATTCCCGCATTGTCCTGCAAGTCGGCGCCGGGTTTGGCCGCGTCATTATGCCGGTCGTACTGCGTCAGGGAGAACGTCCAGCAGCACCATCGGAAATCCCCTATAAGTGGAATCCACACATCACATGTCGCGAGATCACCACCGACGGGATCCACCAGATCGTCGCCCAGTTCCGCATCGCTGCAAAAGTGGCCTATGAAGCCGGGTTTGACGGGATCCAAGTGCATGCGTGCCACGAGGGCTACCTTGTAGACCAATTCGCCACCGAGAAATTCAGCCATCGCACCGACAAATACGGTGGTTCCCTCGAAAACCGGCTGAGATTCCCGCGCGAGATCGTCGAAGCCATCCACGAAACAGTCGAAGACGACTTC…
"group_8896	sufU	Zinc-dependent sulfurtransferase SufU	0	8	86	95	0	92.233	0		0.00836878	1	0.243098	1	0	1	1	1	Zinc-dependent sulfurtransferase SufU; AltName: Putative iron-sulfur cluster assembly scaffold protein SufU; AltName: Sulfur acceptor protein SufU	O	COG2014: COG0822 NifU homolog involved in Fe-S cluster formation	MNVEEIYQQIILDHYREKHHSGLREGYDAEVTQVNPSCGDELLLRVHVDGDVITDVSYDAVGCLISQASTSVMTDLVIGKTIGEAQDLYRGFQEMMRSRGTVELDEDIYEDAVAFEGVAKLMARVKCAMLGWSALEDSLLKVTEGSAEKVGSGSGADMSEMKEKG*	ATGAATGTCGAAGAGATATACCAGCAGATCATCCTGGACCACTACCGGGAGAAGCATCACAGCGGTCTGCGTGAGGGCTATGACGCCGAGGTGACGCAGGTCAACCCGTCTTGTGGGGACGAGTTGCTGCTGCGGGTGCATGTAGATGGGGACGTCATTACTGACGTGTCTTATGATGCTGTGGGTTGTTTGATTTCGCAGGCATCGACGTCTGTTATGACGGATCTTGTTATTGGTAAGACTATTGGTGAGGCTCAGGACCTTTATCGGGGCTTTCAGGAAATGATGCGCTCGCGTGGCACCGTCGAACTTGACGAGGATATCTACGAGGATGCCGTGGCTTTCGAGGGAGTTGCCAAGCTCATGGCCCGGGTGAAGTGCGCGATGCTGGGCTGGTCG…
"group_8897		hypothetical protein	0	8	86	95	0	92.233	0		0.00836878	1	0.243098	1	0	1	1	1	Nuclear anchorage protein 1;	KL	COG2014: COG0553 Superfamily II DNA or RNA helicase, SNF2 family	MLDWAADRALSKLSRNAVYVVRGKVDLPVVLAVGTLTDRRGLVVAASWMCIKFFDSENLTSPYITMHTSSADMLADVGVGADMSNPGPVARPDDLKPLVELAMNAADEELKSTFDAAKKATQDRIATWNHKTVAWQEDSQTLIPNHALRVRRTSVEEEKQLIADMEPQQRLARPLLVVVPENYPTAHEECAHAKQ*	GTGCTGGACTGGGCCGCTGATCGCGCGCTGTCGAAGTTGTCGCGCAATGCTGTCTATGTGGTGCGCGGCAAGGTCGACTTACCCGTCGTCTTGGCTGTTGGCACGCTTACAGATCGCCGCGGACTAGTGGTGGCAGCGAGCTGGATGTGCATCAAGTTCTTCGATTCGGAAAACCTCACCTCCCCTTATATCACCATGCATACGTCGTCGGCCGATATGCTCGCGGACGTCGGCGTCGGCGCTGATATGTCCAATCCAGGGCCCGTCGCACGGCCTGATGATCTTAAGCCCTTGGTGGAGCTCGCCATGAACGCGGCGGACGAGGAACTCAAGTCCACGTTCGACGCTGCCAAGAAAGCTACGCAGGACCGGATCGCTACATGGAACCACAAGACCGTC…
"group_8898		hypothetical protein	0	8	86	95	0	92.233	0		0.00836878	1	0.243098	1	0	1	1	1	Transcriptional repressor MprA; AltName: Protein EmrR	K	COG2014: COG1846 DNA-binding transcriptional regulator, MarR family	MIMSQGDSGRSINEGATKTCDDVRPQMEKSAATAWLSIEQQRVWRAWLLGSAHITSCLSEELRRHGLELCEYEILASLSEADDYAVRMSVLATKVHQSRSRLTHAVERLEARGLVTREPDVRDRRGVVARLSPAGMDLLRQAAPDYARTVRHVFVDPVGPEDFAAMGRAIRAVLSVPN*	ATGATCATGTCACAGGGCGACTCTGGGCGCAGCATTAATGAAGGTGCCACTAAGACATGTGATGATGTCAGGCCCCAGATGGAAAAGTCAGCTGCGACTGCCTGGTTGAGCATCGAACAGCAGCGGGTTTGGCGAGCGTGGCTTCTCGGGTCCGCGCATATCACCTCTTGCCTCTCGGAGGAGTTGCGTCGCCACGGCCTGGAACTGTGCGAATACGAGATCCTGGCCAGTCTCTCGGAGGCTGACGACTACGCGGTGCGGATGTCTGTGCTTGCCACCAAGGTGCATCAGTCGAGGTCCCGGCTCACCCATGCCGTTGAGCGACTGGAAGCTCGCGGACTCGTCACGCGAGAACCCGACGTCCGGGACCGTCGCGGGGTGGTAGCTCGGTTGAGCCCC…
"group_8899		hypothetical protein	0	8	86	95	0	92.233	0		0.00836878	1	0.243098	1	0	1	1	1	Alcohol dehydrogenase-like 4			MKSPRHCFAKTSIIDILFSLSHSDVGILQSLSNGVEQSVIGFWIIEIFTWGIYSGDPRVGMKT*	GTGAAGAGCCCGCGCCATTGCTTCGCCAAAACCAGTATCATTGATATTTTGTTTTCGCTCAGTCACAGTGATGTCGGTATCCTTCAGTCCCTCTCGAATGGCGTTGAACAAAGCGTCATCGGCTTCTGGATCATAGAAATCTTCACCTGGGGTATCTATTCCGGAGACCCCAGAGTAGGAATGAAAACTTGA
"group_8900		hypothetical protein	0	8	86	95	0	92.233	0		0.00836878	1	0.243098	1	0	1	1	1	UPF0261 protein CTC_01794	S	COG2014: COG5441 Uncharacterized protein, UPF0261 family	MAAIAVLGTLDTEGDELDWLRHRILTNGGKVVIIDVGSFSNSRIADYTSDEVIRAAGESPSDIRTRYNRGEMMDVMGRGASVIASRLAEEGRIHGLLSLGGSGGSSVAASVMQALPIGFPKLLVSTMASGDVSPYVGQADVTLMYSVVDVAGINSVSRMVFANAAAAIAAMAKGYEDAGIVSNTAHNKPVIGLTMTGLTTPAADEARRTLTDLGYEVLVFHATGSGGKAMEKLASSGLLAGICDLTTTELADDLCGGVLSAGPRRMEAAADLGIPEVISLGALDMVNFGPVDTVPERYSSRTLHIHNPAVTLMRTSDTEMAELGHRIAIKAAAARGPTQVFIPTLGSPE*	ATGGCCGCAATTGCTGTGCTCGGAACCTTGGATACCGAGGGAGACGAGCTCGACTGGCTTCGTCACCGCATTCTTACCAACGGCGGCAAGGTAGTCATCATCGATGTTGGTTCATTCTCCAACAGCCGCATAGCCGACTACACTTCCGATGAGGTCATTCGTGCCGCAGGCGAGTCGCCAAGTGACATCCGAACACGCTATAACCGTGGCGAAATGATGGATGTCATGGGCCGTGGCGCATCGGTTATTGCATCCAGGCTTGCTGAAGAAGGGAGAATCCACGGCCTCCTGTCCCTCGGCGGATCAGGTGGATCATCCGTAGCGGCTTCGGTCATGCAGGCATTGCCGATTGGATTCCCCAAGCTCCTGGTTTCCACCATGGCTTCCGGGGATGTCAGC…
"hsdR_1		Type I restriction enzyme EcoR124II R protein	0	8	86	95	0	92.233	0		0.00836878	1	0.243098	1	0	1	1	1	Type I restriction enzyme EcoR124II R protein;	V	COG2014: COG0610 Type I site-specific restriction-modification system, R (restriction) subunit and related helicases ...	MSESSPRVYDSIVMSDQSTVVAEYAPADSRCEDYQSEAALEREFIRILESQAYEYLPIHRERDLVVNLRRQLEDLNGFTFSENEWSSFYSTCIASANDSIEDKTVRLQEDEVQLLRRDDGTTKNVKLIDKSNIHNNRLQVINQYQVGAERDGSRYDNRYDVTILVNGLPMVHVELKRRGVAIREAFNQIRRYQRDSFWAGSGLFEYVQLFVISNGTQIKYYSNTTRSQHLKDQDKLSAKKTSNSFEFTSWWADAQNKPIQDLEAFAKTFFAKHTLLNILTKYCVLTVDHMLLVMRPYQIVATERILQRIATSTNYRQLGTVAAGGYIWHTTGSGKTLTSLKTAQLATRMSGIDKVLFVVDRKDLDYQTMREYDRFEKGAANSNASTAILKAQLEDPSAK…	ATGAGTGAATCATCACCTCGCGTCTATGACTCCATCGTGATGTCCGACCAGAGCACCGTCGTCGCCGAATATGCTCCGGCTGATTCTCGCTGCGAGGATTACCAATCTGAGGCGGCGCTAGAGCGTGAATTCATTAGGATTTTGGAATCACAGGCCTACGAGTACCTTCCGATTCACCGCGAGAGGGATCTCGTCGTCAATTTGCGACGTCAACTTGAGGACCTCAATGGGTTCACGTTCAGTGAGAACGAGTGGTCATCCTTCTACTCGACGTGCATCGCCTCGGCCAACGACAGTATTGAGGACAAGACTGTCCGCCTCCAGGAAGACGAGGTCCAGTTGCTGCGTCGCGATGACGGTACTACGAAGAATGTCAAGCTCATTGACAAGAGCAATATC…
"group_8902	hsdR_1	Type I restriction enzyme EcoR124II R protein	0	8	86	95	0	92.233	0		0.00836878	1	0.243098	1	0	1	1	1	Type I restriction enzyme EcoR124II R protein;	V	COG2014: COG0610 Type I site-specific restriction-modification system, R (restriction) subunit and related helicases ...	MLPFRVDYNNTMRVGSPEDRQVAGIDTEMALMAPERIRQIVQYTLEHFAQKTKRTSSYEYSVVTNVTESTCSRRAAEALRERRVHGFNAIFATASIDAARRYYNEFQRQQEELAPDKRLKIAIIYSYGANEATDDGILDDEAYDTESLSEDLRAFLENAIQDYNDLFGTSYDTTAEKFQNYYKDLSQRLKSREVDLVIVVNMFLTGFDATTFNTLFVDKPLKAHGLLQAFSRTNRILNSVKTYGNIVCFRDLEDATNKALELFGNRDARGIVLLEPYKHYLDEYTAKVDDLLSQYPLGDPIVGEAAKKEFVKLFGAIIRLENILASFDEFASDDKLTERQKQDYRSIYLDLWDEFRRDQEGEGDKEKIDDEDVVFEIELIKQVAINVDYILMLVEEHRK…	GTGCTGCCTTTCCGCGTCGACTACAACAACACCATGAGAGTCGGAAGCCCGGAAGACCGTCAGGTTGCTGGCATCGATACCGAAATGGCCCTCATGGCGCCCGAACGCATCAGGCAGATCGTTCAGTACACCTTGGAGCATTTCGCCCAGAAGACCAAGCGTACGAGTAGCTACGAGTATTCTGTAGTCACCAATGTCACCGAGTCCACCTGCAGCCGTCGCGCCGCAGAAGCCCTCCGCGAGCGGCGGGTTCACGGATTCAACGCCATCTTCGCCACGGCATCCATCGATGCTGCTCGCCGTTACTACAACGAGTTCCAGCGCCAGCAGGAAGAGCTCGCACCGGACAAGAGACTCAAGATCGCCATCATCTACTCCTACGGAGCCAACGAAGCCACC…
"group_8904		hypothetical protein	0	8	86	95	0	92.233	0		0.00836878	1	0.243098	1	0	1	1	1	Histone-lysine N-methyltransferase SETD1A; AltName: SET domain-containing protein 1A	G	COG2014: COG1653 ABC-type glycerol-3-phosphate transport system, periplasmic component	MKKFSRRHFVHASAGLATATALTGCGSNTHSFSTGSNSSAMPRSSRKIVQWYHEYGGRGVQQADNHYAKGSSNEVETAKNFAQWL*	ATGAAAAAATTTTCTCGCCGGCACTTCGTTCACGCATCCGCAGGTCTTGCCACTGCTACCGCCCTGACCGGATGCGGATCGAACACCCACAGCTTCTCAACCGGTTCAAATTCTAGCGCCATGCCTAGAAGCTCCAGAAAGATCGTCCAATGGTACCACGAATATGGCGGGAGGGGCGTCCAACAGGCCGACAATCACTACGCCAAAGGATCTAGCAATGAAGTTGAGACTGCAAAGAATTTTGCCCAATGGCTGTAG
"btuD_10		Vitamin B12 import ATP-binding protein BtuD	0	8	86	95	0	92.233	0		0.00836878	1	0.243098	1	0	1	1	1	Uncharacterized ABC transporter ATP-binding protein YhaQ	R	COG2014: COG4152 ABC-type uncharacterized transport system, ATPase component	MIDTDMCHREPVSVRVEELTRAFGNLVAVDHLNFDIPAGRMTGFVGANGAGKTTTMRMIGGVLKPTSGQVLWSGRPITTEDRRTIGYMPEERGLYPKQPVIDQLVYLARIKGASAQTARTEAMEYLDRFGFADHAREQVQKLSLGNQQRIQVTASLLADPAVLILDEPFSGLDPVAVDAMADVLREVGPRRYRVEARGDLGWLRSLPGLTVVDVDGTTAVIEFPDPNQIDCLLDVIVTESMNRGGLVELTHIRPSLGEIYREVAQS*	ATGATCGACACGGATATGTGCCACCGAGAACCGGTGTCGGTTCGGGTTGAGGAACTTACCCGGGCCTTCGGGAACCTAGTGGCGGTCGACCATCTGAACTTCGATATCCCGGCGGGTCGGATGACGGGCTTTGTCGGAGCCAATGGCGCTGGCAAGACGACGACGATGCGGATGATCGGCGGAGTGCTTAAGCCCACCTCCGGCCAGGTGTTGTGGTCAGGAAGGCCGATCACGACTGAGGACCGCCGCACCATCGGTTACATGCCTGAGGAGAGAGGTCTCTATCCCAAGCAGCCGGTCATCGATCAGCTTGTCTACCTCGCCCGAATCAAGGGGGCATCCGCGCAGACGGCTCGCACCGAGGCCATGGAATACCTAGACAGGTTCGGGTTTGCTGAT…
"group_8906		hypothetical protein	0	8	86	95	0	92.233	0		0.00836878	1	0.243098	1	0	1	1	1	Endoplasmin homolog; Flags: Precursor			MPMKKIITGIVAALAISSFSVAVPAQATTDSAPTQNAVNTQPKAHVKGIIDGLCSIYPDWCYNWG*	GTGCCCATGAAGAAGATCATCACCGGCATCGTGGCTGCCTTAGCAATCAGCTCCTTCTCGGTCGCCGTCCCCGCTCAGGCCACCACTGACTCCGCCCCCACTCAGAACGCTGTGAATACGCAACCCAAGGCCCATGTTAAGGGAATCATAGACGGCCTTTGCAGCATCTACCCCGACTGGTGTTACAACTGGGGCTGA
"group_8908		hypothetical protein	0	8	86	95	0	92.233	0		0.00836878	1	0.243098	1	0	1	1	1	Putative arsenical pump membrane protein	P	COG2014: COG1055 Na+/H+ antiporter NhaD or related arsenite permease	MTLLIAYERLATAHLANTASLLLPVSNLPAVLVLIPFVFPAGWVAVLTMPIGVNIGPNLSCAGLLATLLWRRIIEAHDRPARQVYSPRHTHGPRKHPRLGMHDMGNELCRTGTAVNLRCRQDAPVPT*	ATGACCCTGCTTATCGCCTACGAACGTCTCGCCACCGCTCACCTGGCCAATACTGCCTCCCTGCTACTGCCAGTCTCCAACCTGCCTGCAGTATTGGTACTGATCCCCTTCGTTTTCCCTGCGGGTTGGGTTGCAGTTTTGACCATGCCTATCGGAGTCAATATCGGGCCGAACCTCAGCTGTGCTGGATTATTGGCGACTTTGTTATGGCGTCGCATCATCGAAGCACATGACCGGCCGGCCCGGCAGGTTTACTCGCCTCGGCATACTCACGGTCCACGCAAACATCCTCGTCTCGGTATGCACGATATGGGCAATGAGCTGTGTCGGACTGGGACTGCGGTTAATCTGAGGTGCCGTCAAGATGCCCCGGTGCCCACGTGA
"group_8909		hypothetical protein	0	8	86	95	0	92.233	0		0.00836878	1	0.243098	1	0	1	1	1	Antitoxin MT0933			MGLFDKAKDAISDHQDDIKNQASQHSDQVEQGIDKAGTAVNDKTGGKFSDQIDKGQDALKDKFGDL*	ATGGGACTCTTCGATAAGGCCAAGGACGCCATCAGCGACCACCAGGACGACATCAAGAATCAGGCCAGCCAGCACAGCGATCAGGTCGAGCAGGGCATCGACAAGGCTGGCACCGCTGTCAACGACAAGACCGGCGGCAAGTTCTCCGATCAGATCGACAAGGGCCAGGACGCCCTCAAAGACAAGTTTGGCGACCTCTGA
"group_8910		hypothetical protein	0	8	86	95	0	92.233	0		0.00836878	1	0.243098	1	0	1	1	1	HTH-type transcriptional regulator BetI	K	COG2014: COG1309 DNA-binding transcriptional regulator, AcrR family	MAGEDNSGISPKVGPMAATTKSFTRRGPYAKGVARRAEILDVALRLYGASSGERPTLTAIAAEVGLTEAGVLHYFGSMDELFVAILEARDVHAVDAGGLTDPDHVWAYLAQTTRTPGLTKLFADMSVAAADPHNPAHAFMKRHRQRVHEVVRMALGIDDEQAVRLVVAAAEGLQMRWIQNQATDIAGDLEALARVLTTRSAASKETLPKASDDLEPQ*	ATGGCTGGGGAGGACAACTCTGGGATTTCCCCTAAGGTTGGGCCCATGGCAGCGACGACGAAGAGCTTCACCCGACGTGGACCATACGCTAAGGGGGTTGCTCGTAGGGCTGAGATTCTTGACGTCGCTCTGCGGCTCTATGGCGCAAGTTCGGGGGAGCGACCCACACTGACCGCCATCGCTGCCGAAGTTGGGCTTACGGAGGCAGGCGTTCTGCACTACTTCGGGTCGATGGACGAATTATTCGTGGCGATTCTTGAGGCTCGTGACGTCCACGCGGTCGATGCTGGTGGTCTCACTGACCCTGACCATGTGTGGGCATACTTGGCCCAGACGACCCGCACTCCGGGGCTGACCAAGCTCTTTGCCGACATGAGCGTGGCCGCCGCCGATCCCCAT…
"group_8911		hypothetical protein	0	8	86	95	0	92.233	0		0.00836878	1	0.243098	1	0	1	1	1	Lipase 2; AltName: Triacylglycerol lipase	I	COG2014: COG0657 Acetyl esterase/lipase	MLALPVLVWSIAAVLPSHNTFTFVSSVLVGSLAVPTLVIATTAFILGFLGRGALRAVTVVVSAAALVVPVATTATTTWITDRAGGHINVPLATAVTSMSDLPDATIRYGSGADETAQLYRPKNRHARVLVDIHGGGWNTDATMPATLRWFADHGWLVIRPSYTLATQGHPTWNTAPKQVACAWAWSLSHVKELGGDPSQVSIMGDSAGGGMAINLAYGAASGKLTSPCGSMRAPKSVLALYPTVDVGTVESITTLSAGNAAKMYIGGTPKQFPDRYRAVNSSTWITPQAPPTMVIQGNHDTFVPPSSVRKFVDRARQTGVGLDHVQLPMLNHAFDSQARNSLGFQVVTSLGQRFLTGR*	GTGCTTGCCCTGCCTGTGCTGGTGTGGTCAATCGCTGCCGTCCTGCCCTCGCACAACACATTCACGTTCGTCTCCTCCGTGCTCGTGGGCTCGCTCGCCGTGCCGACCCTGGTCATTGCCACCACTGCCTTTATCCTCGGCTTTCTCGGTCGGGGAGCTCTTCGAGCGGTGACCGTGGTCGTTTCCGCGGCGGCCCTCGTCGTCCCGGTGGCTACCACCGCGACGACGACATGGATCACAGATCGAGCTGGTGGGCACATTAATGTGCCCTTGGCCACCGCCGTAACATCCATGTCAGACCTCCCTGATGCAACGATCCGATACGGATCAGGTGCCGACGAAACCGCCCAGCTTTATCGCCCTAAGAACCGCCATGCGCGGGTACTAGTGGACATCCAC…
"group_8912		Insertion element IS6110 uncharacterized 12.0 kDa protein	0	8	86	95	0	92.233	0		0.00836878	1	0.243098	1	0	1	1	1	Insertion element IS6110 uncharacterized 12.0 kDa protein [Mycobacterium tuberculosis variant bovis AF2122/97]	X	COG2014: COG2963 Transposase and inactivated derivatives	MPAAKPVEFRRRALDLVAAGEPVAKVARDLGISEPGLRRWMEQADVDAGRREGLTSAEKRELVELRRRNRVLEMEILKRASAYFTRENVLPK*	ATGCCTGCTGCCAAGCCTGTGGAGTTCCGTCGGCGAGCGTTGGATCTGGTCGCGGCTGGTGAACCGGTCGCGAAGGTCGCTCGTGATCTAGGGATCAGCGAGCCGGGGCTGCGACGTTGGATGGAGCAAGCTGATGTCGATGCCGGCCGCCGCGAGGGGTTGACGAGCGCGGAGAAGCGAGAGCTGGTCGAGCTGCGCCGCCGTAACCGAGTCTTGGAGATGGAGATCCTGAAGCGCGCAAGCGCGTATTTCACGAGGGAGAACGTCCTCCCAAAATAG
"group_8913		hypothetical protein	0	8	86	95	0	92.233	0		0.00836878	1	0.243098	1	0	1	1	1	Putative DNA processing protein DprA	L	COG2014: COG0758 Predicted Rossmann fold nucleotide-binding protein DprA/Smf involved in DNA uptake	MAGVADLGVDERRARVVLAMLAEPDDPVTGALLRREGAVETLGLLDTDTTVPGLGRVDGQVWRDRLTSSGRLDGLERQLRMVEESRIATLIPGDAQWPRALDDLGERAPYVLFVRGATSFLARPMQDLVTVTGSRAASAYGEHVAGELAGDLANRERVLVAGGA*	ATGGCTGGTGTTGCTGATCTTGGTGTTGATGAACGTCGTGCCCGGGTGGTGCTCGCAATGCTGGCTGAGCCTGATGATCCCGTCACCGGCGCGCTGCTGCGCCGCGAAGGTGCTGTTGAGACGCTCGGGCTGCTCGACACCGACACGACCGTGCCGGGTTTGGGCCGGGTCGATGGTCAGGTGTGGCGTGACCGCCTCACCTCATCGGGCAGGCTGGATGGGCTGGAACGGCAGCTGCGCATGGTTGAGGAGAGCAGGATCGCCACTCTGATTCCGGGTGATGCGCAGTGGCCTCGGGCGCTGGATGATCTGGGCGAACGTGCCCCGTATGTTCTGTTCGTGCGCGGGGCGACGTCGTTCCTGGCGCGGCCAATGCAGGACTTGGTGACGGTCACGGGG…
"group_8914		hypothetical protein	0	8	86	95	0	92.233	0		0.00836878	1	0.243098	1	0	1	1	1	Cadherin EGF LAG seven-pass G-type receptor 3; AltName: Multiple epidermal growth factor-like domains protein 2;			MFRSIWMLSIHAHDFFQQYMPSNRLLAATRTWRGLKWGVPALLVGVPYLANVNVCTILIDRGAPE*	GTGTTCCGATCTATCTGGATGCTCAGCATCCATGCCCATGACTTCTTCCAGCAGTACATGCCGAGCAACCGCCTGCTCGCAGCTACGCGAACCTGGCGAGGGCTGAAGTGGGGTGTCCCGGCGCTGCTGGTCGGTGTCCCGTACCTTGCCAATGTCAACGTGTGCACGATCCTGATCGATCGTGGGGCGCCTGAGTAG
"group_8915		hypothetical protein	0	8	86	95	0	92.233	0		0.00836878	1	0.243098	1	0	1	1	1	Uncharacterized protein YobB			MSRRRGRPPGRIDTSLTCDGATHGLRIDLEPTAELYERPTCLVEPGGFLGLRRVQTCAANGDVAACEMSCRGQAWIWNCLASSRRVAPAS*	GTGTCACGCCGGCGTGGTCGTCCACCCGGTCGGATCGACACGTCCCTGACGTGCGATGGTGCGACGCACGGTCTGCGCATCGACCTCGAACCGACGGCCGAGCTGTACGAGCGTCCAACCTGCTTGGTAGAGCCGGGCGGCTTCCTTGGTCTGCGCAGAGTCCAGACCTGCGCGGCGAACGGGGACGTCGCGGCGTGCGAGATGAGCTGCCGCGGTCAGGCGTGGATATGGAACTGCTTGGCCAGCTCCCGCAGGGTCGCACCGGCCTCGTAG
"group_8916		hypothetical protein	0	8	86	95	0	92.233	0		0.00836878	1	0.243098	1	0	1	1	1	TBC domain-containing protein C4G8.04			MAENPLFSHQCSVDLRREFDNFGSAARTVCSRWSRGVYRTSKRPSEPCIVDSRGHPVHSLEMTQTFLTDAEVDQLVAAYEAGATLRELAKQFHIHA*	ATGGCTGAGAATCCCCTGTTCAGCCATCAATGTTCGGTGGACCTACGTAGAGAGTTTGACAACTTTGGCTCGGCCGCGCGAACCGTGTGTTCGCGCTGGTCGCGAGGGGTTTACCGGACATCGAAGCGGCCATCGGAACCCTGCATTGTAGACTCCCGGGGCCACCCTGTCCACTCACTTGAAATGACTCAAACTTTTCTGACCGACGCCGAGGTCGACCAGCTGGTCGCTGCCTACGAGGCCGGTGCGACCCTGCGGGAGCTGGCCAAGCAGTTCCATATCCACGCCTGA
"group_8918		hypothetical protein	0	8	86	95	0	92.233	0		0.00836878	1	0.243098	1	0	1	1	1	Uncharacterized urease accessory protein ureG- like			MTTPGNNVPRRLAAKAQLALRNEDPCKVAIPFLGPGGPDDVGTYYTLDERHQDHNWAA*	ATGACGACTCCGGGAAACAACGTACCCAGAAGACTGGCTGCTAAGGCGCAATTGGCTCTCCGTAACGAAGACCCTTGCAAAGTCGCAATTCCCTTTCTGGGTCCGGGAGGGCCCGACGACGTGGGGACTTATTACACCTTGGACGAGCGCCACCAAGACCACAACTGGGCAGCTTAG
"group_8919		hypothetical protein	0	8	86	95	0	92.233	0		0.00836878	1	0.243098	1	0	1	1	1	Chaperone protein DnaK; AltName: HSP70; AltName: Heat shock 70 kDa protein; AltName: Heat shock protein 70	O	COG2014: COG0443 Molecular chaperone DnaK (HSP70)	MDLGIDLGTTYAAVAAMEFTLRQERNLFVDLDSTILHIPRVEVARACTPLIDRTIETMKPLSSLLNDADSDIASIHLVGRATSLPIIPRRLRELCGRKVHRSPHPTPATAIGLAVAADADTLGIGDRLSRGFGVFRETESGGGIEFDVLTDQTTRLAGTTIITRKYRCRHNIGVFRFVEFSRNDAIGEPVGDLFPLTTVVFPLDETLQYSSAEFDADQVEVQEINNGHAIEETYTILETGMITATITDVGTGWSITATMGRPTTSTGTGRA*	ATGGATCTAGGAATCGACCTAGGAACCACCTACGCTGCGGTGGCTGCTATGGAATTTACTCTGCGTCAGGAACGCAACCTTTTCGTCGATCTGGATTCAACGATCCTACATATTCCGAGGGTCGAGGTGGCACGAGCGTGCACGCCTCTTATAGATCGCACTATTGAGACGATGAAGCCACTATCCTCTCTGCTCAACGATGCTGATTCTGACATCGCAAGCATCCACCTTGTGGGCAGGGCGACATCTTTGCCCATCATCCCGCGCCGTCTGCGTGAGTTATGTGGCCGAAAGGTGCACCGCTCCCCTCATCCGACGCCTGCAACCGCCATCGGCTTGGCTGTCGCGGCCGACGCTGACACCCTCGGCATCGGTGATCGTCTATCGCGTGGCTTCGGT…
"group_8920		hypothetical protein	0	8	86	95	0	92.233	0		0.00836878	1	0.243098	1	0	1	1	1	Undecaprenyl-diphosphatase; AltName: Bacitracin resistance protein; AltName: Undecaprenyl pyrophosphate phosphatase	E	COG2014: COG0620 Methionine synthase II (cobalamin-independent) Length=331	MIATGIGSLPGTDMRGNLAAMAETFDQLIPLPELPARGVGAHMIGRATAVLVDLPVDHGPGGWRLADSTDHAARSARSWLRSDLDDLEEVLADEEASVKLSFAGPLTLATGLHLRTGGSILADGSALADVTTSLAEGVIQLIAELRRRMPRVTWTLQIDEPSAPAVLSGAVPTQSGLYRYPAMAGSAAVQLWQTVVSGCGKAEVGMHCCGTPIPWALARKAGFSTMWCEVTSLLNMDRVAEWVESGARLGMGIVDTMQVDEVPLVDHLIDRVLWLARRLEIDPAVLKSGILTPACGLAGWSRRDAAEVCRTVKRAGDLVDEQLDQASR*	ATGATTGCGACCGGAATTGGTTCTCTGCCAGGCACCGACATGCGCGGAAACCTTGCGGCGATGGCGGAGACATTTGACCAGCTCATACCCTTGCCGGAGCTACCAGCACGTGGGGTAGGCGCCCACATGATTGGACGAGCAACGGCTGTGCTCGTCGACCTTCCAGTCGACCACGGTCCAGGGGGATGGCGGCTGGCTGACTCCACTGATCACGCTGCTCGATCGGCACGGTCCTGGTTGCGCAGCGACCTCGACGATCTCGAGGAAGTCCTGGCCGACGAGGAGGCGAGTGTCAAGCTCTCGTTCGCTGGGCCCCTCACTTTGGCGACCGGTCTGCACCTGAGAACAGGGGGATCAATCTTGGCCGACGGATCGGCGCTAGCAGACGTCACCACGAGC…
"group_8921		hypothetical protein	0	8	86	95	0	92.233	0		0.00836878	1	0.243098	1	0	1	1	1	Anthranilate synthase component 1;	EH	COG2014: COG0147 Anthranilate/para- aminobenzoate synthases component I	MIDVTSSREGFVARAVNHTVVPVRTTLVGDDDTPVGAMTHSVAGIRLHGRTVALKDRVRHVQAGAGSVLDSVGSRDNATCESKAAAVIQAIQSSRSLFALREDER*	GTGATCGACGTCACCTCTTCGCGTGAAGGGTTCGTGGCTCGTGCTGTCAATCACACGGTCGTGCCGGTGCGGACCACGCTGGTGGGTGATGATGACACTCCTGTTGGGGCGATGACCCATTCCGTCGCCGGAATTCGACTGCATGGTCGCACCGTGGCGCTTAAGGATCGGGTGAGGCATGTTCAGGCTGGTGCCGGAAGTGTGCTGGACTCGGTTGGATCGCGCGACAACGCCACATGCGAGAGCAAGGCTGCCGCGGTTATCCAGGCGATACAGAGCTCCAGATCGCTGTTCGCGCTGCGGGAGGATGAGCGGTGA
"group_8923		hypothetical protein	0	8	86	95	0	92.233	0		0.00836878	1	0.243098	1	0	1	1	1	Sulfite reductase [NADPH] hemoprotein beta- component;	S	COG2014: COG3589 Uncharacterized protein	MMRSVYLTNESCGLVARQAASYSKVIFASLQVPETEYAKSFTLVALKRVGCRTSCPRPGAEITSRWCLERPRLFTDRGLLVAFILAETGLRAPLRRGLLNLEYERYSNAWVIVLHRTGATVTLTEEELLNETRACDDEKEQDYVFLGS*	ATGATGCGGTCCGTATACCTGACCAACGAGAGTTGTGGGCTGGTTGCTCGCCAGGCTGCTTCGTACAGCAAGGTCATATTCGCCTCGCTACAGGTGCCTGAAACCGAGTACGCGAAATCCTTCACTCTGGTCGCTCTGAAGCGTGTCGGATGTCGTACTTCCTGCCCGCGTCCTGGCGCTGAAATCACCAGTAGGTGGTGCTTGGAACGACCGCGATTGTTCACAGATCGCGGTCTTCTGGTGGCTTTTATTCTCGCAGAGACGGGACTGCGAGCTCCGCTACGTCGTGGCTTACTGAATTTAGAGTACGAGCGGTATAGCAACGCGTGGGTCATCGTATTGCACCGTACGGGAGCGACGGTGACTTTAACGGAAGAAGAGCTGCTCAATGAGACCCGT…
"group_8924		hypothetical protein	0	8	86	95	0	92.233	0		0.00836878	1	0.243098	1	0	1	1	1	N-acetyl-D-glucosamine kinase;	G	COG2014: COG2971 BadF-type ATPase, related to human N-acetylglucosamine kinase	MRPVPVMTRKSRIMCFLGVDIGGTSVRSLVTDAGGKILGYQRIARVSHEFLWQTISDCLGAVMAQSSVVHVEAAVVGAAGAGPTGNHDVCQSVEKALGAVGLDVTPQVVTDIEIAYWSAAAFGDGSILVAGTGAIAGRFSEWRCVDRRDGAGWLLGDHGSGYWIGRKALRAAAADLDRRGPSTAITRGVVEALGLPHGCTVQDLIGQTKELRPADVASFAQIVLSAQDDKIASIILAAAASELVTTVRSVGAEYVILAGGLLAPSTSHKYQRPNTLRAMVEDSLGECPYASHPVVGACWAAGRLRGVELHKVDLMNALEIRSDSRRR*	ATGAGACCCGTGCCTGTGATGACGAGAAAGAGCAGGATTATGTGTTTCTTGGGAGTTGACATTGGCGGAACGAGTGTGAGATCCCTCGTTACTGATGCGGGCGGGAAAATACTGGGTTATCAACGTATTGCGCGCGTCAGTCACGAATTTTTGTGGCAGACTATCAGTGACTGTCTAGGCGCGGTGATGGCTCAATCTTCGGTTGTGCATGTGGAAGCCGCTGTCGTCGGAGCCGCAGGCGCGGGTCCGACTGGGAATCACGACGTCTGTCAGAGTGTTGAGAAGGCACTTGGCGCCGTAGGCCTAGATGTCACCCCTCAGGTGGTGACTGACATTGAGATTGCCTACTGGTCTGCCGCAGCTTTCGGGGATGGCTCCATTCTCGTAGCCGGCACCGGG…
"group_8925		hypothetical protein	0	8	86	95	0	92.233	0		0.00836878	1	0.243098	1	0	1	1	1	PTS system lactose-specific EIIA component; AltName: EIIA-Lac; AltName: EIII-Lac; AltName: Lactose- specific phosphotransferase enzyme IIA component	G	COG2014: COG1447 Phosphotransferase system cellobiose-specific component IIA	MTSQCGSDSPDGGAVMPEIETAIFTIITSAGEARASLYQALDKARAGEMAESEQCMIGADTQLKKAHDVQTELIARDLNGSLPMSLLLVDDDDVRTLSH*	ATGACTTCACAGTGTGGGAGTGACAGCCCGGATGGTGGGGCGGTGATGCCAGAGATCGAAACCGCCATTTTTACCATCATCACGAGCGCTGGTGAGGCGCGTGCGTCGCTGTATCAGGCTCTTGACAAAGCGCGGGCTGGCGAGATGGCTGAGAGTGAACAGTGCATGATTGGGGCGGACACACAGTTGAAGAAGGCCCATGATGTGCAGACCGAGCTCATCGCGCGTGATCTCAACGGCTCGCTGCCGATGTCGCTTTTACTCGTTGATGACGACGATGTCAGAACACTCTCTCATTGA
"group_8926		hypothetical protein	0	8	86	95	0	92.233	0		0.00836878	1	0.243098	1	0	1	1	1	Claudin-23	I	COG2014: COG2267 Lysophospholipase, alpha-beta hydrolase superfamily	MTDRREMTCRRWRAGFLVLASLASLTWAFAGMLNPAMSQLHAFVSEYSARDQPWRYLFQTTDVVMGTSLCLAGLATLAWARHRPLGRQGWSGIGFVVGGLFSVLDALVTMDCSPTRSPACMAAEEAGHVSASHIVHVGTSTVVVIGFALPILLLNSTMTRFRGFGLVVAWAWVIFTLLNGIGAMDWFNGTPMSYTGIWQRLSLGLGTLWWLTLAADDVITARARNHVPSC*	ATGACTGATCGTCGTGAGATGACGTGCCGACGCTGGCGCGCTGGCTTCCTCGTCCTCGCCTCGCTCGCCTCGCTCACCTGGGCCTTCGCTGGGATGCTCAACCCGGCCATGAGCCAGCTGCACGCATTCGTCTCGGAGTATTCTGCGCGCGATCAACCGTGGCGTTACCTCTTCCAGACTACCGATGTGGTGATGGGGACCTCGCTGTGTTTGGCAGGTCTGGCAACTCTTGCGTGGGCCCGACACCGTCCCCTCGGGCGTCAGGGGTGGTCAGGAATTGGCTTCGTCGTAGGAGGACTCTTCAGTGTCCTCGATGCCCTAGTTACGATGGACTGCTCTCCTACTCGTTCCCCGGCGTGCATGGCTGCTGAAGAAGCCGGACACGTCAGTGCGAGCCAT…
"group_8927		hypothetical protein	0	8	86	95	0	92.233	0		0.00836878	1	0.243098	1	0	1	1	1	Uncharacterized N-acetyltransferase p20	JO	COG2014: COG1670 Protein N-acetyltransferase, RimJ/RimL family	MVPEGPLGTGAIVTVMKLVGTRPIRTNRLVLRRWSVDHAQQMYDNWASDTEATRFVTWPPHPNVDATRSLLTGWVHDYDDPATFNWAVWLDDVIIGQIAVVNVDRRVNLAELGYCFGRRWWNHGYATETVKAVMSYLFDIAQVNKVEARHDPANIASGRVMEKAGMVTEGLRRACVIGSYGPRDSQYHGLLRSEWRGQQR*	ATGGTTCCGGAGGGGCCCTTGGGAACCGGTGCTATCGTCACCGTCATGAAACTGGTTGGCACGCGTCCGATCCGGACCAATCGGCTGGTGCTCCGCCGATGGTCGGTTGACCATGCCCAACAGATGTACGACAACTGGGCTAGTGACACCGAGGCCACCCGGTTTGTGACCTGGCCGCCGCATCCCAACGTCGACGCGACCCGATCGCTGCTGACCGGTTGGGTACACGACTACGACGACCCCGCCACCTTCAATTGGGCAGTGTGGCTGGATGATGTCATCATCGGCCAGATTGCTGTGGTCAACGTTGATAGGAGAGTCAACCTCGCCGAGCTGGGCTACTGCTTTGGCAGACGCTGGTGGAATCATGGCTACGCGACCGAAACGGTCAAAGCGGTG…
"group_8928		IS110 family transposase ISAar17	0	8	86	95	0	92.233	0		0.00836878	1	0.243098	1	0	1	1	1	Insertion element IS110 uncharacterized 43.6 kDa protein	X	COG2014: COG3547 Transposase	MIIAELAAKDFNSAAHLASYAGLIPRTRQSGTSIKSETVSHTGNKRLKRALFLSAFASLHSDPVSRRYCDKKRLAGKRHNQALIALAHKRLAVLYAMVRDGTLYETKAAKRAA*	GTGATCATCGCCGAGCTCGCCGCTAAGGACTTCAACTCCGCCGCGCACTTAGCCTCGTATGCCGGACTGATACCTAGGACACGCCAGTCAGGAACCTCAATCAAGTCCGAAACAGTCTCCCACACTGGAAACAAGCGCCTCAAACGAGCCCTTTTCCTCTCCGCGTTCGCGTCCCTACACTCAGACCCTGTCTCGCGGCGCTACTGCGACAAGAAAAGGCTCGCAGGCAAACGACACAACCAAGCCCTCATCGCCCTAGCACACAAACGACTCGCGGTCCTCTATGCCATGGTTCGCGACGGCACGCTCTACGAAACAAAAGCCGCCAAACGAGCCGCCTAA
"group_8929		hypothetical protein	0	8	86	95	0	92.233	0		0.00836878	1	0.243098	1	0	1	1	1	T-box transcription factor TBX19	J	COG2014: COG4694 Wobble nucleotide-excising tRNase	MDKENYSPVINSYAAMWEEYREVTNPLAVLGVCQRILNHYFLHTAGRDPSSLRDIILGAHRHLFITKNADGTEDNTIVPAYSSAAGTARRPQQRLRPR*	ATGGATAAGGAGAACTACTCTCCGGTTATCAATTCCTATGCGGCTATGTGGGAGGAGTATCGGGAAGTAACCAACCCGTTGGCAGTCCTCGGCGTCTGCCAACGCATCCTGAATCACTACTTCCTGCACACCGCAGGACGCGACCCCAGTAGTCTGAGAGACATCATCCTGGGTGCTCACCGACACCTATTCATCACGAAAAACGCTGACGGAACGGAGGACAACACCATAGTTCCAGCATACAGCAGCGCTGCTGGCACAGCTCGACGCCCGCAACAACGCCTTCGACCTCGATGA
"group_8930		hypothetical protein	0	8	86	95	0	92.233	0		0.00836878	1	0.243098	1	0	1	1	1	Lon protease; AltName: ATP-dependent protease La			MVQDTILEDKIIKSVFTDASDLANLIEDSVESTIDTTMMPVATSLPCMTVTGAVGC*	ATGGTGCAGGATACCATACTCGAAGACAAGATCATTAAATCTGTGTTCACAGACGCAAGTGACCTGGCAAATCTGATTGAGGATTCCGTTGAATCCACAATCGATACCACAATGATGCCGGTAGCTACATCCCTCCCATGCATGACAGTTACGGGTGCAGTTGGATGTTAG
"group_8931		hypothetical protein	0	8	86	95	0	92.233	0		0.00836878	1	0.243098	1	0	1	1	1	Probable choline kinase 2	T	COG2014: COG2334 Ser/Thr protein kinase RdoA involved in Cpx stress response, MazF antagonist	MTNYLVMHNEIKQSEEGLSLIHGDLTLDNIHLSSQTKRITVIDWEMSGAGAKEEDLSSLVSSLISLKVLQLSTPGLNPSKFADELLKVHGRAVNFLDAYIEKVDETINYKLLDCLFKEKIRCRTILSLHMFGERSLQFRLLESVYKKLVVSGIVSVVDFSRKG*	ATGACAAATTATCTTGTGATGCACAACGAGATAAAGCAATCAGAAGAAGGCCTATCACTAATACACGGCGATCTAACCCTAGACAACATTCATCTAAGCTCTCAGACTAAGAGGATCACAGTTATAGACTGGGAGATGTCGGGCGCGGGGGCTAAAGAAGAAGACCTATCTTCCCTAGTCTCATCGTTGATTAGCCTTAAAGTCCTTCAGCTTTCTACGCCTGGTCTGAATCCGTCAAAGTTTGCAGATGAACTTCTAAAGGTGCATGGCCGCGCTGTTAATTTTCTCGACGCCTATATTGAGAAAGTAGATGAAACGATAAACTATAAGCTCCTCGACTGCCTATTTAAGGAAAAGATTAGATGCAGGACCATTTTATCCCTGCACATGTTCGGGGAA…
"group_8940		hypothetical protein	0	8	86	95	0	92.233	0		0.00836878	1	0.243098	1	0	1	1	1	Type I restriction enzyme EcoR124II M protein;	V	COG2014: COG0286 Type I restriction- modification system, DNA methylase subunit	MDKQQLASQTWKAADKMRSSLDANDYKDLILGLMLYKFLSEREAEFFLGNEIPYDQLSGEIAASKPRRVAMAQASLGYFIGHNDLFSTWGKEPLGTQTVMYH*	ATGGATAAACAACAACTCGCTTCACAGACCTGGAAAGCTGCCGATAAGATGCGCAGCTCATTGGACGCCAACGATTACAAAGACCTCATCCTCGGGTTAATGCTCTACAAATTCCTCTCCGAACGTGAAGCTGAGTTTTTCCTGGGCAACGAGATCCCTTACGACCAACTGAGCGGAGAAATCGCCGCCAGCAAACCGCGTCGTGTGGCAATGGCACAGGCTTCTTTGGGCTACTTCATCGGCCACAACGACCTTTTCAGCACGTGGGGAAAAGAACCTCTCGGAACTCAAACCGTCATGTATCACTGA
"group_8944		hypothetical protein	0	8	86	95	0	92.233	0		0.00836878	1	0.243098	1	0	1	1	1	65-kDa microtubule-associated protein 2;			MQMQAKLDDVKLVRRARDHMSIYESVVREEAKSLGEAGNLDFERMRDDIWDACRVLIDAGLSHDEVWARLTEWIDQHTQVDEYACGVVVSLLTQICELFKPRRQIL*	ATGCAAATGCAAGCGAAACTTGATGATGTGAAGCTTGTGCGACGGGCGCGTGACCACATGAGCATCTACGAATCGGTTGTGCGGGAGGAAGCCAAGTCCCTTGGAGAAGCGGGAAATCTCGATTTTGAGCGGATGCGAGATGATATTTGGGATGCGTGTCGGGTTCTGATCGACGCAGGTCTAAGCCACGACGAGGTTTGGGCACGCCTGACCGAGTGGATCGACCAGCACACGCAGGTAGATGAATACGCCTGTGGTGTCGTCGTGTCGCTCCTGACCCAGATCTGTGAACTGTTCAAACCCAGGAGGCAGATACTGTGA
"group_8950		hypothetical protein	0	8	86	95	0	92.233	0		0.00836878	1	0.243098	1	0	1	1	1	Putative protein p51	L	COG2014: COG2887 RecB family exonuclease	MGVLVEAERNPQLMLYAFGALHTFGDFYDIETVAVTIYQPRRANVDTWEISVAELQHWAETEVKPKAELAAGEGRFCPGSWCQFCKIAATCRARAKANLALARLEFAPPAELSDVEIADVLAKIPDLKSWASDVEAYALSKAVNQSVVFEGFKLVAGRSVRKYISETDVAAAAEAAGYKDIYDRKLITLTAMERLMGKQTFHEILGDFVTKPAGKLTLVPASDKRPALDLVSAATDFQPSK*	ATGGGTGTACTCGTTGAGGCTGAGCGTAACCCGCAGTTGATGCTGTATGCCTTCGGAGCACTCCATACCTTTGGCGACTTCTACGACATCGAGACGGTGGCGGTGACGATCTACCAGCCGCGCCGGGCGAACGTCGACACGTGGGAAATCTCAGTCGCCGAGCTCCAACACTGGGCCGAAACGGAAGTGAAACCCAAGGCTGAGCTAGCAGCAGGTGAAGGCAGGTTTTGTCCGGGGTCGTGGTGTCAGTTTTGCAAGATCGCAGCCACCTGTCGAGCGCGAGCCAAGGCCAACCTTGCCCTTGCTCGTCTTGAGTTCGCTCCACCAGCAGAACTGTCTGACGTAGAGATCGCCGACGTGCTGGCAAAGATACCGGATTTGAAGTCTTGGGCGTCCGAT…
"group_8951		hypothetical protein	0	8	86	95	0	92.233	0		0.00836878	1	0.243098	1	0	1	1	1	Phosphatidylserine decarboxylase 2 proenzyme; AltName: Phosphatidylserine decarboxylase 1, parasitophorous vacuolar; Contains: Phosphatidylserine decarboxylase 2 beta chain; Contains: Phosphatidylserine decarboxylase 2 alpha chain; Flags: Precursor			MTNPTRIVTGEVRLSYAHVWEPNSIQGGKPKYSTSLIIPKTDTATIAAIEKAVDAAIEAGIGKFGGKRPNKAALKLPLHDGDIERDDETYTNAYFVNANSLTAPQIVDQNVAPILDRAEVYSGCYARVSLSFYAFNTNGNRGIACGLRNIQKTRDGGSLGDGRVSAESDFGAVTPVDDFLN*	ATGACCAATCCAACTCGTATTGTGACCGGTGAAGTGCGCCTGTCCTATGCACACGTGTGGGAGCCCAACTCTATCCAAGGCGGCAAACCCAAGTACTCCACCTCGCTCATCATCCCCAAAACCGACACTGCCACCATCGCTGCCATCGAAAAAGCTGTGGACGCGGCAATCGAGGCCGGGATCGGGAAGTTTGGTGGTAAGCGCCCCAACAAGGCCGCCCTCAAACTGCCACTGCATGACGGAGACATCGAGCGTGACGATGAAACTTACACCAACGCCTATTTCGTGAACGCGAACTCGCTGACAGCCCCGCAGATTGTAGACCAGAACGTCGCCCCGATCCTGGACCGTGCTGAGGTCTACTCCGGCTGCTATGCACGCGTCAGCCTCAGCTTCTAT…
"group_8952		hypothetical protein	0	8	86	95	0	92.233	0		0.00836878	1	0.243098	1	0	1	1	1	Putative P2Y purinoceptor 10;			MFMECFWAITVAYWAYFLIPTVLVAFISWVTAKREERRFAAMLEEE*	ATGTTTATGGAATGTTTCTGGGCTATCACCGTGGCCTACTGGGCCTACTTCCTGATCCCAACGGTTCTCGTCGCTTTCATCTCATGGGTGACGGCCAAGCGTGAAGAACGCCGATTCGCAGCAATGCTCGAAGAAGAATGA
"group_8953		hypothetical protein	0	8	86	95	0	92.233	0		0.00836878	1	0.243098	1	0	1	1	1	DNA (cytosine-5)-methyltransferase 3A;			MAVAIVTASVGSDAMAEQLMGIWVRMATAMARRYAVLRPVPSMRGLRQRKDETCCEPMTQEPYEPATSARK*	GTGGCGGTTGCGATCGTCACGGCGTCCGTAGGTTCGGATGCTATGGCTGAGCAGCTCATGGGCATCTGGGTGCGGATGGCGACAGCCATGGCCCGTCGGTATGCTGTTTTACGGCCCGTACCGTCTATGCGTGGCCTGCGACAACGGAAGGATGAAACGTGCTGCGAACCCATGACGCAGGAACCCTACGAGCCAGCGACATCGGCAAGGAAGTGA
"group_8954	aroE	Shikimate dehydrogenase (NADP( ))	0	8	86	95	0	92.233	0		0.00836878	1	0.243098	1	0	1	1	1	Shikimate dehydrogenase (NADP(+));	E	COG2014: COG0169 Shikimate 5-dehydrogenase	MRCAVVGHPVAHSLSPAIHRAAYQLLGLEWSYQAIDVKPGGLRAFVEGLDGSWRGLSVTMPHKADLVELGETDATVDMLGAANTWVCRDGTTIVRNTDVTGAEAALRARGVTEVEKVVVLGAGATARSVLAAAMGMGAGEVVVMSRSRERSTEILKLADGLDIRVAWLPFESEPPRCDLMVSTVPAGSLMRRAEDLAARADAVFDVVYDPWPTPLAVAGEAAGVTVIDGLDLLAGQAVGQVQLMTGYPVPMDVLRSTAQNGLAEHARL*	ATGCGCTGTGCGGTGGTTGGCCATCCAGTGGCTCACTCTTTGTCTCCGGCAATTCACCGCGCCGCATACCAGCTCCTCGGCCTGGAGTGGTCCTACCAAGCCATCGACGTCAAGCCTGGTGGTTTGCGTGCTTTTGTTGAAGGGCTCGACGGTTCCTGGCGAGGGCTATCAGTGACGATGCCTCACAAGGCCGATCTCGTCGAGTTGGGGGAGACCGACGCGACGGTTGACATGTTGGGAGCGGCGAATACCTGGGTTTGTCGTGACGGCACGACCATCGTCCGCAATACCGACGTCACGGGGGCAGAGGCTGCGCTTCGTGCCAGGGGAGTGACTGAGGTCGAGAAGGTTGTCGTGCTGGGGGCGGGCGCAACAGCCCGGTCTGTTCTTGCGGCTGCC…
"group_8955		hypothetical protein	0	8	86	95	0	92.233	0		0.00836878	1	0.243098	1	0	1	1	1	Sodium-coupled monocarboxylate transporter 2; AltName: Electroneutral sodium monocarboxylate cotransporter; AltName: Low-affinity sodium-lactate cotransporter; AltName: Solute carrier family 5 member 12			MNDELASPSVRRALVADVVCVILFATMGRASHGEALSPGGLLRTGTPFVLGLVVGRVIVVTARVAALRWLAGVVLWASTLIVGMVVRYFTGQGVAVTFVIVAASFLALTLIGWRAVAVAIRAMRRKEHP*	ATGAATGACGAATTGGCATCTCCGTCGGTGCGACGTGCGCTGGTCGCTGACGTTGTCTGCGTGATTCTCTTCGCGACGATGGGGAGGGCCAGCCATGGTGAGGCACTGTCACCGGGAGGTCTGCTTCGAACCGGAACCCCCTTTGTGCTGGGTCTCGTCGTCGGACGGGTCATCGTTGTAACGGCGCGTGTCGCGGCTTTGCGGTGGCTAGCTGGGGTGGTGCTGTGGGCATCCACCCTCATCGTCGGGATGGTGGTGCGCTACTTCACAGGTCAAGGCGTAGCGGTGACTTTTGTCATCGTCGCGGCAAGCTTCTTGGCTCTTACCCTCATCGGTTGGCGAGCCGTAGCAGTAGCCATCCGAGCAATGCGACGCAAAGAACACCCTTGA
"group_8956		hypothetical protein	0	8	86	95	0	92.233	0		0.00836878	1	0.243098	1	0	1	1	1	Bile salt-activated lipase;			MASVNDVTRPDGVIPPPWTDYTGVNSGCMGITRKRVTDIDRIVAGRIELPVGFVSDSDVIETPICDQMKRVVRYRDSCVLSLDGTDTGTLWAGSRRW*	ATGGCTAGTGTCAATGATGTGACCCGGCCCGATGGTGTTATTCCACCACCCTGGACGGACTACACCGGGGTGAATTCCGGCTGCATGGGCATCACCAGGAAGCGCGTGACAGATATAGATCGCATTGTCGCTGGACGTATTGAGCTTCCCGTAGGTTTCGTCAGCGACAGTGACGTGATTGAGACGCCCATCTGCGACCAGATGAAGAGGGTCGTCCGCTATCGCGATAGTTGTGTACTGAGTCTCGACGGTACCGACACCGGGACTCTCTGGGCTGGTTCTAGGCGTTGGTAG
"group_8957	metXA	Bifunctional methionine biosynthesis protein MetXA/MetW	0	8	86	95	0	92.233	0		0.00836878	1	0.243098	1	0	1	1	1	Bifunctional methionine biosynthesis protein MetXA/MetW; Includes: Homoserine O-acetyltransferase;	H	COG2014: COG2226 Ubiquinone/menaquinone biosynthesis C-methylase UbiE	MMPRPGIVASLVPSSQVLGLGCGDGLLLRHLITTRDCLGTRAQLDHPSLVTAMSARVPALELDVNEDLGEFHDDSYDVVILSQTLQAVVCPDVVRADMARIGTVLILLVLNVVYWRSRLKIIGEKIPVSHDLPYPWHDTLSQSYAGVADCEEWFASFNLKVVNRVCLDGRGRPLRVASSAPNLLAGSTIRVLTSHWVEPGTGRSHS*	GTGATGCCTCGTCCCGGCATAGTTGCCTCGCTGGTACCGTCCTCCCAGGTTCTCGGCCTGGGCTGCGGTGACGGTTTACTCCTTCGTCACCTCATCACCACCAGGGACTGCCTAGGCACTAGAGCTCAACTCGACCATCCGTCGTTGGTCACCGCGATGTCGGCCAGAGTGCCTGCACTGGAGTTGGACGTCAACGAGGATCTGGGAGAGTTTCACGACGATTCCTATGACGTTGTCATCTTGTCCCAGACCTTGCAGGCGGTTGTCTGCCCTGATGTGGTGCGTGCCGACATGGCACGTATCGGGACTGTGCTTATCCTTCTGGTGCTGAACGTCGTGTACTGGCGTAGCCGCCTGAAGATTATAGGTGAGAAGATACCGGTTTCCCACGATCTGCCG…
"group_8958		hypothetical protein	0	8	86	95	0	92.233	0		0.00836878	1	0.243098	1	0	1	1	1	Cyclotide vibi-K; AltName: Vbc4; Flags: Precursor			MVGCSHPWHDTGQTGNGTDNTSLCHCEILLSAVPRTGLCERPPVTKRQSRHGTPSIHCNQSLGWQPCLSHFAEQPCKIFSVNSDLTNNEDSVVTRDGAKHCMDTRGVNS*	GTGGTCGGGTGTAGTCACCCGTGGCACGATACCGGTCAGACCGGCAACGGAACAGACAACACATCACTGTGTCATTGTGAAATTCTCCTCAGCGCCGTGCCGCGCACTGGTCTTTGTGAGCGCCCACCCGTGACAAAGCGCCAATCTCGCCATGGCACTCCATCAATTCACTGCAACCAGTCCCTTGGCTGGCAACCCTGTCTCAGCCATTTCGCGGAACAACCTTGCAAGATCTTCTCCGTCAACTCCGACCTTACAAACAACGAGGACAGTGTCGTCACCCGCGATGGTGCCAAGCACTGTATGGACACCCGAGGTGTCAATAGCTGA
"yecS		L-cystine transport system permease protein YecS	0	8	86	95	0	92.233	0		0.00836878	1	0.243098	1	0	1	1	1	L-cystine transport system permease protein YecS	E	COG2014: COG0765 ABC-type amino acid transport system, permease component Length=316	MWLYLRDVKIITDISYTILLTFAAMLLGTAVALLMAIMRQSRNPVLRGVSWAYIFVFRGVPVYTRVLGSARSVISHILHWGALRRSTIRQRRDRKGRHGARAAIIGLGLNEGACLTEITRSNLESVDVGQTEAAKALGMKPSLIMRRAIIPQAMRVIIPPLGNETIGMLKSTSLVFAVPFTLDLQYATSAIANCIYAPIPLLVVAAFWYLVMTSVLMIGQHFLEQYFGRGFNGRSSSKRLRRQAAIQTAGTTYKNIALEVEQ*	GTGTGGCTGTACCTGCGCGACGTCAAAATCATTACTGATATCAGTTACACCATCCTGCTGACCTTTGCGGCAATGCTCCTCGGAACCGCCGTAGCGCTTCTCATGGCCATCATGAGGCAGTCCCGCAATCCCGTATTGCGTGGTGTCTCATGGGCTTACATCTTCGTGTTTCGGGGAGTCCCGGTGTACACCCGTGTTCTGGGGTCTGCTCGCAGTGTTATATCCCACATTCTCCATTGGGGTGCCCTTCGGAGGTCCACAATTCGCCAGCGTCGAGACAGAAAAGGTCGTCACGGCGCTAGAGCCGCCATCATCGGTCTGGGCCTCAACGAGGGCGCCTGCCTGACCGAAATCACCCGCTCAAATTTGGAGTCCGTCGACGTCGGCCAGACTGAAGCA…
"group_8960		hypothetical protein	0	8	86	95	0	92.233	0		0.00836878	1	0.243098	1	0	1	1	1	UPF0182 protein H16_A1615	E	COG2014: COG0765 ABC-type amino acid transport system, permease component Length=327	MANHHADIPNRIQARDVAHPGTWIAAVIVAMLALVFVQGLVTNPNYQ*	GTGGCCAACCACCACGCCGACATTCCCAATCGCATCCAGGCCCGTGACGTCGCACATCCCGGCACCTGGATCGCAGCCGTCATCGTCGCGATGCTAGCGCTGGTCTTCGTCCAGGGCCTCGTGACTAACCCCAACTATCAGTGA
"group_8961		hypothetical protein	0	8	86	95	0	92.233	0		0.00836878	1	0.243098	1	0	1	1	1	Arginine-binding extracellular protein ArtP; Flags: Precursor	ET	COG2014: COG0834 ABC-type amino acid transport/signal transduction system, periplasmic component/domain	MKTLRHTASITLAVVALALSGCTYASEESASPESNSNGAEPSSNAEIIESIKKDLSIAAMVPDDIKKSGTLRNGVATNYAPTEFIDTDGSTVIGYITAVSKLMGLKVATTNAAFPSLIPALGSKYDVSVSAFTITLEREKQVTMASYFKAGFSMAVPKGNPKKISPDDLCGHTVAVQTGTAQETAAQHKSKQCVKAGHKPIDLLSYASQSDATTNVTGGKADVLYADSVITGYAIKQTSKLVALGGITAKNDGGLSKAIQVATQKLIDDGTMKKLLAAWGTQDGLIKTSQVNPES*	ATGAAAACTCTGCGCCACACCGCCAGTATCACCCTGGCCGTCGTCGCTCTTGCCCTAAGCGGATGTACCTACGCCTCCGAAGAATCAGCCAGCCCCGAGAGCAATTCCAACGGCGCCGAGCCCTCCTCTAATGCCGAGATCATCGAATCGATTAAGAAAGACCTCTCCATCGCCGCGATGGTTCCCGACGACATCAAAAAATCGGGAACCCTACGCAACGGCGTAGCAACCAACTACGCACCTACAGAGTTCATCGACACCGACGGATCCACCGTCATCGGCTACATCACCGCTGTCAGTAAGCTCATGGGCCTCAAAGTGGCAACCACCAATGCCGCCTTCCCCAGCCTCATTCCCGCGCTGGGCTCCAAATATGACGTCTCCGTCTCCGCATTCACC…
"group_8962	mnaT	L-amino acid N-acyltransferase MnaT	0	8	86	95	0	92.233	0		0.00836878	1	0.243098	1	0	1	1	1	Phosphinothricin N-acetyltransferase;	E	COG2014: COG1247 L-amino acid N- acyltransferase YncA	MDVNIRTMEERDLPAANRIYNQNAVATTYSYTVATTNVEDRLTWWRELTADNRPLLVAEVNGTIAGYANYHRFRKGGGYDVTAEVTIWLDPQARGQGVGRKLMTELIRRARADDRLRNLLSVIDSGNERSIRFHSAMGFVEVGRLPHIAYKLGDWRTAVLMQLTLD*	ATGGACGTCAACATCCGCACCATGGAGGAACGCGATCTTCCTGCCGCAAACCGCATCTACAACCAAAACGCCGTAGCAACCACCTACTCCTACACAGTGGCCACCACCAACGTCGAGGACCGTCTCACCTGGTGGCGCGAACTCACGGCCGATAACAGACCACTCCTGGTAGCAGAGGTCAACGGAACAATAGCGGGATACGCCAATTACCACCGTTTCCGCAAGGGCGGGGGGTATGACGTCACAGCGGAGGTGACGATCTGGCTCGATCCCCAGGCGCGAGGACAAGGAGTGGGACGCAAACTCATGACTGAGCTCATCCGCCGCGCCCGTGCAGATGATCGCCTGCGCAACCTCCTGTCGGTAATCGATTCGGGCAATGAGCGCAGCATCCGTTTC…
"group_8963		hypothetical protein	0	8	86	95	0	92.233	0		0.00836878	1	0.243098	1	0	1	1	1	Oxalate--CoA ligase; AltName: 4-coumarate--CoA ligase isoform 8;			MACGRRGAGTELRHGLGILKFGRNSPDGTGEWAVSVWFTVLFMVVCLVMAVIAMVADRFVSRTYEFVLTAMATVLLLSSRCGNLPSL*	GTGGCCTGCGGTCGTCGTGGAGCTGGTACTGAGCTTCGTCACGGCCTCGGGATCCTGAAATTCGGCAGGAACAGCCCCGACGGTACGGGTGAGTGGGCGGTGAGTGTCTGGTTTACGGTCCTGTTCATGGTGGTTTGCCTCGTGATGGCAGTCATAGCTATGGTGGCTGATCGCTTTGTCTCCCGCACCTATGAGTTTGTGCTGACGGCGATGGCGACAGTACTTCTGCTGTCGAGCAGATGTGGCAACTTGCCTTCACTGTAG
"group_8964		hypothetical protein	0	8	86	95	0	92.233	0		0.00836878	1	0.243098	1	0	1	1	1	3-oxoacyl-[acyl-carrier-protein] synthase 3; AltName: 3-oxoacyl-[acyl-carrier-protein] synthase III; AltName: Beta-ketoacyl-ACP synthase III;			MAPLRPSIAIAEVALSLLAVTTPAVSSQENLVGRRNDGATTTGLGGRSYTYTVRDKKLANSNYVNKGQRIGDCTIETKGGTCTISSGMSAARTVLLALGASRDNISAQLSPSSTTTQSVTAGCTSPAMAAGKVWTAWPKGNLWQYRINKRVHEKGSDGMDYGSGTSDLLKAFDPSQTRISCGLR*	ATGGCACCCCTTCGCCCTAGCATTGCCATAGCAGAAGTCGCGCTTTCTTTACTAGCAGTGACGACCCCTGCGGTATCTTCCCAAGAAAACTTGGTGGGTAGGCGGAATGACGGCGCAACCACCACAGGATTAGGCGGGAGGAGCTACACCTATACTGTCCGCGATAAGAAGCTTGCCAACAGCAACTATGTCAACAAGGGCCAGCGGATTGGTGATTGCACCATCGAGACCAAGGGTGGCACCTGCACAATCAGCTCTGGAATGTCAGCAGCTAGGACCGTCCTGCTGGCTCTCGGAGCCAGCAGGGACAATATCAGCGCCCAACTATCCCCCTCTTCTACTACTACACAAAGCGTTACGGCAGGATGCACTTCTCCTGCAATGGCGGCAGGAAAAGTA…
"group_8965		hypothetical protein	0	8	86	95	0	92.233	0		0.00836878	1	0.243098	1	0	1	1	1	Energy-coupling factor transporter ATP-binding protein EcfA1;	M	COG2014: COG1136 ABC-type lipoprotein export system, ATPase component	MVVTHDLDIAATADQVIVLDNGRNDQALEHTTPAEIFNALHRS*	ATGGTGGTGACCCACGATCTCGACATCGCAGCAACCGCAGATCAGGTAATCGTGCTTGACAACGGGCGCAACGATCAGGCGCTGGAGCACACGACGCCAGCAGAGATTTTCAATGCCCTGCACCGCTCCTGA
"group_8966		hypothetical protein	0	8	86	95	0	92.233	0		0.00836878	1	0.243098	1	0	1	1	1	Floral homeotic protein APETALA 2			MAEQDEYFWCLKHHAVEGADECKAADHLGPYPTPQAAAEALDTVAARNDAWENDPRFNDDEDDD*	ATGGCCGAGCAGGATGAGTACTTCTGGTGTCTCAAGCACCACGCTGTCGAGGGGGCAGACGAGTGCAAGGCAGCGGATCATCTTGGCCCCTATCCGACCCCTCAGGCGGCAGCCGAAGCACTAGACACAGTGGCAGCGCGAAACGATGCATGGGAGAACGATCCGCGCTTTAACGACGACGAGGATGACGACTGA
"group_8967		hypothetical protein	0	8	86	95	0	92.233	0		0.00836878	1	0.243098	1	0	1	1	1	Acyl-CoA synthetase family member 2, mitochondrial; Flags: Precursor			MSARFLRSRCVAGFRDDRRVVNVMGRGEMVIGLALCVIPPRSMPGWSIDASMCGAMVEYLVEHGISRECVVVEK*	ATGTCAGCTCGGTTCCTTCGCAGTCGGTGCGTGGCAGGGTTTCGGGATGATAGGCGAGTTGTTAACGTGATGGGGCGGGGTGAGATGGTGATTGGGCTTGCCCTGTGCGTGATTCCCCCGCGTTCTATGCCTGGCTGGTCGATCGACGCCTCGATGTGTGGAGCAATGGTTGAGTATCTGGTCGAGCACGGAATTTCTCGCGAGTGTGTCGTTGTGGAGAAATAG
"group_8969		hypothetical protein	0	8	86	95	0	92.233	0		0.00836878	1	0.243098	1	0	1	1	1	DNA-directed RNA polymerase subunit A''			MIVRETRSLLGGLGYLCVQGALTSHLAFDAGRVLVSATLLGRFRALGFVLARCSTDSLRLRRVEWGFTSSLVGWPR*	ATGATTGTACGTGAGACGCGCTCACTCCTAGGTGGCCTCGGTTACTTGTGCGTACAGGGTGCCCTGACGAGTCATCTGGCCTTCGATGCGGGTCGTGTCCTTGTGAGCGCGACGTTGTTAGGTCGGTTCAGGGCCCTCGGATTCGTCCTAGCTCGTTGCTCTACCGACTCGCTGAGATTACGGAGAGTCGAGTGGGGGTTCACCTCGTCATTGGTGGGTTGGCCACGCTAA
"group_8970		Protein B	0	8	86	95	0	92.233	0		0.00836878	1	0.243098	1	0	1	1	1	Protein B; AltName: cAMP factor	R	COG2014: COG5492 Uncharacterized conserved protein YjdB, contains Ig-like domain	MKKTHLVTPLLIGAMLVPATLSAPSAHAVEPTTTISATATHELSASDAHNSLQLLNARIATLQSVQKSVPGSDYSDQIRDLLKAAFDLRGLIDTLAHGGIPFYDPSTIMPRIKLAATTIDTIHTATTTLQNKVRPAHVELGLEVTKAVLLTANPASTAKELDAEGAALKARLDKVSQYPDLAPNDVATVYVRTNFSRTIWQVRADRNRYILGHKSAEVYKTLNHAITKAVGVRLNPKTTVGNIQAARTKLLAAYQTAFNSPDVKKAA*	ATGAAGAAGACCCATCTTGTGACTCCTCTCCTTATCGGCGCAATGCTCGTACCCGCAACGCTGTCAGCTCCCAGTGCTCATGCTGTCGAGCCGACAACGACCATCTCGGCGACCGCCACCCACGAGCTCTCGGCCAGTGACGCTCACAATAGCCTCCAGCTTCTGAACGCACGTATTGCGACCCTTCAGTCAGTACAGAAATCCGTCCCCGGTTCTGACTACTCTGATCAGATCCGCGATCTTCTCAAGGCTGCCTTCGACCTACGTGGCCTCATCGACACCCTCGCTCATGGAGGGATCCCGTTCTACGACCCGTCGACGATCATGCCGAGGATCAAGTTGGCCGCCACCACTATTGACACCATTCACACTGCTACGACCACTCTCCAAAACAAGGTC…
"group_8971		hypothetical protein	0	8	86	95	0	92.233	0		0.00836878	1	0.243098	1	0	1	1	1	Protein FAM92A-B			MGESIAIVVTVLLHCDDVGSDDDIDELRILLKPTGAHRSFHGCGGSGREGTFAVVYSDVSMPNKARQHPRLRAQAGSG*	ATGGGAGAATCCATAGCTATCGTCGTCACTGTTCTTCTCCACTGTGACGACGTCGGGAGCGACGATGATATCGACGAATTGAGAATACTTCTCAAGCCTACCGGAGCTCATAGGTCCTTCCATGGATGTGGTGGTTCTGGCCGAGAGGGGACGTTCGCGGTTGTTTACAGTGATGTATCGATGCCGAACAAGGCCCGCCAGCATCCACGACTGCGTGCTCAGGCGGGGTCCGGGTAG
"group_8972		hypothetical protein	0	8	86	95	0	92.233	0		0.00836878	1	0.243098	1	0	1	1	1	Xin actin-binding repeat-containing protein 1; AltName: Cardiomyopathy-associated protein 1			MNTMLVMADLVRLMGLATPIEVDVESMYFVAEGWELIAPPPKSKCVHI*	ATGAATACGATGCTTGTGATGGCTGACCTCGTCCGACTTATGGGGCTGGCCACCCCGATTGAAGTTGACGTCGAATCAATGTACTTCGTTGCGGAGGGATGGGAACTGATCGCCCCTCCACCTAAGAGCAAATGCGTACATATTTGA
"group_8973		hypothetical protein	0	8	86	95	0	92.233	0		0.00836878	1	0.243098	1	0	1	1	1	Acetolactate synthase small subunit; AltName: Acetohydroxy-acid synthase small subunit;	E	COG2014: COG0440 Acetolactate synthase, small subunit	MVKKRPRKKSPPQQVNQRIGALAPQDTVLGMVRQRQNLFFDCRFSHMDLHSDPLPDFVKLAEAWGCAAFRVTDRAWSTTRRVLSVSPTGDPSETRMTFGVDAVSDQALEQIIKNLNKLIEIHKIAELEPGAVTCELILVKVRSDVENRSKIIDTVALLRAKAIDASLESLTIEATARREKLDVLPQVLEHFGIVELVQSGQVTFNRGVAVLGAKRPG*	ATGGTGAAGAAACGCCCGAGGAAGAAATCTCCCCCGCAGCAGGTCAACCAGCGCATTGGTGCTTTGGCACCCCAAGACACCGTGCTCGGCATGGTGCGCCAGCGGCAGAACCTCTTCTTCGATTGTCGGTTCTCTCACATGGATCTGCACTCCGACCCCCTACCAGACTTCGTCAAGCTTGCCGAAGCATGGGGGTGCGCTGCTTTTCGGGTCACAGACCGGGCATGGTCGACGACCAGACGCGTACTGTCGGTGTCGCCGACTGGCGATCCCAGTGAGACCCGGATGACGTTCGGAGTGGACGCCGTCTCCGACCAGGCCCTTGAGCAAATTATCAAGAACCTTAACAAACTCATTGAGATTCATAAGATCGCCGAACTAGAGCCGGGCGCGGTCACC…
"leuC		3-isopropylmalate dehydratase large subunit	0	8	86	95	0	92.233	0		0.00836878	1	0.243098	1	0	1	1	1	3-isopropylmalate dehydratase large subunit; AltName: Alpha-IPM isomerase;	E	COG2014: COG0065 Homoaconitase/3- isopropylmalate dehydratase large subunit	MGRTLSEKLWDAHVVRHGHDGERDLLCIDLHLVHEVTSPQAFDGLISWALGLSPGSARVRLQAMEEGLDEIGSRFAGIARNNSANNGLLLAQVDPEVVEELWDFAEQHPGEQLTVSLENRTISLPGRLPY*	GTGGGGAGGACGTTGAGCGAGAAACTCTGGGACGCTCACGTCGTCAGGCATGGGCACGACGGGGAGCGCGATCTTCTCTGCATCGACCTTCACCTCGTCCACGAGGTGACAAGTCCGCAGGCTTTCGATGGGCTTATTAGCTGGGCGCTCGGTTTGTCGCCTGGATCTGCTCGTGTCCGTCTGCAGGCTATGGAGGAAGGCCTCGACGAGATCGGTTCCCGGTTTGCGGGCATTGCTCGCAATAACTCTGCGAATAACGGCTTGTTACTGGCTCAGGTTGACCCCGAGGTTGTCGAGGAGTTGTGGGACTTTGCCGAGCAGCATCCTGGTGAGCAGCTCACCGTCTCCCTCGAGAATCGGACGATCAGCCTTCCGGGTCGCCTTCCATATTGA
"group_8975		hypothetical protein	0	8	86	95	0	92.233	0		0.00836878	1	0.243098	1	0	1	1	1	Aclacinomycin-T 2-deoxy-L-fucose transferase;			MPDHVADSTWAIGLGEVDALEGVDLLRELADVFLLLPFERAPEPRDDFFAVVFRGRAGEDARVAMPLTLSTMATTRPEVRRGVTGLVVVARDSTAL*	ATGCCGGACCACGTCGCTGACAGCACCTGGGCCATCGGGTTGGGGGAAGTGGACGCGCTGGAGGGCGTCGACCTGCTCCGCGAGCTGGCCGACGTTTTCTTGTTGCTTCCGTTCGAGCGCGCGCCCGAGCCACGCGACGATTTTTTCGCCGTCGTCTTTCGGGGCCGCGCTGGGGAAGACGCACGGGTCGCCATGCCATTGACGTTATCAACCATGGCCACCACCCGCCCAGAGGTGAGGCGGGGAGTCACGGGATTGGTAGTCGTGGCGCGAGACTCGACAGCACTGTAA
"group_8977		hypothetical protein	0	8	86	95	0	92.233	0		0.00836878	1	0.243098	1	0	1	1	1	WD repeat-containing protein 35; AltName: Intraflagellar transport protein 121 homolog			MSATKTTEASLFDCPSHLLPGFVDKRFNADCPMESTPVDHGYRHVSLTSKIAAKGDVFDTGIARQLSHGFTLKTGLRTYHGTEGASSPSCPCGSGSLG*	ATGAGCGCTACCAAAACGACCGAGGCCTCTCTATTCGACTGTCCATCCCATCTTTTGCCCGGCTTCGTGGACAAGAGATTCAACGCTGACTGCCCAATGGAGAGCACACCGGTAGACCACGGATATCGACATGTCTCGTTGACCTCGAAGATAGCGGCCAAGGGTGACGTATTCGATACCGGTATCGCGCGACAGCTGAGCCATGGATTTACCCTCAAAACTGGCCTGCGCACGTATCACGGCACCGAGGGTGCCTCCAGTCCATCCTGCCCGTGCGGTTCGGGTAGTTTAGGATGA
"group_8978		hypothetical protein	0	8	86	95	0	92.233	0		0.00836878	1	0.243098	1	0	1	1	1	tRNA pseudouridine synthase A; AltName: tRNA pseudouridine(38-40) synthase; AltName: tRNA pseudouridylate synthase I; AltName: tRNA-uridine isomerase I			MVELGVESLGKPHGHRRRTHARGTQRRPTRTAGLSGRLNEFVDHGVGKASSGAGTYILGFKVNVGPDGRVHSDLVHTPTMTYTTRVMQDTTQDDGDYHADEVA*	ATGGTCGAGCTTGGCGTTGAGTCCTTGGGGAAGCCGCACGGTCACCGACGGCGAACGCACGCCAGGGGAACTCAGCGACGGCCTACCCGCACCGCGGGCCTCAGTGGCCGCCTCAACGAGTTCGTCGACCACGGTGTCGGTAAGGCGTCCTCCGGTGCTGGTACGTACATCCTCGGCTTCAAGGTCAACGTCGGCCCCGATGGGCGTGTCCACAGTGACCTTGTCCACACCCCGACTATGACCTACACAACCAGGGTTATGCAAGACACAACTCAAGATGATGGCGACTACCACGCCGATGAGGTGGCTTAA
"group_8979		hypothetical protein	0	8	86	95	0	92.233	0		0.00836878	1	0.243098	1	0	1	1	1	N-acetylmuramoyl-L-alanine amidase CwlM; AltName: Peptidoglycan hydrolase CwlM			MMGSTRTGSWPPCKDTQPNHKETNSPCRHQSDHETRQGIHSAMVRDIRMAQNQNSTLKHQAAHISTAKNLAVKMWKIRTLYDPSSATHSRTVPP*	ATGATGGGCTCCACTAGGACAGGTTCATGGCCACCATGCAAGGACACCCAACCTAACCACAAGGAGACGAACTCACCATGCCGACATCAGTCAGATCACGAAACTCGTCAAGGCATCCATTCCGCAATGGTCCGCGATATCCGCATGGCGCAAAACCAGAACAGCACGTTGAAACATCAGGCAGCACACATCTCCACTGCCAAGAACCTCGCCGTCAAAATGTGGAAGATCAGGACGCTCTATGACCCATCTAGTGCTACGCACTCGAGAACCGTGCCGCCTTGA
"group_8980		hypothetical protein	0	8	86	95	0	92.233	0		0.00836878	1	0.243098	1	0	1	1	1	NAD kinase 1; AltName: ATP-dependent NAD kinase 1			MTLLGHIAASEEGAGAKNNDMNVKIAMPTGATKIASVSGLKRSYPRCDVDATRCETPHQIVGTAMITDDRHPKIAGLGGYARFV*	ATGACATTGCTCGGCCACATCGCGGCCTCCGAGGAGGGTGCGGGGGCAAAGAACAACGACATGAACGTCAAGATTGCCATGCCCACTGGTGCGACGAAGATTGCGAGTGTTTCCGGGCTCAAGCGTTCTTACCCACGTTGTGACGTCGATGCGACGCGCTGTGAGACCCCGCACCAGATCGTCGGAACAGCCATGATCACTGACGACCGCCACCCGAAGATCGCAGGGCTCGGTGGCTACGCCCGCTTCGTATAA
"group_8981		hypothetical protein	0	8	86	95	0	92.233	0		0.00836878	1	0.243098	1	0	1	1	1	WD repeat-containing protein 31; AltName: Spermatid WD repeat-containing protein;			MHHSSAEIGLDSSVLVPKVASFEDEGGDRFVELVDVEGSVHAGGELSGYSVVDVGDRASDTEGKGMQMNFSTWLYVRLGTLENQTMDLHQRFSRFSTTSNPTYVSSQII*	ATGCATCATTCCTCGGCTGAGATTGGCTTAGACAGCTCGGTGTTAGTGCCGAAAGTGGCGAGTTTTGAGGACGAGGGCGGGGATAGGTTCGTTGAGCTGGTTGACGTCGAGGGTTCCGTTCATGCCGGCGGCGAGTTAAGCGGTTATAGTGTGGTCGACGTTGGTGATCGTGCCAGTGATACTGAAGGCAAAGGTATGCAGATGAACTTCAGTACTTGGCTGTACGTGCGTCTTGGAACACTGGAGAACCAAACAATGGATTTACATCAGAGATTTTCACGCTTTTCGACCACATCCAACCCAACATATGTTTCCTCCCAAATTATTTAG
"group_8982		hypothetical protein	0	8	86	95	0	92.233	0		0.00836878	1	0.243098	1	0	1	1	1	Bifunctional protein PutA; Includes: Proline dehydrogenase; AltName: Proline oxidase; Includes: Delta- 1-pyrroline-5-carboxylate dehydrogenase;	K	COG2014: COG3905 Predicted transcriptional regulator	MTDDLDAELTAWAESDAPMTAPGRICRGAAARAAGRRALAWAGYPNVEADRIARVGTGRRQVRLDVVTDARLDDLAAKIGRKPDDIMRSAINTYLDAAGDATVYLRDKGKER*	ATGACTGACGATCTTGACGCGGAGTTGACTGCATGGGCTGAGTCGGATGCACCCATGACCGCGCCGGGCCGTATATGTCGTGGCGCAGCTGCTCGTGCTGCTGGGCGCCGCGCGTTGGCGTGGGCTGGATATCCCAATGTCGAAGCTGACCGGATCGCTCGTGTCGGGACCGGGCGCCGCCAAGTACGCCTCGATGTTGTGACAGATGCGCGGCTCGATGATCTCGCGGCTAAGATTGGACGCAAGCCCGATGACATTATGCGCTCGGCTATTAACACCTACCTTGACGCCGCCGGAGATGCAACGGTTTATCTTCGCGATAAAGGTAAGGAGAGATGA
"group_8983		hypothetical protein	0	8	86	95	0	92.233	0		0.00836878	1	0.243098	1	0	1	1	1	V-type proton ATPase subunit B;			MAIRTCIIGPALSGVAIEVMGYTRPDHTLVIFHDMKCRKKTFELIEEEEQ*	ATGGCGATCCGAACCTGTATTATTGGGCCTGCCCTGTCCGGGGTGGCCATTGAGGTCATGGGGTACACGCGGCCAGATCACACACTCGTAATTTTCCATGACATGAAGTGTCGAAAGAAAACCTTTGAATTAATAGAGGAGGAGGAACAATGA
"group_8984		hypothetical protein	0	8	86	95	0	92.233	0		0.00836878	1	0.243098	1	0	1	1	1	Putative ion channel POLLUX-like 2			MRPSSYGREALPLGLATSRTSRYRICDDTPGTVRGGAASLTD*	ATGAGACCGTCCTCCTACGGTCGCGAGGCTCTTCCCCTGGGGCTGGCGACAAGCCGGACTAGCCGTTACCGGATCTGCGACGATACTCCGGGAACTGTGCGCGGCGGCGCGGCGAGTCTGACCGATTGA
"group_8985		hypothetical protein	0	8	86	95	0	92.233	0		0.00836878	1	0.243098	1	0	1	1	1	Cys-Gly metallodipeptidase DUG1; AltName: Deficient in utilization of glutathione protein 1; AltName: GSH degradosomal complex subunit DUG1			MSKRHPGRFGHIVAEIIQDIVSVGVVAINGIGLVIMAAVLAKYVPYKHFYHVVGNVVVYACLAAAIGGAVFCTSLA*	ATGAGCAAGAGACATCCGGGACGGTTTGGGCACATTGTGGCTGAAATTATCCAAGACATCGTTAGTGTAGGTGTCGTGGCGATCAATGGTATCGGCCTAGTGATCATGGCGGCTGTTCTTGCTAAGTATGTTCCTTATAAACACTTCTACCACGTGGTAGGTAATGTGGTTGTGTACGCCTGTCTTGCTGCGGCGATTGGCGGTGCCGTTTTTTGTACATCACTGGCGTAA
"group_8986		hypothetical protein	0	8	86	95	0	92.233	0		0.00836878	1	0.243098	1	0	1	1	1	Myocardin-related transcription factor B;			MFTARAFTITVVGTGLIVTPVTPSLHLSHDADVPPHVAHVTYPTRPAHCLTVTLELLLARRTPAGCGSRCRSPNEPGSDIPGYRTHDTPSQVPSHRDELTPTPAGEHYHLIRAHPKTAMPASWQCAHPLLTRELLQWWGCYSSVTLKDSRITGGPGRNFIRSIRCCRSHGQPRSLSPLCLVPVRCSCHHSDHPAWINVLGPVLPDAITSPDLRACWEHVARRINAYRDLTGWTPNVILPAPNQASTALPTNTTAPASPPRRHLTITQHLYPNRTHD*	GTGTTCACCGCGCGGGCCTTCACCATAACGGTTGTTGGTACCGGTCTAATAGTGACACCCGTGACGCCATCGCTTCACTTATCCCACGATGCTGACGTGCCGCCTCACGTAGCGCACGTGACCTACCCAACGCGCCCCGCACATTGTTTAACGGTGACCCTGGAACTCCTGCTCGCGCGACGTACTCCCGCCGGTTGCGGGTCACGGTGCCGATCACCAAATGAGCCGGGTTCTGACATCCCGGGTTATCGCACGCATGACACACCATCGCAGGTACCGTCTCATCGTGATGAGCTAACACCCACCCCAGCCGGTGAGCATTACCACCTGATTCGCGCGCACCCAAAAACGGCTATGCCCGCCTCCTGGCAGTGCGCCCATCCATTGCTAACACGAGAA…
"group_8987		hypothetical protein	0	8	86	95	0	92.233	0		0.00836878	1	0.243098	1	0	1	1	1	Protein YmfN	K	COG2014: COG0640 DNA-binding transcriptional regulator, ArsR family	MSIWAVNWALLTPVTNPTHKLVLVALANFADDDDLAWPRVDTLSQLTSSSRRTVFRALDALVGAGLIERLAGFERADRGGLHRAQSVWRYGCPIVSRGVRVTVIVVLEWFVNPLVKSTLTLVIYFSTPLYLVEVCSLVVL*	GTGTCGATTTGGGCGGTGAACTGGGCGTTGCTGACGCCGGTGACGAATCCGACTCACAAGTTGGTGTTAGTCGCATTGGCGAATTTTGCTGATGATGATGACCTGGCGTGGCCGAGGGTGGATACGTTGTCGCAGTTAACGTCGTCGTCGCGGCGGACGGTGTTTCGGGCTCTGGATGCGCTGGTAGGCGCAGGCTTGATTGAGCGTCTTGCTGGGTTTGAGCGAGCGGATCGGGGTGGGCTGCATCGGGCGCAATCGGTGTGGCGTTACGGGTGCCCGATAGTGTCTCGCGGCGTCAGGGTGACCGTGATCGTCGTCCTGGAATGGTTCGTGAATCCCCTAGTCAAATCCACTTTGACACTGGTGATATACTTCTCCACGCCCCTTTATTTGGTAGAG…
"group_8988		hypothetical protein	0	8	86	95	0	92.233	0		0.00836878	1	0.243098	1	0	1	1	1	UDP-N-acetylmuramate--L-alanine ligase; AltName: UDP-N-acetylmuramoyl-L-alanine synthetase	E	COG2014: COG2939 Carboxypeptidase C (cathepsin A)	MVAYGSRRASCRRPGTPEQPATPSFHLIDNGHTLLRETALVVIDAMSTGCSRVVDGQDPNEWHGWSKDIELVSELIRLWVTRYGRWGSPLYLLGESYGTVRAVSVAQRLQDTFSMYLNGIILVSLVLDFGTQDFEDLAWDRACIGFLPTYAAIAHYHGNHLKLDDHTLDRIEEAFFDNGHMPYLGCREEEADGIATFIWTSQGAPKIDS*	GTGGTTGCATATGGGTCTCGTCGGGCCTCGTGTCGTCGCCCCGGGACTCCCGAGCAGCCTGCTACCCCGTCCTTCCACCTCATCGACAACGGACACACCCTGCTGCGCGAGACAGCCCTCGTCGTTATTGACGCCATGTCGACGGGGTGCTCCCGCGTCGTTGACGGACAAGATCCCAACGAGTGGCACGGCTGGAGTAAAGATATCGAACTGGTCAGCGAACTCATCCGGTTGTGGGTTACTCGGTATGGGCGCTGGGGGAGTCCGCTTTATCTTCTTGGCGAGTCGTATGGAACCGTCCGAGCTGTCAGTGTTGCGCAGCGGTTGCAGGACACTTTCTCGATGTACCTCAACGGCATCATCCTGGTGTCGTTGGTTCTTGACTTTGGTACTCAGGAT…
"group_8989		hypothetical protein	0	8	86	95	0	92.233	0		0.00836878	1	0.243098	1	0	1	1	1	Beta-hexosaminidase subunit beta; AltName: 65 kDa epididymal boar protein; AltName: Beta-N- acetylhexosaminidase subunit beta;			MADTLAKVFAGCQTFMATCRIVTSSAMRHDGLSARTYHTCPGLRRGEGVEEAWTGATGLPA*	ATGGCGGATACTCTTGCCAAAGTATTCGCCGGTTGCCAGACTTTCATGGCTACCTGCCGCATAGTCACTTCGTCGGCCATGCGGCACGATGGGTTATCCGCCCGCACTTATCACACGTGCCCTGGGTTGCGCCGGGGAGAAGGAGTCGAAGAGGCATGGACTGGCGCCACAGGGCTGCCTGCCTGA
"group_8990		hypothetical protein	0	8	86	95	0	92.233	0		0.00836878	1	0.243098	1	0	1	1	1	Probable potassium transport system protein kup 2			MIPSSEHDVRSSVSHGRVPATVLVAAAGTWISTVVLLIVVIRVIVSGRDIFGAGVGAMLVIYAGLVALVGWLAIKGWSSAQGLLVASGLLHLVVLVSTQRSGGPAWFWGLAIIPATVVVASLAPRPRTWLRD*	ATGATTCCGTCAAGTGAACACGATGTGCGATCGTCTGTGAGTCATGGGAGGGTCCCCGCGACCGTGTTGGTTGCTGCGGCTGGGACCTGGATCAGCACGGTGGTTTTACTCATTGTGGTCATCAGGGTAATTGTGTCAGGCCGCGATATCTTCGGTGCTGGGGTCGGGGCCATGCTCGTGATTTATGCGGGTCTTGTCGCCCTGGTCGGATGGCTAGCCATCAAAGGCTGGTCCTCGGCCCAAGGATTGCTCGTAGCGAGCGGCTTGTTGCACCTCGTGGTGTTGGTGTCGACGCAGCGTTCCGGCGGACCAGCGTGGTTCTGGGGCTTGGCCATCATCCCCGCAACAGTCGTCGTCGCTTCTTTGGCGCCACGACCTCGGACCTGGCTTAGAGACTGA
"group_8991		hypothetical protein	0	8	86	95	0	92.233	0		0.00836878	1	0.243098	1	0	1	1	1	SsrA-binding protein; AltName: Small protein B			MARLAMSHARVDRRAPVISRVYRSGLLWATVAGLLVTLVMTVMVRPRVPTAFSGLAGTVVAVAFLACGRGVHLLNRSGSWLLGVGLFVIQVSVLGGLGALVSEYRTGLVPLPCALAIIGSALAWSVGVVLASWQPQRIYEDHDPANTECRQADGGRR*	ATGGCACGTCTCGCCATGAGTCATGCCCGCGTTGACCGCCGTGCGCCGGTGATATCTCGTGTTTACCGAAGTGGGCTGCTATGGGCTACGGTGGCCGGCCTGCTTGTGACCTTAGTGATGACCGTCATGGTTCGACCCCGCGTACCGACAGCTTTTAGTGGCCTAGCTGGCACCGTCGTGGCCGTGGCGTTTTTGGCGTGCGGCCGTGGCGTTCATCTGCTCAACCGGAGCGGCTCCTGGCTTCTCGGCGTTGGACTGTTCGTCATCCAAGTTAGTGTTCTGGGCGGCCTTGGGGCTCTGGTATCCGAGTACCGCACTGGGCTTGTTCCGCTTCCATGTGCATTAGCAATAATCGGGTCCGCACTGGCCTGGTCTGTCGGCGTGGTCCTAGCTAGTTGG…
"group_8992	atpH_2	ATP synthase subunit c	0	8	86	95	0	92.233	0		0.00836878	1	0.243098	1	0	1	1	1	ATP synthase subunit c; AltName: ATP synthase F(0) sector subunit c; AltName: F-type ATPase subunit c;	C	COG2014: COG0636 FoF1-type ATP synthase, membrane subunit c/Archaeal/vacuolar-type H+-ATPase, subunit K	MVPMLIGGSLNSLGYGLATLGPALGVAWIFAAVINGTARQPEAHKTMMTTAFIGFAVVEALALFGFVLAFIVE*	ATGGTTCCCATGCTCATCGGAGGCTCACTAAACTCCCTCGGCTACGGTCTGGCCACCCTCGGCCCGGCTCTCGGCGTGGCGTGGATCTTCGCTGCTGTCATTAATGGCACCGCTCGTCAGCCTGAGGCTCATAAGACCATGATGACGACGGCGTTCATTGGCTTCGCTGTGGTTGAGGCCCTTGCGCTGTTCGGCTTCGTTCTCGCATTCATCGTTGAGTGA
"group_8993		hypothetical protein	0	8	86	95	0	92.233	0		0.00836878	1	0.243098	1	0	1	1	1	Uncharacterized membrane protein DDB_G0293934			MEEQTTAVTTIELALDLVFVATNAHLRVVTAVMSRHHHMKHFVQEPLNTTTSSRSSYDTTPPSTYRHPVRVTGSPWQRMARRSCNTGHPRRQKRRGCSENRCTLQQI*	ATGGAGGAACAGACGACCGCCGTCACTACCATTGAGCTGGCCCTTGACCTCGTCTTCGTCGCCACCAACGCTCATCTCCGTGTCGTCACAGCTGTGATGAGCCGACACCACCACATGAAACATTTCGTCCAAGAGCCACTCAACACGACCACATCATCAAGAAGTAGCTATGACACCACTCCCCCATCCACGTATCGCCACCCTGTTCGAGTCACCGGTAGCCCCTGGCAGCGGATGGCCAGGAGATCCTGCAACACCGGACACCCCCGTCGCCAAAAGCGCCGAGGATGCAGCGAGAATCGCTGCACACTGCAGCAAATTTGA
"group_8994		hypothetical protein	0	8	86	95	0	92.233	0		0.00836878	1	0.243098	1	0	1	1	1	Uncharacterized HTH-type transcriptional regulator YdgJ	K	COG2014: COG1846 DNA-binding transcriptional regulator, MarR family	MGLVARQRDPHDARSRLVEITDAGREYCRNCGLSVGESVVPVLNTLSDRDRGLLMRVLPALRRAVEVLSENVDRTFQPHSMVTDWKSVTPLMLNS*	ATGGGGTTAGTAGCGCGACAACGTGATCCCCATGATGCCCGCAGTCGTCTCGTTGAGATTACGGATGCCGGGCGTGAGTACTGCCGCAACTGCGGACTGTCGGTGGGGGAGTCCGTCGTGCCGGTGCTAAACACGTTGAGCGATAGGGACCGGGGTCTGCTGATGAGAGTTTTGCCCGCCTTGCGCCGGGCTGTCGAAGTGCTGTCCGAAAATGTGGATCGGACCTTTCAACCCCATTCGATGGTGACTGACTGGAAGTCCGTGACACCTCTCATGTTGAATAGCTGA
"group_8995		hypothetical protein	0	8	86	95	0	92.233	0		0.00836878	1	0.243098	1	0	1	1	1	Glutelin-2; AltName: 27 kDa zein; AltName: Alcohol-soluble reduced glutelin;			MVTKHRRSPAKALFVPMLTSVSHKVFRESPPNSRDPPPVHFLALTCHDHADPPRRRAHELGNIGIGHYGTGGQSFYCREYVVHRRDHGSSLPRRGTTRG*	ATGGTCACGAAGCATCGTCGTTCCCCCGCCAAGGCCCTCTTCGTCCCAATGCTGACGAGCGTGAGCCATAAGGTGTTCAGGGAGAGTCCCCCGAACAGTCGTGACCCGCCACCAGTCCACTTCCTGGCCCTCACATGCCATGATCATGCCGACCCGCCGCGGCGACGTGCCCACGAGTTGGGCAACATCGGAATAGGTCACTACGGTACCGGCGGGCAGAGCTTCTACTGCCGCGAGTACGTCGTCCACCGTCGAGATCATGGTTCTAGTCTGCCGCGTCGCGGCACGACCCGAGGATAG
"group_8996		hypothetical protein	0	8	86	95	0	92.233	0		0.00836878	1	0.243098	1	0	1	1	1	Holliday junction ATP-dependent DNA helicase RuvB			MYRSRINRLSGTLQPLGELWNDAVINLQALCSSVEQHDVTPGHEIS*	GTGTACCGCTCCCGAATCAATCGATTGAGCGGCACGCTCCAACCTCTGGGCGAGCTGTGGAACGACGCCGTCATCAACCTGCAGGCCCTCTGCAGCAGTGTTGAGCAGCACGACGTCACGCCTGGCCACGAGATCAGCTAG
"group_8997		hypothetical protein	0	8	86	95	0	92.233	0		0.00836878	1	0.243098	1	0	1	1	1	Odorant receptor 33b	K	COG2014: COG2732 Barstar, RNAse (barnase) inhibitor	MTVDVQSGSGPEAGGPIGSGILLVDPAHSCDPIKVAAAWREAGWRVMHMSGGAALGSVLAGFGHALSFPSWYGHDLDALRDCLADLEGDTAVLWIG*	ATGACAGTCGACGTTCAGTCAGGTTCGGGTCCCGAAGCTGGTGGCCCCATTGGTTCAGGGATCCTTCTTGTTGATCCGGCGCATAGTTGTGACCCCATCAAGGTGGCAGCGGCGTGGCGCGAGGCTGGGTGGCGCGTCATGCACATGAGTGGAGGCGCTGCTTTAGGGTCCGTTCTTGCCGGTTTTGGACACGCTCTGTCATTTCCTAGCTGGTACGGACACGACCTTGACGCACTGCGTGACTGCCTAGCTGACCTGGAAGGAGACACGGCAGTGTTATGGATCGGATGA
"group_8998	metF	5,10-methylenetetrahydrofolate reductase	0	8	86	95	0	92.233	0		0.00836878	1	0.243098	1	0	1	1	1	5,10-methylenetetrahydrofolate reductase	E	COG2014: COG0685 5,10- methylenetetrahydrofolate reductase	MAPDFILVTYGASGSRCDRTLRCTQHMVSTGLRTVGHLTCVAQSVADVEQMVADYAESGIGHILAIRGDMLGGVGQPWVAHPWGLPNATELVRLVKRVHPEACIGREGA*	ATGGCACCGGACTTCATTTTAGTGACCTATGGAGCGAGTGGGTCGCGGTGTGACCGCACTTTGCGGTGCACCCAGCACATGGTGTCGACCGGTCTGCGTACCGTCGGTCATCTCACCTGCGTCGCCCAATCGGTAGCTGATGTGGAGCAGATGGTCGCTGATTACGCCGAGTCCGGGATCGGCCACATCCTGGCTATTCGCGGTGACATGCTGGGTGGGGTGGGACAGCCTTGGGTGGCCCACCCCTGGGGATTACCTAACGCTACTGAGCTTGTCCGCCTCGTCAAGCGGGTTCACCCAGAGGCATGCATCGGTAGAGAGGGTGCATGA
"group_8999		hypothetical protein	0	8	86	95	0	92.233	0		0.00836878	1	0.243098	1	0	1	1	1	Thermoresistant gluconokinase; AltName: Gluconate kinase 2	G	COG2014: COG3265 Gluconate kinase	MACSALKHIYRDQLRKACPDLVFVHLAGNRKIVAKRIEARTGHFMPTSLIDSQYATLEPLAADEAGITLNFDATREELTTKAATWLADVN*	GTGGCATGTTCCGCTCTCAAACATATCTACCGCGATCAGCTGCGAAAGGCCTGCCCAGATCTGGTCTTCGTCCATCTCGCTGGCAACCGCAAGATCGTTGCCAAACGGATTGAGGCTCGCACCGGCCACTTCATGCCGACCAGCCTCATTGACTCCCAATACGCCACCCTCGAACCACTGGCCGCCGACGAGGCCGGCATCACTCTCAATTTCGACGCTACTCGCGAGGAACTCACCACGAAGGCAGCAACCTGGTTGGCCGACGTCAACTGA
"group_9001		hypothetical protein	0	8	86	95	0	92.233	0		0.00836878	1	0.243098	1	0	1	1	1	Polyphenol oxidase; AltName: Multicopper oxidase; AltName: ORF3	P	COG2014: COG1496 Copper oxidase (laccase) domain	MLRFVIDPGANHGVGVAFTDRVDASGQGRGGAGFEGFNLGRTDEDPTVLEHVESLRSRLGLGPVMVCHQVHGNEVWRVGPDDVEGWISQRYLGDHVERQPSLPVADAMVTDLPGVALAIRVADCMPVMLADPKAGVVGAAHAGRVGFLAGVLPATVKTMRGMGATELLAWLGPHICGRCYEVPAEMAEQVWAKYPATRAVTRQGTPALDLGAGALAQLESLGVAAVGLDPCTFEGDDFFSHRRDHGAGRLAGLVWKAHDVH*	GTGCTGAGATTCGTTATCGACCCCGGGGCCAATCATGGCGTCGGGGTCGCCTTCACTGATCGTGTCGACGCTTCCGGTCAAGGACGTGGAGGCGCTGGTTTCGAAGGGTTTAACCTCGGTCGCACCGATGAGGATCCCACCGTCCTCGAGCATGTCGAATCTCTTCGTTCTCGGCTTGGCCTGGGCCCGGTGATGGTCTGCCATCAAGTGCACGGCAACGAAGTGTGGCGGGTCGGCCCCGACGACGTCGAGGGATGGATCTCCCAGAGGTATCTCGGCGATCACGTTGAGCGACAGCCGAGTCTTCCCGTTGCCGACGCGATGGTCACCGATCTGCCCGGAGTTGCGCTGGCTATTCGGGTGGCCGACTGCATGCCGGTTATGCTGGCAGACCCAAAG…
"group_9002		hypothetical protein	0	8	86	95	0	92.233	0		0.00836878	1	0.243098	1	0	1	1	1	Ammonia channel; AltName: Ammonia transporter; Flags: Precursor	S	COG2014: COG0762 Uncharacterized conserved protein YggT, Ycf19 family Length=96	MILTGTILTWIIEIYTVLLIVRMVMSWVPLLIRGFVPRGALAVVFEAVYTVTDPPIKFFDRLVPPVRLGNVGFSVGFIIGFVLLAILQRVVIAIFW*	ATGATCCTGACCGGGACCATTCTCACCTGGATCATCGAGATCTATACGGTGTTGCTCATTGTGCGGATGGTGATGTCCTGGGTGCCGCTTCTGATACGGGGTTTCGTGCCGCGCGGTGCCCTTGCTGTAGTGTTCGAGGCGGTCTATACCGTGACTGATCCGCCGATCAAGTTCTTCGATCGTTTGGTGCCGCCGGTGAGACTCGGCAACGTTGGGTTCTCGGTGGGGTTCATCATTGGTTTTGTGCTATTGGCGATACTTCAGCGAGTTGTTATCGCCATCTTCTGGTGA
"group_9003		hypothetical protein	0	8	86	95	0	92.233	0		0.00836878	1	0.243098	1	0	1	1	1	Large tegument protein deneddylase	K	COG2014: COG4886 Leucine-rich repeat (LRR) protein	MQYSGSVHFTGVDGRMDLTLSNPEIVVNNGDDHVIMAVTSKTMAGKLVDYGRITFVDMTGSITQGQNDVAQIAGTNVKLNSQAVDAFAGFYQAGKPMDDIDSSLNLGPQSSRPEPTVAPKPSVTPKPTEAPKPDQNTIMAPQSDAATGAAAGGVPSTGAHKIIRMTPNGGYDFLLITSPTETLHCQQDDSTIRGRGSSSEAHRDRRCRLSDLTSRTRSHAFSESHHGCCELGWNYASCF*	GTGCAGTACTCCGGTTCTGTTCATTTTACCGGTGTTGACGGAAGAATGGATCTCACTCTCTCTAACCCTGAGATTGTCGTTAACAATGGCGATGATCATGTGATTATGGCTGTGACGTCCAAGACTATGGCCGGGAAATTGGTTGACTATGGCCGTATAACTTTCGTTGATATGACCGGCTCTATTACGCAGGGTCAAAACGATGTAGCTCAGATTGCGGGAACCAATGTCAAGCTGAATAGCCAGGCTGTCGATGCATTTGCTGGTTTCTATCAAGCTGGAAAGCCCATGGATGACATCGATTCGTCCTTGAATCTTGGGCCTCAATCCTCTCGCCCGGAGCCGACGGTGGCTCCTAAGCCGAGTGTTACCCCTAAGCCGACGGAGGCTCCCAAACCT…
"group_9004		hypothetical protein	0	8	86	95	0	92.233	0		0.00836878	1	0.243098	1	0	1	1	1	Membrane protein insertase YidC; AltName: Foldase YidC; AltName: Membrane integrase YidC; AltName: Membrane protein YidC			MRGTAVEPALSPARRGGPSGTSADTGGSLPPSTLTAASDTSRTLDEVCRRAMSGTTAVARASAEATIWEMLSWVGASISPTPQHCQHGGGQLVQGLTLRLVHQDLASS*	GTGCGGGGCACCGCAGTCGAACCTGCACTCTCGCCGGCCCGCCGCGGCGGGCCGTCAGGAACATCCGCCGACACCGGCGGTTCCCTGCCACCCTCGACACTGACCGCCGCCTCCGACACCTCACGCACCCTCGACGAGGTGTGCCGGCGGGCGATGAGCGGCACCACGGCGGTAGCCAGGGCAAGCGCCGAGGCAACTATCTGGGAGATGCTGTCTTGGGTGGGGGCGTCGATCAGCCCCACGCCCCAACACTGCCAGCACGGCGGTGGCCAGCTCGTACAGGGCCTTACGCTGCGTCTCGTTCATCAGGACCTCGCTTCCAGCTGA
"group_9005		hypothetical protein	0	8	86	95	0	92.233	0		0.00836878	1	0.243098	1	0	1	1	1	Bifunctional NAD(P)H-hydrate repair enzyme Nnr; AltName: Nicotinamide nucleotide repair protein; Includes: ADP-dependent (S)-NAD(P)H-hydrate dehydratase; AltName: ADP-dependent NAD(P)HX dehydratase; Includes: NAD(P)H- hydrate epimerase; AltName: NAD(P)HX epimerase			MRINATRTPLPPVRSTTASQLKVSDLVAGHTAVGSYPFQVEGVDHYDGMIHLRLVEIGHASGLTDEQHLAVESVHAPDEPVITLSRHFGVCSECGRLSPCPDELSERRLEKLWQGEAEETVHV*	ATGAGGATCAACGCGACCCGTACCCCGCTGCCGCCGGTGCGTTCTACGACCGCCAGCCAGTTGAAGGTCAGCGACCTGGTCGCAGGTCACACTGCAGTTGGCTCCTACCCGTTCCAAGTTGAGGGAGTCGACCACTACGACGGTATGATTCACCTCCGTCTTGTTGAAATTGGCCACGCCTCGGGGCTCACCGATGAACAGCACCTGGCCGTCGAGTCGGTCCATGCCCCCGACGAGCCAGTCATCACCCTTTCGCGCCACTTCGGGGTCTGTTCTGAGTGCGGCAGGCTGTCGCCGTGCCCCGATGAGCTGTCCGAGCGTCGTTTGGAGAAGCTATGGCAGGGCGAAGCCGAAGAAACCGTCCACGTATGA
"group_9006		hypothetical protein	0	8	86	95	0	92.233	0		0.00836878	1	0.243098	1	0	1	1	1	Aquaporin AqpM	R	COG2014: COG2153 Predicted N-acyltransferase, GNAT family	MSLIHSSWAFSWSWHRSEAVEIMAGRFRSSFVIVVVAGIEAAIIWALGGWMIFGNLPGWGELTVVGAATFLIVAVIMGATEARHWRTAAWRSWQTTQNWRGGAYVSPSTRRHGPMLMCVHAVPRNQGHGSHILTQVCQWADQQGLTLELKPSGSAAERFYARFGFVKASRRVMGASVCLVGRIHKKMSNALDVSSNTVDNLSRLFDIWRRGNMPSYRTTLDGKDYRLVITFTDEDATCVIERTQERTWIPVQTWSIGVTARTRAPERRLKITESAADHGWQVPADAWGPIRHSRIIVETIHPAGWVSVVAEATRQREEALAQLGAIDLAWRDVLADAASIGCLPATAIAEAAGVSRGRVYQLREEQRERMNALDAGRSLTQRKRKP*	ATGAGTCTGATTCACAGCTCATGGGCGTTCTCCTGGTCGTGGCATCGCAGTGAGGCCGTCGAGATTATGGCAGGACGCTTCCGTTCTTCCTTTGTCATCGTGGTCGTAGCAGGTATAGAGGCCGCGATCATCTGGGCGCTAGGGGGCTGGATGATCTTTGGGAACTTGCCTGGCTGGGGAGAACTGACTGTGGTTGGTGCCGCAACCTTCCTCATCGTTGCGGTGATCATGGGAGCCACCGAGGCCCGCCACTGGCGCACTGCGGCATGGCGCAGCTGGCAGACCACACAGAACTGGCGTGGCGGAGCCTACGTAAGCCCATCGACGCGACGACACGGCCCCATGCTCATGTGTGTTCACGCCGTCCCTCGCAACCAGGGCCACGGGTCACACATCCTC…
"group_9007		hypothetical protein	0	8	86	95	0	92.233	0		0.00836878	1	0.243098	1	0	1	1	1	RAS protein activator like-3			MTERDNRAQDLLRTLLAEGWSQSEIARRIKRDPRLLRYVLHGLKPGTNLVEALTQLERGEEVTPPPRRRDRKGRTAKVRSKRGRPSHRPPEPDAKPSRPRGDYAPQPAEEPPEEQRIEIPPRKRRRSTTPSTGQPERLERKMHKRNLLRHEVTNLPHHRSSHLLQFPRDNEDARGQASDLLTEILSEGRGQRMHAKLWIEVDKRGRRERQIVRLGDKGGYDCGLALADVRLFRDALSWLEDQAGQRYGNAADTGRLIGVEIDVW*	GTGACTGAGCGTGATAACCGGGCCCAAGACTTGTTGCGCACCCTGTTGGCCGAGGGGTGGAGCCAGAGTGAGATAGCCCGACGAATCAAGCGAGACCCCCGCTTGCTGCGCTACGTGCTGCATGGACTCAAACCCGGAACCAACTTAGTCGAAGCGTTGACGCAGCTGGAGCGTGGTGAGGAAGTCACCCCGCCGCCACGTCGGCGTGACCGCAAGGGCCGGACTGCGAAGGTACGCAGCAAACGCGGCAGGCCGTCACACCGACCCCCTGAACCGGATGCCAAACCTTCCCGTCCCAGGGGAGATTACGCACCACAGCCCGCCGAGGAACCGCCGGAAGAACAGCGGATCGAGATTCCGCCAAGGAAGCGCCGCCGCAGCACAACCCCATCGACGGGT…
"group_9008		hypothetical protein	0	8	86	95	0	92.233	0		0.00836878	1	0.243098	1	0	1	1	1	DNA-directed RNA polymerase subunit alpha;			MPATTLRKLVSELVVAADRFCKPILQALFDVMINYGLLAPKGG*	ATGCCAGCAACAACGTTACGTAAGCTTGTATCGGAACTGGTGGTAGCGGCAGATCGGTTTTGTAAACCTATCTTGCAAGCCTTGTTTGATGTAATGATCAACTACGGCCTCTTAGCTCCCAAGGGGGGATGA
"group_9009		hypothetical protein	0	8	86	95	0	92.233	0		0.00836878	1	0.243098	1	0	1	1	1	Interferon-induced GTP-binding protein Mx; AltName: Interferon-inducible Mx protein	D	COG2014: COG1475 Chromosome segregation protein Spo0J, contains ParB-like nuclease domain	MKISSSCERSSYLPLNQLIWHEKCETLRLKHLTKLLEHEALRESIHVAQGSPYIILDGAHRCRAALYLGFDSIPAHIVPMTPEQSVSGWVHVYNTRKFSFVPPLVRGGNRGSVIAILHDGDLRQEVRSKSDLASDLFYAYWDLAGLLRRLDYRRLANVPTQGQFVEWVLPPWGVIAEIATNYGPLPAGITRFGSVFSKKCPRCIAEYEEAYHG*	ATGAAAATTAGTAGTAGCTGTGAACGATCATCGTATCTTCCACTAAACCAACTCATATGGCATGAAAAATGCGAAACCCTGCGTCTCAAGCATCTTACGAAATTGCTAGAGCATGAGGCCTTACGAGAAAGCATCCACGTAGCCCAAGGGTCACCCTATATCATCCTTGATGGAGCCCACAGGTGTCGAGCAGCTCTTTATTTAGGATTCGATTCCATACCGGCACATATTGTCCCGATGACTCCAGAGCAATCCGTGTCTGGTTGGGTGCATGTCTATAACACTCGAAAATTTTCTTTCGTGCCACCATTGGTGCGTGGGGGGAATCGAGGATCAGTTATCGCCATTTTACACGATGGCGACTTGCGACAAGAAGTCCGTTCAAAGAGCGACTTAGCT…
"group_9010		hypothetical protein	0	8	86	95	0	92.233	0		0.00836878	1	0.243098	1	0	1	1	1	Oxidoreductase YdhF			MGDPLLDSDEEVNALAALKKIIEIQYFMVNHMTSTNSLSRGGL*	ATGGGTGACCCATTACTTGATAGTGATGAGGAAGTGAATGCCCTAGCGGCCTTGAAGAAGATTATTGAGATTCAATATTTCATGGTGAACCATATGACATCTACTAATTCTCTTTCTCGAGGTGGCTTGTAA
"group_9011		hypothetical protein	0	8	86	95	0	92.233	0		0.00836878	1	0.243098	1	0	1	1	1	4'-phosphopantetheinyl transferase Sfp; AltName: Surfactin synthase-activating enzyme	H	COG2014: COG2091 Phosphopantetheinyl transferase	MERATPERRDRARRYVRIDDCLRCLIADELRSYSLELDYKVPVQSEISKNAFGKPLLANCGGPKFNLSHAGSWIVCATSSYPVGVDVETVTEPGLAAVSEDFSVEEVETLQTTTTAPLSIARAMIWTRKEAYLKYLGLGLTVPLDSFSVIDQTLLSPAEGMTDGIQFYSWCDADSSHVISVCGHGEGVVISCVSGQELLDGLPPSHCSEEPQEQLQWLPNLN*	ATGGAAAGAGCTACTCCTGAACGACGAGATAGAGCACGACGATACGTGCGAATAGATGACTGCTTGCGCTGCCTCATAGCTGACGAACTCCGATCCTACTCATTAGAGCTTGATTATAAGGTTCCAGTACAGTCAGAGATATCGAAGAACGCTTTCGGGAAGCCGTTACTAGCGAACTGTGGTGGTCCTAAGTTCAACTTGTCGCACGCTGGAAGCTGGATTGTCTGTGCCACAAGCTCATATCCTGTTGGCGTAGACGTCGAAACAGTCACTGAGCCAGGTTTAGCGGCGGTTTCGGAAGATTTTTCAGTGGAAGAAGTGGAGACCTTGCAAACGACCACCACGGCTCCCCTCTCTATCGCTCGAGCAATGATCTGGACGCGGAAGGAGGCATACCTC…
"group_9012	sbnA	N-(2-amino-2-carboxyethyl)-L-glutamate synthase	0	8	86	95	0	92.233	0		0.00836878	1	0.243098	1	0	1	1	1	N-(2-amino-2-carboxyethyl)-L-glutamate synthase;	E	COG2014: COG0031 Cysteine synthase	MIESSSGSLGIALSAVCARRGYKLTIVTDLNANARSIAHMRALGAEVEIVQSLDTAGGFLGTRLARVRELVEMPGGPLWTNQYENPANPEVHSRKTYKAIVEELGDPDYLFVGAGTTGTLMGVYRAVMKRGSCTKVCAIDSTGSVTFGGFPSRRYIPGLGASIKPPIFDEKLPIKRYYIDEIDTVRQCRRIAQAEGFLPGGSTGTVLAAFDALRDKIPEESRVVVISPDLGERYLDGVYDDDWVMEKFGESAFNYAIRPVAHEVKEMGGI*	GTGATAGAGTCCTCTTCTGGGAGTTTAGGTATAGCACTTTCTGCTGTATGTGCGCGCCGAGGATACAAATTAACAATCGTTACAGATCTGAATGCAAATGCAAGGTCGATTGCGCATATGCGTGCTCTGGGAGCGGAAGTAGAAATTGTTCAATCGCTGGATACAGCGGGCGGATTTCTTGGGACGCGACTTGCTAGGGTTCGTGAGTTAGTAGAGATGCCAGGTGGGCCGTTATGGACAAATCAGTACGAAAATCCAGCCAATCCTGAGGTTCATTCAAGAAAAACATATAAAGCGATTGTTGAAGAATTAGGCGATCCTGATTACCTATTTGTAGGTGCTGGTACCACAGGCACGCTGATGGGTGTATATAGGGCTGTCATGAAGCGTGGTTCATGC…
"mbtB		Phenyloxazoline synthase MbtB	0	8	86	95	0	92.233	0		0.00836878	1	0.243098	1	0	1	1	1	Surfactin synthase thioesterase subunit; AltName: Cold shock protein CSI16	Q	COG2014: COG3208 Surfactin synthase thioesterase subunit	MNSEVWQRISSATTSCCSTVLIFPPTGAGAPAFQSMSVLEGDITVWGYCPPGRGRRLLEPGIRSMEEFVSKFRSSFDIVTGPLILAGVSFGAMLAFVAAHVLEDDGISVTRLVALCGQSPKSYRGEREEWNMERARKHMCNYGLTPKSILDSDESDDLFVRPTLDDLLLAQSYCGNQLKPIRIPITCVSAIDDEIVSFGETIRWREATSESYRLIEVTGGHYAHEGFGRKEWLNVFS*	TTGAACTCGGAAGTTTGGCAGCGTATTAGTTCGGCAACTACCTCTTGTTGCTCCACAGTCTTGATATTCCCTCCTACGGGTGCCGGAGCTCCTGCCTTTCAATCGATGTCTGTCTTAGAGGGGGATATTACAGTTTGGGGTTACTGCCCGCCTGGCAGGGGTCGGAGATTACTTGAACCCGGCATCAGAAGCATGGAGGAGTTCGTCAGCAAGTTTCGATCATCCTTCGATATCGTGACTGGGCCATTGATCCTCGCTGGAGTTAGTTTTGGTGCGATGCTAGCGTTCGTAGCTGCTCATGTTCTAGAAGACGACGGTATATCAGTGACTCGCTTGGTTGCCTTATGCGGGCAAAGTCCTAAAAGTTACAGAGGAGAACGGGAGGAGTGGAATATGGAA…
"group_9014		hypothetical protein	0	8	86	95	0	92.233	0		0.00836878	1	0.243098	1	0	1	1	1	Adenylyltransferase and sulfurtransferase MOCS3; AltName: Molybdenum cofactor synthesis protein 3; Includes: Molybdopterin-synthase adenylyltransferase; AltName: Adenylyltransferase MOCS3; AltName: Sulfur carrier protein MOCS2A adenylyltransferase; Includes: Molybdopterin- synthase sulfurtransferase; AltName: Sulfur carrier protein MOCS2A sulfurtransferase; AltName: Sulfurtransferase MOCS3	F	COG2014: COG0151 Phosphoribosylamine-glycine ligase	MFSRDDAMVERNWAVLVGVTTSGSHASAHWFKGFYEACQKRHIMVCGVDFEEELANKIPPIPVDCLVKVSGPYRRSLDADEIAEIASEIEARCPGKVALSTALRENYQLQNSLLAKAIGVARNTANCVELIQDKPACRDALRKAGIYQPQSLRITGVDSDGCLRFSDASGTVVEKPTNNSSGWIVKPSIGMGSVGVRRILNVEDISELDTLVLEGGFCLEEFITGTEYSIEGIAIDGRVCIYTTTAKTIDEDFVEIGHIQPADMSSISSKRELEEQLQRCVNALGIECGNLHVEFWVTPEKEIVWGEFHVRQGGDFIAPDLVSAVRPGIDYYGNLIDSLCGLPIHPLPEITQCAASKFIESSSGVVSEVSLYDSVPEEIDLYWECVPGEIAHAVNDSHA…	ATGTTTTCTCGTGATGACGCAATGGTTGAAAGAAACTGGGCAGTGTTGGTAGGTGTTACCACGTCTGGATCGCATGCCTCTGCACATTGGTTTAAAGGCTTCTATGAAGCGTGTCAGAAGCGCCATATAATGGTATGTGGGGTAGACTTCGAGGAAGAGTTAGCGAACAAAATTCCGCCGATTCCTGTTGATTGTTTAGTTAAAGTATCCGGACCCTATAGGAGGAGCCTGGATGCTGATGAGATCGCTGAAATAGCGTCAGAAATTGAGGCCCGATGCCCTGGAAAGGTGGCTCTTTCAACGGCACTGCGCGAAAATTATCAGTTGCAGAATAGTCTTTTAGCTAAAGCTATTGGAGTTGCTAGAAATACTGCTAATTGTGTTGAACTTATCCAGGAT…
"group_9015		hypothetical protein	0	8	86	95	0	92.233	0		0.00836878	1	0.243098	1	0	1	1	1	GTP 3',8-cyclase; AltName: Molybdenum cofactor biosynthesis protein A			MTQQLPATLDDIAQAQAAGTQAALEGADPRTNPWPIDSTDERLAFLNWCWRQGYSAVIVETMDAVGAYEHLNDNQAQ*	ATGACCCAACAACTACCCGCAACCCTCGACGACATCGCCCAAGCCCAAGCCGCCGGAACACAGGCTGCCCTCGAAGGAGCCGACCCACGCACCAACCCGTGGCCCATCGACTCCACTGACGAACGCCTCGCCTTCCTCAACTGGTGCTGGCGACAAGGCTACTCCGCGGTCATCGTGGAGACGATGGACGCCGTAGGAGCCTACGAGCACCTCAACGACAACCAGGCCCAGTAA
"group_9016		hypothetical protein	0	8	86	95	0	92.233	0		0.00836878	1	0.243098	1	0	1	1	1	RNA-directed RNA polymerase L;			MARQSLMTTKEREKALDADYQTWLQGEILQTEEHTRDNLVNPHSHTKQLHGLTNESLWSNHIMAQAYASDELREYWDSISPRLSRETFRQLRDDEYGQSRANAHNETWWT*	ATGGCCCGCCAAAGCCTTATGACCACCAAAGAACGCGAAAAAGCCCTTGACGCCGACTATCAGACCTGGCTGCAAGGCGAGATCCTACAAACCGAGGAACACACCCGCGACAACCTCGTCAACCCTCACAGTCACACCAAGCAACTCCACGGACTGACCAACGAATCCTTGTGGTCTAACCACATCATGGCCCAGGCCTACGCCTCCGACGAGCTGCGCGAATACTGGGACTCAATCAGCCCCCGCCTCAGCCGTGAGACCTTCCGTCAACTACGAGACGACGAGTACGGCCAGTCTCGGGCCAACGCACACAACGAAACGTGGTGGACATGA
"group_9018		hypothetical protein	0	8	86	95	0	92.233	0		0.00836878	1	0.243098	1	0	1	1	1	Toxin RelG; AltName: Putative endoribonuclease RelG	V	COG2014: COG2026 mRNA-degrading endonuclease RelE, toxin component of the RelBE toxin-antitoxin system	MSWQIETTRKFDKEFKKLDRYTQKLIYGWITKNINATTDPRQFGKPLTGDLSGLWRYRIGDYRLICKLKDEDFIILAISIGHRRGIYR*	ATGAGCTGGCAGATAGAAACTACCAGAAAATTTGATAAAGAATTTAAAAAGCTTGACCGTTACACTCAGAAACTCATTTACGGCTGGATTACGAAAAATATCAACGCCACCACTGACCCTCGCCAGTTTGGCAAACCTCTCACCGGTGATCTTTCTGGGCTATGGCGATATCGTATCGGTGACTATCGCCTCATTTGCAAACTCAAGGATGAAGATTTCATTATTCTAGCTATTTCGATCGGTCACCGTCGCGGTATCTACCGATAA
"group_9019		hypothetical protein	0	8	86	95	0	92.233	0		0.00836878	1	0.243098	1	0	1	1	1	Chaperone protein DnaJ	R	COG2014: COG4710 Predicted DNA-binding protein with an HTH domain	MAFSIRLTDEERRLADSYARLHSQSLSEAFKKAFFDRIEDEFDLQIAREALIDYAKDGHHSRPISKLWDECNL*	ATGGCTTTTTCTATCCGTTTAACCGATGAAGAGCGACGCCTTGCTGATTCCTATGCCCGTCTTCACTCGCAGTCCCTAAGTGAGGCATTTAAGAAAGCCTTTTTTGACCGCATCGAAGATGAGTTTGATCTCCAGATAGCACGTGAAGCACTCATCGACTACGCCAAAGATGGCCACCACTCCCGCCCCATCAGCAAACTATGGGACGAGTGTAACCTATGA
"yafQ		mRNA interferase toxin YafQ	0	8	86	95	0	92.233	0		0.00836878	1	0.243098	1	0	1	1	1	mRNA interferase toxin YafQ; AltName: Endoribonuclease YafQ; AltName: Toxin YafQ	J	COG2014: COG3041 mRNA-degrading endonuclease (mRNA interferase) YafQ, toxin component of the YafQ-DinJ toxin-antitoxin module	MCERTIAYRPAFLRDVKRLKNKHYDTNKLKTAIQAVAERRTDWLKQHRDHQLTGNLADYRELHIVSDWLLLYTINNDNTLTLVRTGTHDQLL*	ATGTGTGAGCGCACGATTGCCTACCGGCCAGCCTTCCTACGCGACGTGAAGCGGCTCAAAAACAAGCATTACGACACGAACAAGCTCAAAACCGCAATCCAGGCCGTCGCTGAGCGTCGCACCGACTGGCTCAAACAGCACCGCGACCACCAACTCACAGGCAACCTCGCGGACTACCGTGAACTGCATATCGTATCCGACTGGCTCCTCCTTTACACCATCAACAACGACAACACCCTCACCCTGGTCCGCACCGGCACTCATGATCAACTCCTATGA
"group_9021		hypothetical protein	0	8	86	95	0	92.233	0		0.00836878	1	0.243098	1	0	1	1	1	Antitoxin RelB	V	COG2014: COG3077 Antitoxin component of the RelBE or YafQ-DinJ toxin-antitoxin module	MELDTRVQVRTNSQLKERATKTLDRMGIDMPTAINMFLTQIVSDQKLPFQPSITPYADAIREAESEPPIPVRDIDELMDLIDHV*	ATGGAACTGGATACACGGGTCCAGGTACGCACCAACAGCCAGCTCAAGGAACGTGCCACAAAAACCCTTGACCGGATGGGTATAGACATGCCCACTGCAATCAACATGTTCCTCACCCAGATCGTCAGCGACCAAAAACTACCCTTCCAACCCAGCATCACCCCTTACGCCGACGCGATCCGTGAAGCGGAATCCGAGCCCCCCATCCCAGTCCGAGACATCGACGAGCTCATGGACCTCATCGACCATGTGTGA
"group_9394		hypothetical protein	0	8	86	95	0	92.233	0		0.00836878	1	0.243098	1	0	1	1	1	Modification methylase BsoBI;	L	COG2014: COG0863 DNA modification methylase	MAPDIAIDHLPPAANDAGVVVLDPMCGSGTVLAAAAAAAERGHTARGFDVDPLAVLMSSVATQAVDTELVVSEAERVCTRARASRVDKPRWSDPETRKFAEYWFASKQRGQLNRLSRELDRVADDSIRQALQVALSRIIVTKAPKASLAADTSHSRPHRVATESSYDVYRGFISSAIALKKLLDQRSLVGQVQVRRGDARALDLPDSSVDLTITSPPYLNAIDYLRGHKMSLIWLGHTIPELRSIRSNSIGAERALHGEILDQVESMLRYIKESATDPDQLPLATISRYAHDLTQFSRVSRELGRVCKPGAKVATVIGNSTLRGNYIQNDMLVRLSYENSGFRVVDRSERVLPENRRYLPVKTADDASSMAKRMRTEVVLTVEKK*	ATGGCACCAGACATCGCCATCGACCATCTACCCCCTGCCGCGAACGATGCGGGTGTTGTCGTGCTGGATCCGATGTGTGGTTCCGGTACCGTCCTCGCAGCAGCAGCAGCAGCAGCGGAGCGAGGCCACACAGCTCGCGGATTTGATGTCGACCCACTGGCTGTTCTCATGAGTTCCGTTGCAACTCAGGCTGTCGACACAGAACTAGTCGTCTCTGAGGCTGAACGCGTCTGCACCCGTGCCCGAGCGTCGCGCGTCGACAAACCTCGATGGAGCGACCCAGAGACACGGAAGTTTGCCGAGTACTGGTTCGCATCCAAACAACGCGGTCAACTCAACAGGCTCTCCCGCGAGCTGGACAGGGTCGCAGACGACTCGATTCGCCAGGCTCTCCAAGTC…
"group_1056		hypothetical protein	66	60	20	43	76.7442	41.7476	2.365	0.373831	0.00848657	1	0.244657	7	4	3	1	1	DNA-directed RNA polymerase subunit alpha;	R	COG2014: COG2251 Predicted nuclease, RecB family	MKGPSSPILLDAWAARSCPVKTQNAYDPTLSEPVGDPRDDELFAGAEAHLTVICDALAAVTDAVDLRSVTLSVAGRRVATRRAIEAGAPVIVCPELPSSPQEHRTGSPNALVLAGKRADGGPGYLPVIVKDYLVLESHHTLAEFTWVSPLNDPDPRHARMSLDQTFRAGRERALIQAAHHWRLLEGLGLVATPDECPSHRRLVGLVGHDEIGILDDNLAVSWLDLDHKFIRTFSRSSASGWRRRSVLDRYDHEHTFRVSVAEHAIAGGEPMVAPIVVRECESCQWWAICEPRLDDADLSLRISKAPLDVREISTLRRLGVSTVDDLADADLDELLPVYLPEVQHRPRPEQRLRAAARRARLIRQGVLLERNDEGPIEVASSRLELDFDIETSPDGRVYL…	GTGAAAGGTCCCTCCTCCCCGATCCTCCTCGACGCCTGGGCAGCTCGCAGCTGCCCGGTCAAGACCCAGAACGCCTATGACCCCACCCTGTCAGAACCGGTCGGCGATCCGCGTGACGACGAGCTCTTCGCAGGGGCGGAGGCCCACCTGACGGTCATCTGTGACGCCCTGGCAGCCGTCACGGACGCCGTCGATCTGCGCTCGGTCACCTTGAGCGTGGCCGGTCGCCGGGTCGCCACCCGCAGGGCCATCGAGGCCGGTGCACCCGTCATCGTCTGCCCTGAGTTGCCGTCGTCCCCGCAGGAACACCGCACCGGCTCCCCCAACGCCTTGGTGCTGGCCGGCAAGCGTGCCGACGGCGGGCCTGGATATTTGCCGGTCATCGTCAAGGACTACCTG…
"pdhC		Dihydrolipoyllysine-residue acetyltransferase component of pyruvate dehydrogenase complex	66	60	20	43	76.7442	41.7476	2.365	0.373831	0.00848657	1	0.244657	7	4	3	1	1	Dihydrolipoyllysine-residue acetyltransferase component of pyruvate dehydrogenase complex; AltName: Dihydrolipoamide acetyltransferase component of pyruvate dehydrogenase complex; AltName: E2	C	COG2014: COG0508 Pyruvate/2-oxoglutarate dehydrogenase complex, dihydrolipoamide acyltransferase (E2) component	MKNYCMPDPGEGLTEGEVVSWRVSPGDTVKINDVLCEVETAKSIVELPSPFAGTVAKLCAEPGETVAVGEPLVTIDDGSDDQPEEEPEFLVGHLTAESGRRRRRRRGAAVSAERAPEKAPQTPTLKTGPETDVEPVPEPVQPTQPRRQDPPRMDRAGHVLAKPPARRLAADLGIDLSTVTGTGPQGAVTRSDVKAAAEAGRQAAPEPPVVGASAGDAEFATLSVMSRRLLGGAPTEPDGHTRRVPVRGVRKVTAKAMKDSLDTKALVTAFLTCDVTPTMDLVARLRADRRFKGLRVSPLTIWCKAVCLAMGRTPVVNARWDDAADQIVFRDQINLGIAAATPRGLMVPVVRNAQDMTMLELAEEITRIVAIAKEGKLQPTDYTDGTFSITNVGVFGLDA…	GTGAAGAACTACTGCATGCCCGACCCGGGCGAAGGGCTCACCGAGGGAGAGGTCGTCTCCTGGCGGGTGTCTCCCGGTGACACCGTCAAGATCAACGACGTGCTGTGCGAGGTCGAGACGGCCAAGTCGATCGTCGAACTCCCCAGCCCTTTCGCCGGGACCGTGGCGAAGCTGTGTGCCGAGCCCGGCGAGACGGTGGCTGTGGGAGAGCCACTGGTGACCATTGACGACGGTTCCGACGACCAACCCGAGGAGGAGCCGGAGTTCCTCGTCGGTCACCTGACCGCGGAGTCCGGACGTCGACGCCGTCGTCGCAGGGGAGCTGCGGTGTCGGCTGAAAGGGCACCCGAGAAGGCCCCCCAGACGCCGACCCTCAAGACCGGTCCAGAGACTGATGTC…
"group_858		hypothetical protein	66	60	20	43	76.7442	41.7476	2.365	0.373831	0.00848657	1	0.244657	7	4	3	1	1	Probable cell division protein WhiA	S	COG2014: COG3610 Uncharacterized membrane protein YjjB, DUF3815 family	MDELDENGVRRLLAYVAAAGIAGGQPVHEVEADTRSVGRYLGCPDVQVQGWPTGVVVSLGGGTPATFESVEGTIRLDQSATTARIRQQLLDGTIGPVEALEQLRDLRSIPPRYPRLGLHGGMVCVASGIALVLQPLWPSVLFSVLAGQVTAGFIWLSGKRKALAVLTPFLAAFVVALCAFWVARLGLIEGPLRSLLPPIAVLLPGALIVTGVAELAAGAMMAGASRLGFGTAQLAMFTAGVLGAAWLTKVPVDQLNNQIIPWRGLWVPFLGVLLLTAGMSLMESIPRYLVPWVALMLATTLTFQIIGQTVAGATWGGGLLGATVASFGSSVIEMHRPRLPRLVLFLPSFWLLVPGSLGLVSLTQLGAGTPVAGATALESTGIIGSIALGLLIGTTAARA…	GTGGACGAGCTCGACGAAAATGGCGTCCGCCGACTGCTGGCTTACGTTGCCGCAGCCGGTATCGCCGGTGGTCAGCCGGTGCACGAGGTGGAGGCCGACACCCGCAGCGTCGGTCGGTACCTGGGATGCCCCGACGTCCAGGTACAGGGTTGGCCCACCGGGGTCGTGGTGAGCCTGGGAGGTGGCACCCCCGCAACCTTCGAATCGGTGGAAGGAACCATCCGTCTGGACCAGAGCGCCACCACAGCTCGTATCCGTCAGCAGCTCCTCGACGGCACCATCGGCCCGGTCGAGGCCCTCGAGCAACTGCGGGACTTGCGTTCCATCCCGCCACGTTACCCGCGCCTGGGTCTGCATGGTGGCATGGTGTGCGTCGCCTCGGGCATCGCCCTGGTACTG…
"group_843		hypothetical protein	36	63	50	40	41.8605	38.835	0.457143	-0.339948	0.00888859	1	0.255603	42	18	29	0.0195205	0.440799	Chromatin structure-remodeling complex subunit SFH1; AltName: RSC complex subunit SFH1; AltName: SNF5 homolog 1			MDFAGNLDSCTAGKLVDDLPGRRRGGAHVEPAGGAGGGVAKGWTTLVAARRRVVLSVSLWLGGGRSCLPRGEVAAVNPSGLAVDGDRDPTAVRTPGDLHLLTTLGNGEDFASISRVATNVNRDSGDHGVGKRIGAEVHRVDVLLGEVALVDPAAGAIDGNGDPPAHLLAGDLHRLAACRDSEHPAGVGGGRPHVDVRGRVHRLRICCVCDRANDGRRNNADTGGEGDGGGSTSD*	GTGGACTTCGCCGGTAACTTGGACTCCTGCACCGCTGGCAAGCTGGTTGATGACCTGCCCGGACGGCGAAGGGGCGGTGCGCATGTTGAGCCCGCTGGTGGTGCGGGTGGCGGCGTTGCCAAGGGCTGGACGACCCTGGTCGCGGCTCGTCGAAGAGTCGTTCTTAGCGTCAGTCTTTGGCTTGGCGGGGGCCGCAGCTGCCTTCCCCGTGGTGAGGTAGCGGCCGTAAATCCATCCGGACTTGCCGTTGACGGAGACCGGGACCCAACCGCCGTCAGGACGCCCGGTGATCTGCACCTGCTGACCACGCTCGGCAACGGTGAGGACTTTGCCAGCATTAGCAGAGTCGCTACGAACGTTAACCGGGACAGCGGCGATCATGGTGTCGGGAAGAGGATC…
"rihA		Pyrimidine-specific ribonucleoside hydrolase RihA	65	59	21	44	75.5814	42.7184	2.30831	0.363295	0.00922724	1	0.264676	9	5	4	1	1	Non-specific ribonucleoside hydrolase RihC; AltName: Purine/pyrimidine ribonucleoside hydrolase	F	COG2014: COG1957 Inosine-uridine nucleoside N- ribohydrolase	MEGMGISCTESVGSYLDEGSGADADSDTNDEVHPVEHDSFQDSGRAAPGDSEMCGTYPLDNEGAGHADVRVLEQRRSDQPEQPQQKVRWDDSTISGAVEGLYSDAMPTRFLPVLLDCDPGIDDAFALAYLASRDDVETVGVVTTAGNVGQDDVLRNALGLTELLGMDAPVARGADAPLVEPVMTAEETHGPHGLGHAQLGDCGRHPDGRSGAQLWVDLARKYPGELVGIVTGPLTNLALALREEPDLPQLLRGLHVMGGAINHRGNTGPTSEWNIAVDPEAGHEVFEAWGKASKRVVLGALQATEVIRLDERDRRAVKELGEHPVVKVLADALRSYFEFHEADGLGWCAYLHDPLVVANAVTGRFATTRPLAVDVELTGTLTRGQTVGDELGRWGKEPN…	ATGGAGGGTATGGGGATCAGTTGCACCGAATCCGTCGGCTCCTATCTCGATGAGGGTTCCGGGGCCGACGCCGACTCCGATACGAATGATGAGGTCCACCCAGTCGAGCATGATTCCTTCCAAGATTCGGGCAGGGCGGCACCAGGGGACAGTGAAATGTGTGGCACATACCCGTTGGACAATGAGGGGGCAGGACACGCGGATGTGCGAGTCCTGGAGCAAAGGCGCTCTGACCAGCCCGAACAGCCTCAGCAGAAGGTGAGGTGGGACGACTCAACGATCAGTGGTGCGGTGGAGGGCCTCTATTCTGACGCCATGCCCACACGTTTCTTGCCGGTTCTGCTCGATTGCGACCCTGGGATTGACGACGCGTTCGCGCTGGCCTACCTGGCGAGCCGC…
"group_1351		hypothetical protein	82	86	4	17	95.3488	16.5049	4.05233	0.607704	0.0105215	1	0.298806	3	2	2	1	1	Adenylate cyclase type 7; AltName: ATP pyrophosphate-lyase 7; AltName: Adenylate cyclase type VII; AltName: Adenylyl cyclase 7	M	COG2014: COG3786 L,D-peptidoglycan transpeptidase YkuD, ErfK/YbiS/YcfS/YnhG family	MRSTALPCGLSRGWIRVSASGVGAHFGLRGVTSGSQCIQGDMTPHQVSTGSSLLSVLVIRGRSCRIGGSIRARGGSVIPLPLITTGGVRTVARCRSRTTSYVGRQYRQAAVLDFNYGSPARHGAESGAAIFLHYATRYTAGCVSMDSLSKLTNTLRWIDPAQNPKIIILG*	GTGAGGTCGACCGCTCTGCCGTGCGGGTTGTCGCGCGGTTGGATAAGAGTCTCGGCGTCGGGTGTGGGAGCTCATTTTGGGCTGCGCGGTGTCACGTCAGGATCTCAGTGTATTCAGGGTGATATGACGCCCCATCAGGTGTCTACGGGGTCGTCTTTGCTTTCGGTGCTGGTGATCCGGGGACGAAGTTGCCGTATCGGCGGATCAATTCGTGCTCGTGGTGGATCGGTGATCCCACTGCCCCTGATTACAACCGGTGGCGTCAGGACTGTCGCGCGTTGTCGAAGTCGGACAACGAGCTACGTGGGCCGTCAGTACCGGCAAGCAGCCGTACTGGATTTCAACTATGGCTCGCCGGCGCGTCATGGTGCCGAGTCGGGGGCAGCGATCTTTTTGCAT…
"group_221		hypothetical protein	82	86	4	17	95.3488	16.5049	4.05233	0.607704	0.0105215	1	0.298806	3	2	2	1	1	Glycine--tRNA ligase beta subunit; AltName: Glycyl-tRNA synthetase beta subunit;			MKLMKISSSCELSSYLPLNQLVWHEECETLRLKRLTKLLEHEALRESIHVAQGAPYIILDGAHRCRAAFYLGFDSIPAHVVPMAPEQSVSGWVHVYNTRKFSFMPPLVHGEDRGSTIAILHDGDLRQEVHSKSDLASDLFYAYWDLAELLGGFYYRRSADVPAQGQSVEWVLPSWGAIAKIATNYGPLPAGITRFGSVFFKKCPRCIAEREKSIMSDPVLDRDEVKSLAVMKD*	ATGAAATTGATGAAAATTAGTAGTAGCTGTGAGTTATCATCGTATCTTCCGCTAAACCAACTCGTATGGCATGAGGAATGTGAGACTTTGCGTCTCAAGCGTCTTACAAAATTGCTAGAACATGAAGCATTACGAGAAAGCATCCACGTAGCCCAAGGGGCACCTTACATCATCCTTGATGGAGCCCACAGGTGTCGAGCAGCTTTTTATTTAGGATTCGATTCCATACCAGCACATGTTGTCCCGATGGCTCCAGAGCAATCCGTATCTGGTTGGGTACATGTCTATAATACTCGGAAATTTTCTTTCATGCCACCATTGGTGCATGGGGAGGATCGGGGATCCACTATCGCTATTTTACACGATGGTGACTTGCGACAAGAAGTCCATTCGAAGAGC…
"group_2986		hypothetical protein	82	86	4	17	95.3488	16.5049	4.05233	0.607704	0.0105215	1	0.298806	3	2	2	1	1	Nucleolar protein 6; AltName: Maternal transcript 89Ba			MRAVRMMSEGLRPVSAALLCPSWLASGADRGVDAAVQDHPADSAHACAFRQGQPRHRFGRVGANLGAVLAEFS*	ATGAGGGCGGTGCGCATGATGTCGGAGGGGCTGCGCCCGGTCTCGGCCGCTCTCCTGTGCCCATCGTGGCTAGCGAGCGGGGCTGACCGCGGCGTTGATGCCGCGGTCCAGGATCATCCCGCAGACAGTGCACACGCATGTGCGTTCAGACAGGGGCAGCCCCGCCACAGGTTTGGACGAGTGGGAGCGAACCTTGGTGCCGTTCTAGCCGAATTTTCCTGA
"group_53		hypothetical protein	82	86	4	17	95.3488	16.5049	4.05233	0.607704	0.0105215	1	0.298806	7	5	3	0.453125	1	Transcription factor SOX-9			MTERDNRAQDLVRTLLAEGWSQAEIARRIGRDPRLVRFVLKGLKPGTNLVEALTQLERGEEVTPPRRRHDRKGRTAKVRGKRGKPSHRPTEPDAELLHPRRSRAPQQSDEEVLGEEHIETLPRKRRHGTTPSTSQPERLERQMRKRNLLRHEVTNLPHHRSSHTLQFPRDNEDARGQASDLLTEILSEGRGQRMHAKLWIEVDEGGRRELQMVRLGDKGGYDCGFALEDVRMFRDALSWLEDQAGQQYGNVADRGRLVGVEIDVW*	GTGACTGAGCGTGACAATCGGGCTCAGGACCTGGTGCGCACCCTGTTAGCCGAAGGGTGGAGCCAAGCCGAGATTGCCCGACGAATCGGCCGAGACCCCCGCCTGGTGCGGTTCGTGCTAAAAGGGCTTAAGCCTGGCACCAACCTGGTCGAGGCGTTAACACAGTTGGAGCGGGGCGAGGAGGTTACCCCGCCGCGGCGTCGGCATGATCGCAAAGGCCGGACCGCGAAGGTACGCGGTAAGCGCGGAAAACCATCTCACCGTCCCACCGAACCGGATGCCGAACTCCTGCACCCGAGACGAAGCCGCGCACCACAACAGTCCGACGAGGAGGTGCTGGGCGAGGAACACATTGAAACCCTGCCGAGGAAACGCCGCCACGGCACAACCCCGTCAACG…
"group_1984		hypothetical protein	25	49	61	54	29.0698	52.4272	0.451656	-0.345192	0.0110878	1	0.31411	6	5	4	0.21875	0.6875	Phenylalanine ammonia-lyase 1;			MRTDIPVMNAILCGISGLRPRVAELRLNHVPGELEGDLIGEFSGPVTPDEGSPCLPCKSFPEFLQTRRSVSHFRDEAVDARCVIHAVAQALEDDERLWGCSETAGLLEAFVFVLRDSVGGPGPGIYQVRRDSAVRMTTAAELGDPIRFGVQEEFFAGSGVVIFCANLDVEDGAGGANGYLVNTLRASMALYEVHVELGCMDVVGSVFGGFIPASLRSLLLADMVTRQQIISCSYGFPA*	GTGAGGACAGACATTCCCGTAATGAATGCCATTCTGTGTGGAATTTCTGGTTTGAGGCCAAGAGTTGCGGAGCTCCGGCTGAATCATGTACCAGGAGAACTTGAAGGTGACCTGATCGGCGAGTTCTCGGGGCCAGTTACTCCGGATGAAGGATCACCTTGTCTGCCGTGCAAGAGCTTCCCTGAATTCTTGCAGACAAGGAGGTCGGTATCCCATTTTAGAGACGAGGCGGTTGACGCACGCTGCGTCATCCATGCAGTGGCTCAGGCTCTTGAGGATGATGAGCGACTGTGGGGGTGCTCAGAGACCGCTGGTCTTCTTGAGGCGTTTGTCTTTGTGCTTCGAGATAGTGTTGGCGGTCCTGGACCGGGGATCTATCAGGTGCGGCGCGATTCTGCG…
"group_3201		hypothetical protein	11	3	75	100	12.7907	97.0874	4.88889	0.68921	0.0119546	1	0.337827	3	3	1	0.25	1	Putative glutamate--cysteine ligase 2-2; AltName: Gamma-glutamylcysteine synthetase 2-2;			MARGSALSFHHVHELLGGHDARQHLDSQVRGYLPSVLCLYCESVVYVM*	ATGGCTCGGGGCAGCGCTCTGAGTTTCCACCACGTCCACGAGTTGCTCGGGGGACATGACGCCAGGCAGCATCTAGATTCACAAGTGCGGGGTTATCTACCATCTGTGTTGTGTCTGTATTGTGAGAGTGTTGTGTATGTAATGTGA
"group_2975		hypothetical protein	46	36	40	67	53.4884	65.0485	2.14028	0.33047	0.0123988	1	0.349517	6	6	2	0.03125	0.6875	tRNA (guanine-N(1)-)-methyltransferase; AltName: M1G-methyltransferase; AltName: tRNA [GM37] methyltransferase	X	COG2014: COG3464 Transposase	MDGFAGFKTAAAEEIPKATTVVDRIHVIRLAGDALDLCRCRVQIELYSTRDRRHHLLTRISEPSPPAQIIYPLTSNSSA*	ATGGACGGTTTCGCCGGCTTCAAGACGGCTGCGGCTGAAGAAATCCCCAAGGCCACGACGGTCGTGGACCGCATCCACGTCATCCGCCTCGCAGGTGACGCGCTCGACTTGTGTCGGTGCCGGGTCCAAATCGAGCTGTACAGCACCCGGGACCGCAGGCACCACCTGCTTACCAGAATCAGCGAACCCTCCCCACCGGCGCAGATCATCTACCCACTGACAAGCAACAGCAGCGCGTGA
"group_1697		hypothetical protein	48	38	38	65	55.814	63.1068	2.16066	0.334587	0.0125098	1	0.350918	5	5	1	0.0625	0.375	N-acetyl-D-glucosamine kinase;	G	COG2014: COG2971 BadF-type ATPase, related to human N-acetylglucosamine kinase	MCFLGVDIGGTSVRSLVTDAGGKILGYQRIARVSHESLWQAINDCLGTVLAQSSVVHVEAAVVGAAGAGPTGNHDVCQSVEKAFRAVGLDVTPQVVTDIEIAYWSAAVLGDGSILVAGTGAIAGRFSEWRCVDRRDGAGWLLGDHGSGYWIGRKALRAAAADLDRRGPSTTITRGVVEALGLPRGCTVQGLIGKTKELRPADVASFAQIVLSAQDDKIASIILADAASELVTTVKSVGAEHVILAGGLLAPNTSHNHQRPNTLRAMMEDSLGECPYASHPVVGACWAAGRLRGVELYKVDLMNALEVRSDSRRR*	ATGTGTTTCTTGGGAGTTGACATTGGCGGAACGAGTGTGAGATCCCTCGTTACCGATGCGGGCGGGAAAATACTGGGTTATCAGCGTATTGCACGCGTCAGTCACGAATCTTTGTGGCAGGCTATCAATGACTGTCTAGGCACGGTGTTGGCTCAATCTTCGGTTGTGCATGTGGAAGCCGCTGTCGTCGGAGCCGCAGGCGCGGGTCCGACTGGGAATCACGACGTCTGTCAGAGTGTCGAGAAGGCATTTCGCGCCGTCGGCCTAGATGTCACCCCTCAGGTGGTGACCGACATTGAGATTGCCTACTGGTCTGCCGCAGTTTTGGGGGATGGTTCGATTCTCGTGGCAGGTACTGGTGCGATAGCCGGTCGCTTCTCGGAATGGCGCTGTGTCGAT…
"group_2163	nanE_1	Putative N-acetylmannosamine-6-phosphate 2-epimerase	48	38	38	65	55.814	63.1068	2.16066	0.334587	0.0125098	1	0.350918	5	5	1	0.0625	0.375	Putative N-acetylmannosamine-6-phosphate 2- epimerase; AltName: ManNAc-6-P epimerase	G	COG2014: COG3010 Putative N-acetylmannosamine- 6-phosphate epimerase	MNSVVQSLAKGLIVPCQTLPDEPIYSKSGGVTPLFATAAAQSGAVDIRANSVHDIKTILSTGADIVAVGGTITRPAHICTHFIDAIRARIPHTSLEN*	ATGAATTCAGTCGTTCAGTCCCTAGCGAAGGGACTCATCGTGCCGTGCCAGACATTGCCTGATGAACCCATATATTCCAAGAGCGGTGGTGTCACGCCCCTATTCGCGACGGCAGCTGCGCAGTCCGGGGCCGTCGATATCCGTGCCAACTCGGTTCACGACATCAAGACAATCCTGTCCACCGGAGCCGACATCGTTGCCGTTGGTGGCACAATCACCCGTCCCGCCCACATCTGCACCCACTTCATCGACGCGATTCGCGCCCGCATCCCCCACACGTCGTTGGAGAACTGA
"group_2326		hypothetical protein	85	93	1	10	98.8372	9.70874	9.13978	0.960936	0.0127864	1	0.35152	4	3	1	0.625	0.625	Aclacinomycin-T 2-deoxy-L-fucose transferase;			MPDHVADSTWATGLGEVDALEGVDLLRELADVFLLLPFERAPEPRDDFFAAVFRGRAGEDARVAMSLTLSTMATTRPEVKRGVTGLVVVARNSTAL*	ATGCCGGACCACGTCGCTGACAGCACCTGGGCCACCGGGTTAGGGGAAGTGGACGCGCTGGAGGGCGTCGACCTGCTCCGCGAGCTGGCCGACGTTTTCTTGTTGCTTCCGTTCGAGCGCGCGCCCGAGCCACGCGACGATTTTTTCGCCGCCGTCTTTCGGGGCCGCGCTGGGGAAGACGCACGGGTCGCCATGTCATTGACGTTATCAACCATGGCCACCACCCGCCCAGAGGTGAAGCGGGGAGTCACGGGATTGGTAGTCGTGGCGCGAAACTCGACGGCACTGTAA
"dnaE2		Error-prone DNA polymerase	85	93	1	10	98.8372	9.70874	9.13978	0.960936	0.0127864	1	0.35152	3	3	1	0.25	1	Error-prone DNA polymerase	L	COG2014: COG0587 DNA polymerase III, alpha subunit	MPYAELHCHSSYSFLDGASNPEDLVIRAVELGLSGLALTDHDGLYGVVRMAEAAEACGLSTIIGSELSIGVPEPQNGVADPVGSHLLVLANGPEGYRRLAEALTDAYLVEGGRKGRPVHDLDHLAEVADGHWTVLTGCRKGAVRQGLVKGMLQAEAELRRLVDLFGIDNVLVELTDHRAPTDSRDNDLLAELASRHSLLTVATTAAHYAGAEQFELACALSAVRARRSLDEMDGWLPPGPVARLRSGAEMADLFSRHRDAVDNTVAVAERTAFHLKSVRPRLPDQKVPDGHTPISWLRHLVEEGRRACYGDDPVAKDRLATELDLIEDRGFAGYFLIVSDIVEFAQSQGILCQGRGSAAASAVCYVLGITVVDPVFYGLPFERFLSVLREEEPDIDVDF…	GTGCCCTATGCCGAATTGCACTGCCATTCCTCTTACAGTTTCCTTGACGGCGCTTCCAATCCCGAAGATCTCGTCATTCGGGCGGTAGAGCTAGGGCTATCAGGACTGGCTTTGACCGATCATGATGGTCTCTACGGAGTAGTCAGGATGGCCGAGGCTGCTGAAGCCTGTGGTCTTTCTACCATCATCGGGTCGGAACTGTCGATTGGTGTTCCTGAGCCGCAGAACGGGGTGGCCGACCCGGTGGGTAGTCATTTACTCGTGCTGGCCAATGGGCCGGAAGGGTATCGACGTCTGGCTGAGGCTCTCACCGATGCTTATCTGGTCGAGGGAGGTCGCAAGGGCCGTCCGGTGCACGATCTTGACCATCTAGCCGAGGTAGCCGACGGGCACTGGACT…
"metXA		Bifunctional methionine biosynthesis protein MetXA/MetW	84	90	2	13	97.6744	12.6214	6.06667	0.78295	0.0127895	1	0.35152	3	2	2	1	1	Bifunctional methionine biosynthesis protein MetXA/MetW; Includes: Homoserine O-acetyltransferase;	H	COG2014: COG2226 Ubiquinone/menaquinone biosynthesis C-methylase UbiE	MILRPGIVASLVPSYSRVLDLGCDDGLLLRHFITTRDCLGTGIELDHPSLVTAMSARVLALGLDLNEDLGEFHDDSYDVVILSQILQAVVCPDVVRAEMARIGTVLILLVLNVVYWRSRLKIIGEKIPIPHDLPYPWHDTLSQSYAGVADFEEWFASFNLKVVNRVCLDGRGRPSRVASAAPNLLAGSTIRVLKSHWVEPGTGRNHS*	GTGATACTTCGTCCCGGCATAGTTGCCTCGCTGGTACCGTCCTACTCCCGGGTTCTCGACCTGGGCTGCGATGACGGTTTACTCCTTCGTCACTTCATCACCACCAGGGACTGCCTAGGCACTGGGATCGAACTCGACCATCCGTCGTTGGTCACAGCGATGTCGGCCAGAGTGCTCGCACTGGGGTTGGACCTCAACGAGGATCTGGGAGAGTTTCACGACGATTCCTATGACGTTGTCATCTTGTCCCAGATCTTGCAGGCGGTTGTCTGCCCTGATGTGGTGCGTGCCGAAATGGCACGTATCGGGACTGTGCTTATCCTTCTGGTGCTGAACGTCGTGTACTGGCGTAGCCGCCTTAAGATTATAGGTGAGAAGATACCGATTCCCCACGATCTG…
"group_1199		hypothetical protein	2	13	84	90	2.32558	87.3786	0.164835	-0.78295	0.0127895	1	0.35152	5	2	3	1	1	Mitogen-activated protein kinase 7;			MTSNIEWGHNPDGRAEAPLYRAWAKMLVRASGLPWRIVAALAGISPTSMHQLLFGHNGRPVAWIGSDDARALGATNIDDLASAATDRIPARESRELLIALHTLGWTNAHLSRWLTSSDLGLTTTPKALYVTRLSAARIQATYDLLVSQPVRRHGRPRIPPVSSPTPAVLPQPRPNNTEPFQPVLFELADCA*	ATGACTAGCAATATTGAATGGGGCCACAATCCCGACGGCCGCGCCGAGGCTCCTCTTTACCGAGCCTGGGCCAAGATGCTCGTGCGCGCTTCCGGGCTACCCTGGCGTATCGTCGCCGCCCTAGCCGGGATCTCCCCTACTTCCATGCACCAACTTCTGTTCGGCCACAACGGTCGACCCGTGGCATGGATAGGCTCCGATGATGCTCGTGCTCTGGGAGCCACCAACATCGACGACCTCGCCTCAGCAGCCACCGACCGTATCCCGGCCCGCGAATCCCGCGAACTGTTGATAGCCCTGCACACCCTTGGCTGGACCAATGCGCACTTGAGCCGCTGGCTGACCAGCTCCGACCTCGGTCTGACCACCACCCCCAAAGCCCTCTACGTCACTCGACTA…
"group_2083		hypothetical protein	2	13	84	90	2.32558	87.3786	0.164835	-0.78295	0.0127895	1	0.35152	6	2	4	0.6875	0.6875	Endoglucanase A; AltName: Cellulase A; AltName: Endo-1,4-beta-glucanase A; Flags: Precursor	S	COG2014: COG4932 Uncharacterized surface anchored protein	MMKVKSVVAAGVTAAMGAGIVMAGPSVARAYINEDGRGALAAGFRGVKSAHGGREIGTFVVNGQRVVCIDPGKATPSDLGRLGKRTDAKASYLMDQYANTTNDYEAAALDYIINVDYGLGSDNRYLKNGWAGAKHLSQMQAARNKLLADANSHAGPYRLSVSLAPKKAYVGDKGLASWAVTSASGASWNGAKVRVALHGPAAFDGGSSTVTGAAKGRSGFTSTGPGWISASAQTTGTVPGTTVKIAAAKVRGQQRVVLAGDRATVRGVAPRVQVSPKPITMTSDLTDTADGDHAIVGGKAATLSDKVAYSNAAKGTTYTLSGELVDKTSGKPTGIKASKSFTAAGTSGSATVPFRVSAHDAGVWSGHTVVAYEILSDKSGKKLSAHTDLADARQSVSVS…	ATGATGAAGGTGAAGTCTGTTGTTGCTGCTGGTGTGACGGCGGCGATGGGTGCCGGGATTGTGATGGCTGGGCCATCGGTGGCCCGAGCGTATATTAACGAAGATGGCCGTGGTGCTTTAGCGGCAGGGTTCCGTGGGGTGAAGTCAGCCCACGGTGGCCGTGAGATTGGCACGTTCGTGGTCAATGGTCAGCGTGTGGTGTGCATTGATCCGGGCAAGGCGACTCCCAGTGATCTGGGCCGTCTTGGCAAGCGCACTGATGCGAAGGCTAGCTATTTGATGGATCAGTACGCGAACACGACGAATGATTACGAAGCGGCCGCGCTGGACTACATTATTAACGTTGATTACGGGCTGGGATCGGATAACAGGTATTTGAAGAACGGCTGGGCTGGGGCA…
"group_2721		hypothetical protein	2	13	84	90	2.32558	87.3786	0.164835	-0.78295	0.0127895	1	0.35152	5	2	3	1	1	Replication and transcription activator;	M	COG2014: COG3764 Sortase (surface protein transpeptidase)	MQGSRLVRVLSFAAILVGAACMWCGAHWTPSGLEETPAGRLHVPDAVTSSNPNPSPVGPAPTLVPRSDDRVWVSVPAVGIDAPVTGTLHRSRGMWWPPSKSLGVSVTGACLEATAGTTMLAGHVWEGTTSGVLYKLHDAQPGMAIGVTVSHGTVSRFVVTDVRQVPSDRLPSWVWGAVSGPRRLVIVTCAGQPTDGTGPRHWSHNLIVTARQVH*	GTGCAGGGTTCACGACTGGTACGGGTGCTGAGTTTTGCGGCGATACTCGTCGGTGCGGCGTGCATGTGGTGCGGTGCGCACTGGACTCCTTCCGGTTTAGAGGAGACGCCTGCGGGCCGATTGCATGTCCCGGACGCGGTCACGTCATCGAACCCGAACCCCTCTCCTGTTGGGCCCGCCCCGACACTGGTGCCCCGGTCGGATGACAGGGTGTGGGTATCAGTGCCGGCGGTGGGGATCGATGCTCCCGTGACAGGTACTTTGCACCGGAGCAGAGGTATGTGGTGGCCGCCCTCGAAGAGCCTGGGGGTCTCTGTGACTGGAGCTTGCCTGGAAGCCACCGCAGGGACGACGATGCTGGCTGGACACGTATGGGAAGGCACTACATCCGGGGTGCTG…
"group_2722		hypothetical protein	2	13	84	90	2.32558	87.3786	0.164835	-0.78295	0.0127895	1	0.35152	5	2	3	1	1	HTH-type transcriptional repressor GbsR; AltName: Glycine betaine synthesis regulator			MRLYRAVLADTDIHITIRIWNTTDRDWTWAPLDTWAPDPTPTTPAQLADELHRHGWITPEVPTTLTEVAVIPENWQAFVEHALAARNQQADQLRVAENVLTDILSDAVDAGLSVTAIARSTGMSRVAVYKRGVKTINSMRQAVQTSRPFVSSQLTQAEKTALGLHDE*	GTGCGTTTGTACCGCGCTGTTCTCGCCGACACCGACATCCATATCACCATCCGTATCTGGAACACTACCGATCGTGACTGGACCTGGGCCCCCCTTGACACTTGGGCCCCCGACCCGACCCCGACCACACCAGCCCAGTTAGCCGATGAACTTCACCGTCACGGATGGATCACCCCTGAGGTCCCTACTACCCTCACCGAGGTGGCTGTCATCCCCGAGAACTGGCAAGCTTTCGTCGAACATGCCCTCGCTGCCCGGAACCAGCAGGCTGACCAATTGCGCGTCGCCGAGAACGTTCTCACCGATATCCTTAGCGATGCCGTCGATGCCGGTCTTTCCGTGACTGCCATCGCCCGTTCTACCGGGATGTCCCGGGTCGCTGTTTATAAGCGCGGCGTT…
"irtA		Iron import ATP-binding/permease protein IrtA	66	61	20	42	76.7442	40.7767	2.27213	0.356433	0.0128077	1	0.35152	7	4	3	1	1	Iron import ATP-binding/permease protein IrtA	V	COG2014: COG1132 ABC-type multidrug transport system, ATPase and permease component	MSKTSTSPQVCPGAAAPEDIRDYQTKHRAGGKALSSIMKPIREYVLIARILVIASCIVALAPYVALTRLGAILLGDHVDHEALTRTANVLWMAFCLQALLYVLALVITHIADIKLRNILQDRIIDRISKAPLAWFSSSSTGRVRKAIQDDTVQIHMLVAHAPVEQTAAVGVPLVLLVYAFVVDWRLGFLSIATFPIYALLQWVTMRDMATKTAEMDDKLADISSSSIELTEGIHVVKNVGQTGKAHRRFTRACEEFARFYWDWCGPLIKASALSLSVISVAALMAINLRFGLLMAKAGWVGVTDVLTCSLIALVLPRTIEVLGNMAWGYQQAGNAALRLQDVLSIEQISHPQVSVRIPDDMTVTFDDVSSSYLTPDGVIPALSHVNLTLRPGTVTALVG…	GTGAGCAAGACCTCCACGTCCCCGCAGGTGTGCCCCGGCGCTGCCGCACCGGAAGATATTCGCGACTACCAGACCAAGCACCGTGCCGGTGGCAAGGCCCTGTCGTCGATCATGAAACCTATCCGCGAGTACGTCCTGATCGCGCGGATCCTCGTCATTGCGTCCTGCATCGTCGCCCTTGCCCCGTACGTCGCCCTGACGAGACTCGGCGCGATCCTGCTAGGTGACCACGTCGACCACGAGGCGCTCACCCGCACCGCCAATGTGCTGTGGATGGCCTTCTGCCTCCAGGCCCTGCTCTACGTGTTGGCCCTCGTCATCACTCACATCGCCGACATCAAGCTGCGCAACATACTCCAGGACCGCATCATCGACCGCATCTCGAAGGCCCCACTGGCC…
"group_2319		hypothetical protein	66	61	20	42	76.7442	40.7767	2.27213	0.356433	0.0128077	1	0.35152	7	4	3	1	1	Autophagy protein 5			MARQGDIHPLPMARAMAGSALTATHRPRTRGFHGAVDPRTLFLYVIVFLLGLAGGWLGIKVGRKHFQRAGLTK*	GTGGCCCGACAAGGTGACATCCACCCGCTCCCGATGGCCCGCGCCATGGCTGGAAGCGCGCTGACCGCCACCCATCGGCCCCGCACTCGGGGGTTCCACGGCGCTGTGGACCCACGCACCCTGTTCCTCTATGTCATCGTCTTCCTGCTGGGGCTGGCCGGTGGCTGGTTGGGCATCAAGGTGGGTCGCAAGCACTTCCAGCGGGCAGGACTGACGAAGTGA
"group_2411		hypothetical protein	37	26	49	77	43.0233	74.7573	2.23626	0.349523	0.0130044	1	0.356067	14	10	7	0.179565	1	Glycerol-3-phosphate acyltransferase; AltName: Acyl-PO4 G3P acyltransferase; AltName: Acyl-phosphate-- glycerol-3-phosphate acyltransferase; AltName: G3P acyltransferase;	X	COG2014: COG3547 Transposase	MLTINAERRRARISTTLGPVMIGMDPHTRSITIDVMDGQETAIAGGRVTTVAPRPPS*	ATGCTCACCATCAACGCCGAACGCAGGAGGGCAAGGATCAGTACCACTCTAGGTCCGGTCATGATCGGGATGGATCCCCACACACGCAGCATCACGATCGATGTCATGGATGGTCAGGAGACCGCAATCGCGGGCGGCCGGGTTACTACCGTCGCGCCCAGACCACCTTCGTGA
"sbnB		N-((2S)-2-amino-2-carboxyethyl)-L-glutamate dehydrogenase	81	84	5	19	94.186	18.4466	3.66429	0.563989	0.0144396	1	0.393478	6	4	3	0.6875	1	Alanine dehydrogenase;	E	COG2014: COG2423 Ornithine cyclodeaminase/archaeal alanine dehydrogenase, mu- crystallin family	MTKYGEMLIIDAKLVETFLKGRESFLIDLVERVYRAHHAGNTVCPDSYFLRFPDTPRDRIIALPSYINDQTCVSGIKWISSFPENVDHGLQRASAVIVLNNTDNGYAYAFIEASRISAARTAASAALAVRVLHGAPTSIGVVGSGPIAQTTLHFIKSLYTTAVPVKIHDLNSELVARIVTRHGPECSVVSLEEALGCDLVLLATSAGTPYVPMSVRFQPNQLVLNISLRDLHPETIRTANNVFDDVEHCLKANTTPHLLEQLNGNRNFITGTLAEFICSEKQLDPDHPTVFSPFGLGILDLAVAQSLYEHVQISGDGLRVPDFHGDMKR*	ATGACGAAATATGGTGAAATGCTAATTATAGACGCCAAGCTTGTCGAAACATTTTTAAAAGGCAGAGAGTCGTTTCTCATCGATCTTGTTGAACGTGTTTATCGAGCACATCACGCTGGAAATACAGTATGTCCCGATAGTTATTTTCTTCGGTTTCCAGATACTCCACGAGATCGTATCATAGCGTTGCCATCTTATATCAATGATCAAACCTGTGTGTCGGGAATTAAATGGATTTCTAGCTTTCCTGAGAATGTTGATCATGGGCTACAAAGAGCTTCAGCAGTCATCGTGCTAAATAACACAGATAACGGCTATGCTTATGCGTTCATCGAGGCCAGCCGCATTAGTGCGGCTCGTACAGCTGCCTCGGCTGCGCTTGCAGTTCGAGTTCTTCAC…
"sbnA		N-(2-amino-2-carboxyethyl)-L-glutamate synthase	81	84	5	19	94.186	18.4466	3.66429	0.563989	0.0144396	1	0.393478	6	4	3	0.6875	1	N-(2-amino-2-carboxyethyl)-L-glutamate synthase;	E	COG2014: COG0031 Cysteine synthase	MIAGSIEELDENSQFVRLKNSFPKHDVYAKLEGLNTAGSVKLKTAIALVDSLEKLHGLQPGGWVVESSSGSLGIALSGVCARRGYKLTIVTDVNANSRSISHMRALGAEVEVVQSLDAAGGFLGTRLARVRELVEMPGGPLWTNQYENVANPEVHSKKTYRAIVEELGDPDYLFVGAGTTGTLMGVSRAVMKRGSCTKVCAIDSTGSVTFGGAPSRRYIPGLGASVKPPIFDEKFPLKRYYIDEIDTVRQCRRIAQVEGFLPGGSTGTVLAAFDALRDKIPEGSRVVVIAPDLGERYLDGVYNDDWVMENFGESAFNYAIRPVAHEVKETEGI*	ATGATTGCAGGATCTATTGAAGAACTAGATGAAAACTCTCAATTTGTCCGCTTGAAAAATTCATTTCCTAAACATGATGTTTACGCAAAATTAGAAGGTTTAAACACTGCTGGTTCCGTAAAACTCAAGACGGCTATTGCACTCGTCGATAGCTTAGAAAAGCTTCATGGTCTTCAGCCAGGAGGTTGGGTCGTAGAGTCTTCTTCTGGGAGTTTAGGCATAGCACTTTCCGGTGTATGTGCGCGCCGAGGATACAAATTAACAATTGTTACAGATGTGAATGCAAATTCAAGGTCGATTTCGCATATGCGTGCACTGGGCGCGGAAGTGGAAGTTGTTCAATCATTGGATGCAGCGGGCGGATTTCTTGGGACGCGACTTGCTAGAGTTCGCGAATTA…
"group_2238		hypothetical protein	81	85	5	18	94.186	17.4757	3.43059	0.535369	0.0150124	1	0.408116	5	3	3	1	1	DNA-directed RNA polymerase subunit alpha;			MASTMVRKLVSELVVAADRFCKPILQALFDVVINDGLLAPKGG*	ATGGCATCAACAATGGTACGTAAGCTTGTGTCGGAACTGGTGGTAGCGGCGGATCGGTTTTGTAAACCTATCCTGCAGGCCTTGTTCGACGTAGTGATCAACGACGGTCTCTTGGCTCCCAAGGGGGGATGA
"group_3112		hypothetical protein	20	10	66	93	23.2558	90.2913	2.81818	0.449969	0.0156932	1	0.423124	10	6	5	0.753906	1	NAD(P)H-quinone oxidoreductase subunit H; AltName: NAD(P)H dehydrogenase subunit H; AltName: NADH- plastoquinone oxidoreductase subunit H; AltName: NDH-1 subunit H;			MTTGETEVASDGSHLHIPVFRGPWVDRVIFVESDRVAVEMAKLRPYLVLINAKSPWVYR*	GTGACGACGGGAGAGACCGAAGTTGCCAGCGATGGGTCGCATTTGCACATCCCGGTATTTCGTGGTCCTTGGGTCGATCGGGTGATTTTCGTCGAATCGGATCGTGTGGCGGTCGAGATGGCCAAACTGCGTCCATACCTTGTCTTGATCAACGCTAAGTCTCCTTGGGTGTATAGATGA
"iolE_1		Inosose dehydratase	0	7	86	96	0	93.2039	0		0.0164887	1	0.423124	1	0	1	1	1	Inosose dehydratase; AltName: 2-keto-myo-inositol dehydratase;	G	COG2014: COG1082 Sugar phosphate isomerase/epimerase	MNSKACNTNDPKYSKLTIGVCPDQWGVWFPDDPKQMDPRQAWQEMAEAGFEIIETGPYGYFPTDPKELQKWCDEFGMRVVAGTGWGILHKPEAWETTLKTFRAIAETHAAVGAEYIVHLPPLYRDDKTWEWTDDRVLSDDAWKLYVEHANALGQMLLDEYGLKMVLHSHGDSHIETPDEIARIFAATDPTYVNLCLDSGHVVYGGGDPVELCHAYPDRINYVHIKAFDADITREAHEKDWPFGEAVTKGASVCPPQGLPEMHSFVDALAELDKPMYAICEQDCYPCNASFPKQNAIAMREYLASCGLGIKWHPTHSVAEITMTVRIGLIGAGGMGRAHAERITTELSGGRIVAVADINLDNAKVVAEPLGAKAYSSGGGASSLLILALTPYSLLLSVRS…	ATGAACAGCAAGGCTTGCAACACCAATGATCCCAAATACTCCAAGTTGACCATTGGGGTCTGCCCCGACCAGTGGGGTGTGTGGTTCCCTGATGACCCCAAGCAGATGGACCCACGACAGGCTTGGCAGGAAATGGCAGAGGCGGGGTTCGAGATCATTGAGACCGGTCCGTATGGTTACTTCCCCACAGACCCCAAGGAACTCCAGAAGTGGTGTGACGAGTTCGGAATGCGGGTTGTGGCAGGGACCGGATGGGGAATCCTGCACAAGCCCGAGGCCTGGGAGACGACTCTCAAGACCTTTCGCGCCATCGCGGAGACGCATGCTGCGGTTGGTGCCGAGTACATCGTCCACCTGCCCCCTCTCTATCGGGATGACAAGACATGGGAATGGACGGAT…
"group_2709	ccpA	Catabolite control protein A	0	7	86	96	0	93.2039	0		0.0164887	1	0.423124	1	0	1	1	1	Ribose operon repressor	K	COG2014: COG1609 DNA-binding transcriptional regulator, LacI/PurR family	MKATIKDVARAAGVSTATVSRALRNDARITEATRVAVQAAATRLAYIPRHAARSLSQTFTHTLGLVLPHIDGPYYADLLVGFETEAGIAGYSVIVTLAAPGSDATQTVRTLASQADGIAFLARSGASNELIASIGHTVPVVTSARPQVGRHGAYFVRNSSMAVEMTQHLIDHGRRHIAFVGLPEPGFDLGHRHSGYLKAMHAAGLEPTTHEVFPTEAAGISFARALMTDKIRHDALVCGNDELALAIMHELQDGGVHVGDELAITGWDDTVAARYVRPGLTTVSQPARQLGGLVAQRLVQRIAGTDLTDEVAALPAHMVHRTSCGCCNEGARTTPSSTPTPPP*	ATGAAAGCAACGATCAAAGACGTGGCGCGAGCCGCAGGAGTCTCAACGGCCACAGTAAGCCGCGCGCTGCGTAACGACGCACGCATCACCGAGGCGACTCGCGTCGCAGTCCAAGCCGCAGCAACTCGGCTGGCCTACATCCCGCGCCACGCTGCACGTTCCCTCTCCCAGACCTTCACGCACACGCTGGGGCTCGTCCTCCCACATATCGACGGCCCTTACTATGCCGACCTCTTGGTGGGGTTCGAGACAGAAGCGGGCATCGCCGGATACTCGGTCATCGTTACTTTGGCGGCCCCCGGCTCTGATGCCACCCAGACGGTTCGCACCCTCGCCTCCCAAGCCGACGGCATTGCCTTCCTGGCACGTAGCGGGGCGAGCAATGAACTCATTGCCTCC…
"group_2718		hypothetical protein	0	7	86	96	0	93.2039	0		0.0164887	1	0.423124	1	0	1	1	1	Protoheme IX farnesyltransferase, mitochondrial; AltName: Heme O synthase; Flags: Precursor	S	COG2014: COG5293 Uncharacterized protein YydD, contains DUF2326 domain	MAFAPVRELLNVYVHSRTMVSGVHEPKQVFFSFDATKAYGTGAEHTVTENQIIHLSEGNEALYGFTWNTEEERDKTK*	GTGGCCTTCGCGCCAGTACGTGAACTACTCAACGTCTACGTCCATTCCCGTACCATGGTCAGCGGAGTACACGAACCCAAACAAGTGTTTTTCTCCTTCGACGCCACCAAGGCATACGGCACCGGCGCAGAACACACCGTTACCGAAAACCAAATCATCCACCTCAGTGAAGGCAATGAAGCGCTCTACGGATTCACATGGAATACCGAGGAAGAACGAGATAAAACGAAGTGA
"group_8764		hypothetical protein	0	7	86	96	0	93.2039	0		0.0164887	1	0.423124	1	0	1	1	1	4'-phosphopantetheinyl transferase NpgA;			MSRCSFAQTSTDDASVACHPAHFLDIVKLLSRSAELARRTTLFHVKHHILLRAVCHPSAMPSTIVRSHMIGTDDRPGSPKPTHTAGLATITYQHPCWCPASVLMVTAPLAAGPQLTSDDYSLEIIYHKHRAIPDLSIPIVSGLTKFLPYRRRCTSPWTPRPANIHVQHALMPPRSLTSTVCYKLRPGPSPRP*	ATGTCTCGCTGTTCTTTCGCTCAGACTTCCACTGATGACGCGTCTGTTGCCTGTCATCCCGCGCACTTCTTGGACATCGTAAAACTCTTATCCCGCAGTGCCGAGCTGGCGAGACGTACCACGCTGTTTCACGTGAAACACCATATTCTCCTACGCGCGGTCTGTCATCCAAGCGCTATGCCTTCGACTATCGTCCGTAGCCATATGATCGGTACGGACGATCGTCCTGGCTCACCCAAGCCCACGCACACCGCTGGTCTCGCTACGATCACCTACCAGCATCCTTGCTGGTGCCCTGCCAGCGTGTTGATGGTAACCGCACCACTCGCAGCGGGACCTCAACTCACAAGCGACGACTACAGCCTTGAAATCATCTATCACAAACACCGGGCCATACCC…
"group_8820		hypothetical protein	0	7	86	96	0	93.2039	0		0.0164887	1	0.423124	1	0	1	1	1	Alpha-protein kinase 3; AltName: Muscle alpha- protein kinase			MVAADLHGRRSPTGTEPSHGNVGARKATLFSGVGTRQDSTPGLVTGTHDLATKNPGPGEGGARQCCDRPRADKN*	ATGGTTGCTGCCGACCTCCATGGCCGGCGTAGCCCCACCGGCACCGAACCATCACACGGCAACGTGGGCGCCCGGAAAGCCACCTTGTTCAGCGGGGTCGGCACCCGTCAAGATTCTACTCCCGGCCTTGTCACCGGGACCCATGACCTGGCGACGAAAAACCCCGGCCCAGGCGAGGGCGGAGCACGGCAGTGCTGCGACCGCCCTCGTGCTGACAAAAATTGA
"group_8885		hypothetical protein	0	7	86	96	0	93.2039	0		0.0164887	1	0.423124	1	0	1	1	1	50S ribosomal protein L25; AltName: General stress protein CTC			MGRQSTVTVILSVVVILRHQRPIPRIAAMHAVAIAGSDETRTSCEHSERGARKDTPSHMI*	ATGGGGAGGCAGTCGACGGTTACAGTGATTCTTAGTGTGGTTGTGATTCTACGGCATCAGCGGCCAATCCCACGAATTGCCGCGATGCACGCAGTGGCCATCGCGGGTTCAGACGAGACCCGAACATCGTGCGAACATAGCGAACGGGGCGCCCGTAAGGACACCCCGTCACATATGATCTAG
"group_8922		hypothetical protein	0	7	86	96	0	93.2039	0		0.0164887	1	0.423124	1	0	1	1	1	ATP-dependent zinc metalloprotease FtsH	K	COG2014: COG1737 DNA-binding transcriptional regulator, MurR/RpiR family, contains HTH and SIS domains	MDDSLLPRIDMARTTMRPAEAQVAAVILAKPDWTLAASTSQLAEAAGVSPRDCRALLPSPWDEWLSGASHRACARLISTYPRARKVLSG*	ATGGATGACAGCCTGCTGCCTCGGATCGATATGGCCAGAACGACCATGCGTCCTGCAGAGGCCCAGGTTGCCGCCGTCATACTGGCCAAGCCCGACTGGACACTCGCTGCTTCAACGAGCCAACTCGCTGAGGCTGCCGGCGTATCCCCCCGCGACTGTCGTGCGCTTTTGCCGAGCCCTTGGGATGAGTGGTTATCGGGAGCTTCGCACCGAGCTTGCGCGCGACTTATCTCGACGTACCCTCGAGCTAGAAAGGTCCTCAGTGGCTGA
"group_8932		hypothetical protein	0	7	86	96	0	93.2039	0		0.0164887	1	0.423124	1	0	1	1	1	Alpha-2-macroglobulin; AltName: ECAM; Flags: Precursor			MSAVKLSEFLLEIISQTELLDLASGMVICKTENNAPNRIARCIYNNYHLADAKNAPDEPLERVTDRDFSPLLGKTIEETGWIACRLHDGCATKSGVHVLTESPSQNITLIRHFLHLNASWGWHSFRPSTNPIQPSARLYVSGKCEPASTAEVAYCLSYHIGDRWRLKFSYLSMTNRPDTVTIYLENSDLLTLVSESPDPLHFLGKSPGFATVTNGIAHAIMPSPNMKESFGWIKAQKAAEELLAKWSGVSYG*	ATGAGCGCCGTGAAGCTTAGTGAGTTTCTCCTAGAGATTATCTCACAAACTGAATTGCTTGATTTGGCGTCCGGTATGGTTATCTGTAAAACAGAAAATAATGCTCCAAATAGGATTGCTCGCTGCATTTATAATAACTACCATTTAGCGGACGCTAAAAATGCACCAGATGAGCCGCTTGAAAGAGTCACGGATCGTGATTTCAGCCCATTACTTGGCAAGACCATAGAAGAGACCGGATGGATAGCTTGCCGCTTGCATGATGGATGTGCAACGAAGTCGGGAGTACATGTACTGACCGAGTCGCCATCCCAGAATATTACGTTAATACGCCACTTTTTGCATTTAAACGCAAGTTGGGGTTGGCATTCCTTTCGACCGTCAACTAATCCAATTCAA…
"group_8933		hypothetical protein	0	7	86	96	0	93.2039	0		0.0164887	1	0.423124	1	0	1	1	1	RNA-directed RNA polymerase L;			MDERTPGRGVSITSSGDTVWTFTLEGKGLPSEDEFYVRMPVKSVYVPKIKDGVCIYHAVNGTTSLADHLLRPNSDSTHVDAITALLESGTAVGASSKPLTWDVQQRFLSFVKTAGHCIWRRSVIESLFSASELQSFQKLIGAADEETLAPGLGRFIVESDDVVGLLLPCGSGFSSASMVFRLSEELLSFKIAGRKVDQSLLNSSARMLKLLAPEIACELSVDLIKANLVAHMHRAKNDHVLSQNEGSALVQWADLFLRELTSIYLKEVNNVTCD*	ATGGATGAGAGGACTCCAGGGAGGGGTGTTTCTATAACCTCCAGCGGCGATACTGTATGGACGTTTACGCTCGAGGGGAAGGGCTTACCGTCAGAGGATGAATTTTATGTTCGTATGCCTGTTAAGAGCGTATACGTTCCTAAGATTAAGGACGGAGTCTGCATCTATCATGCCGTCAATGGAACCACTTCACTGGCAGACCATCTGCTTCGCCCCAATAGTGATTCAACTCATGTAGATGCAATTACTGCGCTTCTCGAGTCAGGAACAGCAGTTGGAGCAAGTTCAAAGCCTTTAACATGGGACGTACAACAACGGTTTCTGTCGTTCGTCAAAACAGCGGGGCACTGTATTTGGAGGCGTAGCGTTATAGAATCGCTATTTTCAGCATCGGAGCTG…
"coaBC_1		Coenzyme A biosynthesis bifunctional protein CoaBC	0	7	86	96	0	93.2039	0		0.0164887	1	0.423124	1	0	1	1	1	Probable coenzyme A biosynthesis bifunctional protein CoaBC; AltName: DNA/pantothenate metabolism flavoprotein; Includes: Phosphopantothenoylcysteine decarboxylase;	H	COG2014: COG0452 Phosphopantothenoylcysteine synthetase/decarboxylase	MLHAIDLHANKILLVGCGGASVVNFPGWVFALKRLTTAVTVEAMLTGSAKKLVAKDAVMAVSGRPYYSDGDTFSTQGEVLHRHLAEWPDIVILAPMTLNTLANVCTVYF*	ATGTTACATGCGATTGATTTACATGCTAATAAGATACTACTCGTTGGATGTGGTGGTGCCTCTGTAGTGAACTTTCCCGGCTGGGTGTTTGCATTGAAGCGGCTCACGACAGCAGTGACTGTTGAAGCGATGCTAACCGGGTCAGCGAAAAAGCTGGTTGCAAAAGACGCCGTAATGGCTGTGTCAGGCCGGCCATACTATTCCGATGGGGATACCTTTTCAACTCAAGGGGAGGTACTCCACCGCCACTTAGCCGAATGGCCCGATATAGTTATCTTAGCGCCGATGACGTTAAATACATTAGCAAATGTCTGCACTGTTTATTTCTGA
"group_8935		hypothetical protein	0	7	86	96	0	93.2039	0		0.0164887	1	0.423124	1	0	1	1	1	NAD kinase; AltName: ATP-dependent NAD kinase			MSALFISDTLVTSVLNMTKRPVYAALSFPEHLNEVSTIKQYKDELKDRGWTLFSQRDAFALATGNIEKSGMIDFYDLLRLISVSRDDVSEK*	ATGTCTGCACTGTTTATTTCTGACACGCTAGTGACCTCGGTTTTGAATATGACCAAGCGACCGGTTTATGCGGCCCTATCGTTCCCAGAGCATCTAAATGAAGTTTCCACAATTAAACAGTACAAGGATGAGCTAAAGGATCGCGGTTGGACCTTGTTTTCGCAGCGAGATGCGTTCGCATTAGCGACTGGCAATATCGAGAAGTCCGGAATGATAGATTTCTATGACCTCTTGAGGTTGATATCGGTGTCAAGAGACGATGTTTCCGAAAAATAG
"group_8936		hypothetical protein	0	7	86	96	0	93.2039	0		0.0164887	1	0.423124	1	0	1	1	1	Anaerobic glycerol-3-phosphate dehydrogenase subunit B;			MFPKNSGAGMISFDDILRLLRREHLIPSECERVLPSSNCNLVSLSDTSNRTLGEFQQFYDLHDFRAQLNVGDLKPNASYMFFDYSWSYLTSPEQKLFMKVAIPSAIVIATPECVGTLSTGILKIESLQAILSIARHQLGDRLYIRYTRYSYPDLVGNEEWCRNIDLNDIYGYEFFSTLGFKHNFTKLTTALGTVNCYVYQAGGL*	ATGTTTCCGAAAAATAGCGGGGCTGGTATGATTTCGTTCGATGACATACTGCGGTTACTTCGAAGGGAACATCTAATCCCGTCCGAGTGTGAAAGAGTATTACCTTCTTCAAACTGTAATCTGGTGAGTCTTTCGGATACAAGCAACAGAACTCTTGGAGAGTTTCAGCAGTTCTATGACCTCCACGACTTTAGAGCTCAGTTAAATGTTGGTGATCTTAAGCCTAACGCAAGCTACATGTTTTTTGATTACAGTTGGTCCTACTTGACTTCGCCGGAGCAGAAATTGTTTATGAAGGTGGCTATACCTTCAGCTATTGTAATTGCGACTCCAGAGTGCGTGGGAACACTGAGTACAGGCATCTTGAAAATTGAGAGTTTACAAGCAATATTGTCTATC…
"group_8937		hypothetical protein	0	7	86	96	0	93.2039	0		0.0164887	1	0.423124	1	0	1	1	1	Probable serine/threonine-protein kinase DDB_G0271402			MNFEDVLSDFDLLRPMALRSALDLDLFQRIKAAKEPPSIAQLVSDYKTYDPYILRLLVLALSEYMYLAVENDFVSLTVKGEQVVKNIVAFRQLASRSTASGLFSYAALSLHDRLNGRPDYFASTYGKNY*	ATGAACTTTGAAGATGTACTTTCGGATTTTGATCTCTTGAGGCCGATGGCTTTGAGAAGTGCCTTGGATCTCGACCTATTTCAAAGAATAAAGGCTGCAAAGGAACCTCCCTCAATCGCGCAGCTCGTGTCGGATTACAAGACATATGATCCATACATTTTACGACTCCTTGTTCTCGCCCTTTCCGAGTATATGTATCTTGCTGTAGAGAATGACTTTGTCTCGTTAACTGTAAAAGGCGAACAAGTTGTGAAAAATATTGTTGCATTCAGGCAACTTGCAAGTCGTTCCACCGCTAGCGGTCTTTTTAGCTATGCCGCGTTATCTCTGCATGATCGACTAAATGGTAGGCCCGATTACTTTGCTTCAACCTATGGTAAAAATTACTGA
"bioM_1		Biotin transport ATP-binding protein BioM	0	7	86	96	0	93.2039	0		0.0164887	1	0.423124	1	0	1	1	1	Energy-dependent translational throttle protein EttA; AltName: Translational regulatory factor EttA	R	COG2014: COG0488 ATPase components of ABC transporters with duplicated ATPase domains	MDQSAVRLNGVRHSFDGDALVLNNISSHVSNTRIAVVGDNGSGKSTLLRIIAGTISPSHGSVVLGSTLHLMAQNRSPDDNRTVAEFLGVERFLRSSERVEGGNYNEEDLAYLNGKWELSSLLESVKEEWFPQLEYSRLISEISGGEFANLGLARAWIVKPRICLLDEPSNNLDFAGRERLVRFIADFRYTLIVATHDRNIMDCFDKIWEIRDGS*	ATGGACCAGAGTGCTGTACGTTTGAATGGTGTGAGGCACAGTTTTGATGGAGACGCGCTCGTATTGAATAACATCTCAAGCCATGTCTCTAATACACGTATCGCGGTTGTCGGTGATAATGGAAGTGGCAAGTCAACGCTCTTGCGTATCATCGCAGGCACGATTTCTCCATCTCATGGCTCCGTTGTCCTAGGTTCCACGCTGCATCTCATGGCGCAGAACCGTAGTCCTGATGATAATCGCACGGTTGCGGAGTTTCTTGGTGTTGAGCGGTTCTTGAGGTCTTCCGAAAGGGTTGAGGGGGGTAATTATAATGAGGAGGACTTAGCGTATTTGAATGGTAAATGGGAACTTTCGAGCTTGCTTGAGTCTGTTAAAGAAGAATGGTTCCCACAACTG…
"group_8939	btuD_9	Vitamin B12 import ATP-binding protein BtuD	0	7	86	96	0	93.2039	0		0.0164887	1	0.423124	1	0	1	1	1	Holdfast attachment protein C;	R	COG2014: COG0488 ATPase components of ABC transporters with duplicated ATPase domains	MNSSLRELEQRQSSRRRGNQRASIQKRGSKMSMNGLKSKSEGTLSRQRSQLTEKRQDAAETELAAKNNVEEEHTMRLDGLLSDREGSKRQIVCLSSCTGWQTIIGGDDRVALVGANGVGKSRLIASINNSSLRCSGPAWAKPLTRDLESIGILSQNSLHLDHSKTIWDELVQGIPNLERQRVFAVIARLGFSTATPDSLVSELSGSEQFRLSLAKLLLANPPKQLIVLDEPTNSLDIQSLREVRDLLSQFEGALLVISHDRDFLESLSITRWLELSSSGLSELA*	ATGAATAGTTCTCTTAGAGAATTAGAGCAACGGCAATCAAGTCGTAGGCGCGGTAATCAACGTGCATCGATTCAGAAGCGTGGCTCTAAAATGTCTATGAACGGTCTCAAAAGTAAGTCTGAGGGTACCTTAAGTAGACAACGATCCCAGTTAACAGAGAAGCGCCAAGATGCCGCTGAGACTGAATTGGCCGCAAAAAATAACGTCGAAGAAGAACATACTATGCGTCTCGACGGCTTGCTGTCAGATCGGGAGGGCAGCAAGCGTCAGATTGTATGTTTGTCTTCATGCACTGGCTGGCAAACCATTATCGGTGGTGACGATCGCGTTGCACTTGTCGGCGCTAACGGTGTTGGAAAGTCGCGCCTCATAGCAAGCATTAATAATAGCTCCTTGAGG…
"group_8941		hypothetical protein	0	7	86	96	0	93.2039	0		0.0164887	1	0.423124	1	0	1	1	1	Sucrose synthase;	K	COG2014: COG3655 DNA-binding transcriptional regulator, XRE family	MTITFKPLWKLLIDRDITREELRRQTGLSPAIIAKHRRDGNVTTDVLARICKALNCNIADICEAVPTSE*	GTGACTATTACCTTCAAACCCTTATGGAAACTCCTCATCGATCGCGACATCACCCGCGAAGAGCTACGCCGCCAAACAGGTCTGTCCCCGGCAATCATCGCCAAGCACAGGCGTGATGGGAACGTCACCACCGACGTCCTCGCACGAATATGCAAAGCACTTAACTGCAATATCGCTGACATCTGCGAAGCAGTACCCACCTCCGAATAA
"group_8942		hypothetical protein	0	7	86	96	0	93.2039	0		0.0164887	1	0.423124	1	0	1	1	1	Protein Spindly; AltName: Coiled-coil domain- containing protein 99; AltName: Spindle apparatus coiled- coil domain-containing protein 1	S	COG2014: COG5293 Uncharacterized protein YydD, contains DUF2326 domain	MLTRLWSPAFKKNGNLRPVIDLHAGLNIVEGEDETQNLIGKSTLLQIIDFVYAGSDFLKTDAVLLPQAVGHHTIYFTLHLAGKDYHFGRATDRHGFVTRYQDPLWKHTEEELGIDDYQSFLLDQYALKQTGGTWRELVGRFSRVDERDIVLLDRPLAAAAGAKVTDGAKALLELFGAYDEIEHIQSRYDQVSKEVSTLNAMAKGKYSNYIKLTTKKQRNTAQRELLEARSEAKQLRTHADIDLFQAEQKARQEQALKRAHMRPLVQELDAINSRLAIVEATLSGKTRITTRDLEEFYKFFPDANRESLETIEYYHHQLTGILEEQRLEEQRHYRSQSAELKLAIDNLKAQILALGESVSLDDETYDQSARVQARIDRLDEQIRTYDRNEQLKI*	GTGCTCACTAGATTATGGTCACCAGCCTTCAAGAAGAATGGAAATCTACGCCCTGTCATTGACCTGCATGCCGGGTTGAACATTGTTGAAGGCGAAGACGAGACGCAAAACTTGATCGGCAAATCCACGCTGCTGCAAATCATCGATTTCGTCTATGCAGGCAGCGACTTTCTCAAAACCGACGCGGTACTCCTTCCACAAGCCGTCGGCCACCACACCATCTACTTCACCCTCCACCTGGCCGGTAAAGATTACCATTTCGGACGGGCAACCGACCGGCATGGTTTCGTCACTCGCTACCAAGATCCACTGTGGAAACACACCGAGGAAGAACTCGGCATTGACGATTACCAGTCGTTTCTTCTTGACCAGTACGCGCTGAAACAGACAGGTGGAACG…
"group_8943		hypothetical protein	0	7	86	96	0	93.2039	0		0.0164887	1	0.423124	1	0	1	1	1	DNA gyrase subunit B			MIRLPNKLYRFNESVLADFVTILKAIDDDPISVLELQRALASDLHAEDLIDALTLLLTLDTLNLDASEGVIRRAH*	GTGATCCGCCTGCCGAACAAGCTCTACCGTTTCAACGAATCCGTACTCGCTGACTTCGTCACGATCCTCAAGGCTATTGACGATGATCCAATCTCGGTGTTGGAACTCCAACGTGCGCTCGCGTCAGACCTACATGCCGAGGATCTCATTGACGCTCTGACGCTGCTACTCACACTTGATACCCTCAACCTCGATGCTAGCGAAGGAGTGATTCGTCGTGCTCACTAG
"group_8945		hypothetical protein	0	7	86	96	0	93.2039	0		0.0164887	1	0.423124	1	0	1	1	1	Phosphate acyltransferase; AltName: Acyl-ACP phosphotransacylase; AltName: Acyl-[acyl-carrier-protein]-- phosphate acyltransferase; AltName: Phosphate-acyl-ACP acyltransferase			MRFFELADALHPLVPGGLTRTPYLREMISMFTTVTEAEWATRADPSTLPSGATLERMASVDKAFTKKLAKAITARWGIKNFVNILDGLELETQQLITDNIAAYGEQVRLDHFPNDVERLLVEITHEKAGTDNGRAKALAKIAIQVARVRYEKLLLARSRGCAKCSRPLGISFHGQQTNSYVIVFLDSDEGEYTADDFAALCKSCGEKYELSHTPQDVAELRQSNMALSLNDQVDESHVPLGLDQKNTQLLIALSITFRSRISLRTRPTT*	ATGAGGTTCTTTGAACTGGCTGACGCCCTTCATCCACTTGTGCCTGGAGGGCTTACTCGCACACCGTATCTGCGTGAAATGATCTCGATGTTCACGACCGTGACCGAAGCCGAGTGGGCAACGCGCGCTGACCCTTCGACACTTCCCAGTGGTGCAACGTTGGAGAGAATGGCTTCAGTTGACAAGGCATTCACAAAGAAGCTCGCGAAGGCGATTACTGCCCGTTGGGGGATCAAGAATTTCGTCAACATCCTTGATGGTCTTGAGCTTGAAACCCAGCAGCTAATCACCGATAACATCGCCGCCTACGGCGAGCAGGTTCGGCTCGATCATTTCCCTAACGATGTCGAACGGCTCCTTGTCGAGATCACTCACGAAAAGGCAGGTACCGATAATGGG…
"group_8946		hypothetical protein	0	7	86	96	0	93.2039	0		0.0164887	1	0.423124	1	0	1	1	1	Magnesium transport protein CorA			MDVAGSPCQVHAVDYVSPTLRNTASRSRSCRVDLLQHSAVECEKLLHERNSMWCCLKSCFQVTNTDVRDYEKT*	ATGGATGTGGCTGGTTCACCTTGTCAGGTTCACGCCGTCGACTACGTGAGCCCTACTCTTCGGAATACTGCGTCGAGGTCGCGCTCGTGTCGTGTCGATCTTCTGCAGCACAGTGCAGTAGAATGTGAAAAACTTCTTCATGAACGCAATTCGATGTGGTGTTGTCTGAAGAGCTGTTTTCAGGTTACGAATACGGATGTTCGTGACTACGAGAAAACGTGA
"group_8947		hypothetical protein	0	7	86	96	0	93.2039	0		0.0164887	1	0.423124	1	0	1	1	1	Factor VIII intron 22 protein; AltName: CpG island protein			MGFITYTSVVSDPIVVEAEDRWVEIVTDLDRQEANSDHNYRRQDRRGVRFCSWAAYNAFGNQEAGAMPSAEGIVCESETATEHEQAIRAASKLLVELIKELPPVQREVFIAVHV*	ATGGGATTCATTACCTATACGTCCGTTGTTAGCGATCCGATCGTTGTTGAGGCCGAGGACCGGTGGGTTGAGATCGTCACTGACCTTGACCGGCAAGAAGCCAACAGCGATCACAATTACCGCCGTCAAGACCGCAGAGGTGTCAGGTTCTGTTCGTGGGCGGCCTACAACGCCTTCGGCAATCAGGAAGCCGGAGCCATGCCCTCGGCTGAAGGCATCGTGTGCGAGAGCGAAACCGCTACTGAGCACGAACAAGCTATCCGCGCCGCCAGTAAGTTGCTCGTTGAGCTCATCAAGGAACTGCCGCCTGTGCAGCGTGAAGTGTTCATCGCCGTCCATGTCTAA
"group_8948		hypothetical protein	0	7	86	96	0	93.2039	0		0.0164887	1	0.423124	1	0	1	1	1	Intercellular adhesion molecule 1;			MRAIFGTATPAHKMAILLLGSDTTNVEVQIVEPDGDLMALANALDGRSEGEGR*	ATGCGCGCTATTTTCGGCACCGCCACACCGGCCCACAAGATGGCCATCCTCCTGCTTGGTTCTGACACCACCAACGTTGAAGTCCAGATCGTTGAACCCGACGGTGACCTGATGGCTCTGGCCAATGCTCTCGATGGGCGCTCGGAAGGTGAAGGGCGATGA
"group_8949		hypothetical protein	0	7	86	96	0	93.2039	0		0.0164887	1	0.423124	1	0	1	1	1	Mitogen-activated protein kinase kinase kinase kinase 4; AltName: HPK/GCK-like kinase HGK; AltName: MAPK/ERK kinase kinase kinase 4;			MNISEANFIIHSINGVIEMLIALNQDIEQKAWDSFEDHVGMGGERRTTAHSLADPTPTPTVALQPELPTPEPAAEPVVSLEDVRGVLAVLLAQGHTEKVRELIVAAGADKLSVVDPSKFGWLLERAKEIADSAV*	ATGAACATTAGCGAAGCGAACTTCATCATCCATTCGATCAACGGTGTAATCGAAATGCTCATCGCCTTGAATCAGGACATCGAACAAAAGGCGTGGGACTCGTTCGAGGATCACGTAGGAATGGGCGGAGAACGACGTACTACTGCACATTCACTCGCCGACCCGACTCCTACTCCGACAGTGGCTCTACAGCCAGAACTGCCTACACCCGAACCAGCGGCTGAGCCTGTCGTGTCGTTGGAGGACGTGCGTGGTGTCCTCGCCGTGCTCCTAGCGCAAGGTCACACAGAAAAAGTGCGGGAGCTAATCGTCGCCGCTGGTGCGGACAAGCTCTCGGTAGTCGACCCGTCGAAGTTTGGCTGGCTGCTCGAGCGGGCGAAGGAGATTGCTGATAGCGCC…
"group_9017		hypothetical protein	0	7	86	96	0	93.2039	0		0.0164887	1	0.423124	1	0	1	1	1	Exocyst complex component EXO84C;			MCRSGMESAGTTRRRCRCSESQRIKHNASVMMSRSARAANKAARTGNSPGLERSRATFCRHMEVWKQAAGMAIDVFPEIPPVISRVSEHAPTALDTMPYEQLEHRSAEALEADDVPATMVLCAELDRRDAMDPDHTEYEEHRH*	GTGTGCAGATCAGGGATGGAGTCTGCGGGCACAACCCGACGGCGGTGCCGGTGCAGTGAGTCCCAACGGATCAAACACAACGCTTCGGTGATGATGAGCCGATCCGCCCGAGCAGCTAATAAGGCAGCCCGGACCGGAAACAGTCCTGGTCTGGAACGCTCCCGGGCTACATTCTGTCGACATATGGAGGTATGGAAGCAGGCGGCCGGGATGGCAATAGACGTGTTCCCCGAGATTCCGCCGGTTATCTCACGGGTCAGCGAGCATGCCCCTACCGCTCTCGACACCATGCCTTACGAACAGCTCGAACACCGCTCCGCTGAGGCCCTGGAAGCCGATGATGTTCCTGCCACCATGGTCTTGTGTGCCGAACTAGACCGGCGCGACGCCATGGACCCC…
"group_2974		hypothetical protein	44	34	42	69	51.1628	66.9903	2.12605	0.327574	0.0173477	1	0.44417	7	6	4	0.125	1	Kinesin-like protein KIF22	X	COG2014: COG3464 Transposase	MFAVYRASTRAEGKKTMTRLINSIASAAPTSLAAVCKLGRVLTKRGEDILAFLPP*	ATGTTCGCCGTCTACCGCGCCAGCACGCGAGCAGAGGGCAAGAAGACCATGACCCGTTTGATTAACTCAATTGCCTCAGCCGCCCCCACCAGCCTTGCCGCGGTCTGCAAGCTTGGCCGGGTCCTGACCAAGCGCGGCGAGGATATCCTCGCGTTCTTACCACCATGA
"group_3111		hypothetical protein	24	14	62	89	27.907	86.4078	2.46083	0.391082	0.017821	1	0.455272	5	3	3	1	1	Outer membrane transporter CdiB-2;			MTGKDAQQAPTRNEQAEIARTSSQQGHRGSQVTENPFLLDPPSNDCSANSNPIALR*	ATGACCGGCAAGGACGCCCAGCAGGCACCTACCAGGAATGAGCAGGCTGAGATCGCCCGGACCTCCTCCCAACAAGGTCATCGTGGTAGTCAAGTTACCGAAAACCCATTTCTTTTGGACCCTCCCTCAAACGACTGCTCGGCCAACTCAAACCCCATCGCATTACGCTGA
"group_2318		hypothetical protein	59	53	27	50	68.6047	48.5437	2.0615	0.314182	0.018159	1	0.459813	11	6	6	1	1	Conserved oligomeric Golgi complex subunit 6;			MLLTNRFQVRVRALEDQLSLGKDGKLRHEFLEVLKQVRRNDDRPILGKFTEEGSHPDPGCRVEADCRLIEQQHSRISDNCTRDSKPLAHSTRKRLDAIIGAVDKPHTIKGRTCPYTALPRFNSSRPCRIFHGPPDAKMQREGKPLGQESDHTTNGIDVIADIDTIHPKMTGLRFP*	ATGCTTTTGACCAACAGATTCCAGGTCAGAGTACGAGCCCTCGAAGATCAACTCTCCCTCGGAAAGGACGGCAAGCTGCGACACGAATTCCTGGAGGTCCTCAAGCAGGTGCGTCGAAACGATGACCGTCCGATCCTCGGCAAGTTCACCGAGGAGGGATCGCACCCCGATCCTGGATGCCGGGTCGAGGCCGACTGTCGGCTCATCGAGCAGCAGCACAGCCGGATCTCCGACAATTGCACACGCGATTCCAAGCCGCTGGCGCATTCCACCCGAAAGAGACTGGACGCGATCATCGGCGCGGTCGACAAGCCCCACACGATCAAGGGCCGCACCTGCCCGTACACAGCACTCCCTCGGTTCAACTCCTCGCGCCCATGCCGCATATTCCACGGCCCT…
"group_2388		hypothetical protein	15	6	71	97	17.4419	94.1748	3.41549	0.533453	0.0184116	1	0.459813	9	6	4	0.507812	1	Synaptojanin-1; AltName: Synaptic inositol 1,4,5- trisphosphate 5-phosphatase 1; AltName: p150			MCVGIHSVGLTDNSVVPGSDLGATPGPHISLERGIVPELPIQPAREHRTIILRAAIRPISRIPINQGSVACRVGVSQHSHLH*	ATGTGTGTGGGGATCCATTCCGTCGGCCTGACTGACAATAGTGTGGTCCCCGGTAGTGATTTGGGCGCCACTCCAGGCCCGCACATCAGTCTGGAACGTGGTATCGTCCCCGAACTCCCGATTCAACCGGCGCGTGAGCACCGAACCATAATTCTTAGGGCTGCGATACGACCCATCAGCCGGATACCCATCAACCAAGGTTCCGTTGCCTGCCGAGTAGGAGTCTCCCAGCACAGTCATCTTCACTAA
"group_3250		hypothetical protein	15	6	71	97	17.4419	94.1748	3.41549	0.533453	0.0184116	1	0.459813	6	6	3	0.03125	1	Protein NRT1/ PTR FAMILY 5.1;			MIRLPKLVSVGVLTVMLGGSFAVAPSVAHSGSLELFAEPHYKARIGYRTTTGSWNISRGNNDTLSSVKNHTNWSAAFWYDAHQGGHCWDYSPKTDDPYFWWYDDNQASSFALGRGC*	ATGATTCGATTACCCAAGTTAGTGAGCGTAGGAGTCCTCACTGTCATGTTAGGGGGGAGTTTTGCTGTCGCGCCCTCTGTGGCTCATTCTGGAAGCCTTGAGCTATTCGCTGAGCCACATTACAAGGCGCGTATCGGATATCGAACAACGACTGGGAGTTGGAATATTAGCAGGGGCAATAATGATACACTGAGTTCGGTGAAGAATCACACGAACTGGTCAGCTGCATTTTGGTACGATGCACATCAAGGAGGTCATTGTTGGGATTATAGCCCCAAGACTGATGACCCCTATTTCTGGTGGTATGACGACAATCAGGCATCATCCTTCGCTCTTGGGCGCGGGTGTTGA
"ttuB		Putative tartrate transporter	42	68	44	35	48.8372	33.9806	0.49131	-0.308644	0.0185963	1	0.459813	4	1	4	0.125	0.625	Putative tartrate transporter	G	COG2014: COG2271 Sugar phosphate permease	MAINSVNNLETTDKADASKPPAKRWVYVIPVAVIMYMLAYLDRTNTAMILPYINSDTSSQIHLTKADEGIVSGIFFFGYMFLQIPAAILAERWSAKKTVAILMFLWGFAAMAVSFVQSNGQFYTARFVLGFFEGGVWPSVLILIANWFPLKERARANSLWMCCLPLSSVLISPITGALLDHFSWRTVLFVEGIPPLIWAIVWLLVVSDHPHNAKWASDAEREYIEAELTADEANKPIIDGDGGYLAAARSAHVWQLITIYLCFMGGFYGYTLWLPTVVKGLMSGSSASSVGLVTAIPYIFAVVGMLAVSSWSDHTGNRRVAIAVPLAIGAVALTIGQVVHHPIVNIVLLVIVAIGVYSPYGPYWAVPGAYLRIEVLAGGLGLINALGNLGGFVGPYLVG…	ATGGCCATTAACTCAGTCAATAATTTAGAAACGACCGACAAGGCCGACGCGAGCAAACCTCCGGCGAAGCGCTGGGTCTATGTGATCCCCGTAGCCGTGATTATGTACATGTTGGCGTACCTCGACCGGACCAACACGGCGATGATCCTGCCGTACATCAACTCAGATACCTCTAGCCAGATTCATCTCACCAAGGCCGATGAGGGCATCGTGAGCGGCATCTTCTTCTTCGGCTACATGTTCCTGCAGATCCCAGCCGCGATCCTCGCAGAACGTTGGAGTGCGAAGAAGACTGTCGCGATCCTCATGTTCCTTTGGGGATTTGCCGCCATGGCGGTCTCCTTTGTCCAGTCCAACGGCCAGTTCTATACCGCACGATTCGTCCTCGGCTTTTTCGAA…
"srlB_1		PTS system glucitol/sorbitol-specific EIIA component	40	66	46	37	46.5116	35.9223	0.487484	-0.31204	0.0186615	1	0.459813	5	2	4	0.375	1	PTS system glucitol/sorbitol-specific EIIA component; AltName: EIIA-Gut; AltName: EIII-Gut; AltName: Glucitol/sorbitol-specific phosphotransferase enzyme IIA component	G	COG2014: COG3731 Phosphotransferase system sorbitol-specific component IIA	MTTTSSTLWNALVLRIGKGAQDMLDTGVIVLFGEPVPDALSDICVIHNRGGRSPLAPQRELLPGDVLNFADTRYTIDEVGETATSNLGDLGHVVLYFNSPDQSLLAGAIKMSGPPPQLPDQGAILTFEPSSDKG*	ATGACGACTACGTCCAGCACATTGTGGAATGCCTTAGTGCTCCGCATCGGCAAAGGCGCCCAGGACATGTTGGATACCGGAGTCATCGTGCTGTTCGGAGAGCCTGTGCCCGATGCCTTGTCTGATATTTGCGTAATTCACAATCGCGGTGGTCGTTCCCCGCTGGCCCCTCAACGCGAGCTGCTCCCCGGAGATGTCCTCAATTTCGCTGACACTCGCTACACCATCGATGAGGTCGGAGAAACCGCAACATCAAACCTGGGCGACCTCGGCCACGTCGTGTTGTATTTCAACTCCCCCGACCAATCGTTACTTGCTGGAGCTATCAAGATGTCCGGGCCACCACCGCAGCTACCGGATCAGGGAGCTATCCTCACCTTTGAGCCCTCGAGTGACAAG…
"group_2400		hypothetical protein	40	66	46	37	46.5116	35.9223	0.487484	-0.31204	0.0186615	1	0.459813	7	3	6	0.125	1	Uncharacterized membrane protein YvlC	KT	COG2014: COG1983 Phage shock protein PspC (stress-responsive transcriptional regulator)	MTKLIRPSEGRIIGGVCQGIANSLNLDPTVVRVVAALLILLAGSGPLIYLVLWAIIPDEGSGSSMVTDLADRTRCPHKSEGTEGSSAPFNPYKD*	ATGACCAAGCTCATACGCCCCAGCGAGGGACGCATCATCGGCGGCGTCTGCCAAGGCATCGCTAACTCCCTCAATCTCGACCCCACCGTCGTCCGCGTCGTCGCGGCCCTCCTCATTCTCTTGGCAGGTTCCGGACCGCTCATCTACCTCGTCCTATGGGCCATCATCCCCGACGAGGGCAGCGGATCGAGTATGGTGACAGACCTGGCCGACCGGACCCGTTGTCCGCACAAATCTGAAGGCACGGAAGGTTCCAGCGCCCCCTTTAACCCCTACAAGGATTGA
"hisB		Imidazoleglycerol-phosphate dehydratase	40	66	46	37	46.5116	35.9223	0.487484	-0.31204	0.0186615	1	0.459813	5	2	4	0.375	1	Imidazoleglycerol-phosphate dehydratase;	E	COG2014: COG0131 Imidazoleglycerol phosphate dehydratase HisB	MTHRRAHIYRETSESTVDVAIDLDGAGESTISTGVGFYDHMLTTLSKHSGIDMTITTTGDVEIDGHHSIEDTAIALGQALAQALGDKCGITRFGDAVVPLDEALAQCVVDVAGRPWVACSGEPEGQAYVRIGGSGVSYQGSMTYHVMHSLAFNAGLCVHLRLLAGRDPHHICEAEFKALARALRIAIAPDPRNAGRVPSTKGALNV*	ATGACCCATCGTCGCGCTCACATTTACCGCGAGACCTCGGAATCCACTGTCGACGTCGCAATTGATCTCGATGGGGCGGGGGAGTCCACTATCTCTACCGGGGTTGGATTTTACGACCATATGCTGACGACATTGTCGAAGCATTCAGGTATCGATATGACGATCACCACTACCGGTGACGTCGAGATCGATGGTCACCACAGTATTGAAGACACGGCTATTGCTTTGGGCCAGGCTCTTGCTCAGGCCTTGGGGGATAAATGCGGTATCACGCGTTTTGGTGACGCCGTGGTTCCCCTCGACGAGGCCCTTGCCCAGTGCGTTGTTGACGTTGCTGGACGACCGTGGGTGGCGTGCTCGGGTGAGCCCGAGGGGCAGGCGTACGTTCGTATTGGTGGT…
"group_3104		hypothetical protein	40	66	46	37	46.5116	35.9223	0.487484	-0.31204	0.0186615	1	0.459813	5	2	4	0.375	1	Fe-S protein maturation auxiliary factor SufT; AltName: Fe-S protein maturation accessory factor SufT; AltName: Iron-sulfur cluster assembly factor SufT	O	COG2014: COG2151 Metal-sulfur cluster biosynthetic enzyme	MSEENALPAQEVALTAMPTVDDVIEALKDVIDPELMVNVVDLGLVYGVNIDDEGSVTIDMTLTSPTCPLTDRLEYDTQTALEGIVKSVTINWVWLPPWGLERITDDGRAQLQAIGFNV*	ATGAGCGAAGAGAATGCGTTGCCTGCTCAAGAGGTGGCATTGACGGCTATGCCGACTGTTGATGATGTCATTGAGGCGTTGAAGGACGTTATTGATCCCGAGCTTATGGTTAATGTTGTTGATCTTGGTCTCGTGTACGGAGTCAATATCGATGATGAGGGTAGTGTCACTATCGATATGACGTTGACGAGCCCTACCTGTCCGTTGACTGATCGTCTGGAATACGACACCCAGACCGCGTTGGAGGGGATTGTGAAGTCCGTGACGATCAATTGGGTATGGTTGCCGCCGTGGGGTCTGGAGCGCATCACCGACGATGGTCGGGCGCAGCTTCAGGCGATTGGTTTCAATGTGTGA
"group_2244	metQ	putative D-methionine-binding lipoprotein MetQ	46	37	40	66	53.4884	64.0777	2.05135	0.31204	0.0186615	1	0.459813	6	5	3	0.21875	1	Probable D-methionine-binding lipoprotein MetQ; AltName: Outer membrane lipoprotein 1; Flags: Precursor	P	COG2014: COG1464 ABC-type metal ion transport system, periplasmic component/surface antigen	MSTPISSASTPEALPEKPGGRHTGLIIAAIIIVLAIIASIIFAVTKNTGQDSAADGKTTVKIGTTEAANDYWNVIKKKAAAESINIEVVSFNDYTQPNVALSQGQIDLNAFQHLLFLADYDVKNNDNITALAATYIVPLNIYSKKYQRLSQLPAGATIAIPNDATNQGRALLVLQEAGLLKLRGNGSALSTPADVITNQSKVKVKAIDAAQTAASLEGVDGAVVNNNFATDAGLDRNKVLYQDDAAGKSADPYLNIIAVKDADKDNPTYKKVAKLWSDPDVKNAIVKQSGGTAKIVSNHSKADLDKILSGLTTDIKKSNS*	ATGAGCACGCCTATATCCTCAGCTTCCACCCCTGAGGCACTTCCCGAAAAACCCGGAGGACGCCACACCGGCCTCATCATCGCAGCAATCATCATCGTGCTTGCGATCATTGCCAGCATTATCTTCGCGGTAACCAAGAACACGGGACAGGACTCCGCAGCTGATGGCAAGACGACCGTCAAGATCGGCACGACTGAGGCAGCCAACGATTACTGGAACGTCATCAAGAAAAAGGCCGCTGCTGAGAGCATCAACATCGAAGTCGTCAGCTTTAACGACTACACCCAGCCTAACGTGGCGCTGTCCCAGGGACAGATCGACCTCAACGCCTTCCAGCACCTGCTCTTTCTGGCTGATTACGACGTCAAAAATAACGACAACATCACCGCGCTAGCTGCG…
"group_3048		hypothetical protein	46	37	40	66	53.4884	64.0777	2.05135	0.31204	0.0186615	1	0.459813	7	6	3	0.125	1	Gamma-glutamyl phosphate reductase;	G	COG2014: COG3525 N-acetyl-beta-hexosaminidase	MTTMSAGTSWFPVNAARYDDSFRGFMLDVSRDRVPTRSTLDFLTRVMARCGLNHLELYGEAGFAYRGEEEVWADRSPVTAEDMRWLDGLCRGRGIELGANQNCLGHMEPWLETESHHHRCENPDGVDLPWGVHARASTLAPVPENLDFVQRLLGELTETVSSKFLNVGLDEPWELGTGVSADRCRDEGKGVVYAKWARDVVTPWLDRGWRVAMWADIVNSHPEALDIIPDEVLLIPWTYESPAMEAKFADTEGYEIRSDAGFASTARLVANAGRPFVNAPGTGAWNTFTGRLSNAVGNIVDAVITDHSLGGKGVLLTGWGDSGHHAGLVFSLVPLVVTGVAMADPEHAEGLNSAKSLVNAVSQALFDVDDHPGAHLLVGAGLLEDKLGVIRRNHSLPAR…	ATGACGACGATGTCTGCGGGAACTAGTTGGTTTCCTGTGAATGCTGCACGATACGACGACAGTTTCCGTGGCTTCATGCTCGATGTCAGCCGTGATCGTGTGCCGACGCGTTCCACTCTTGATTTCCTGACGCGCGTCATGGCGCGGTGTGGTCTCAATCACCTTGAGCTCTATGGTGAAGCGGGATTTGCCTACCGCGGTGAGGAGGAGGTGTGGGCCGACCGCAGCCCCGTGACGGCGGAGGACATGAGGTGGCTCGATGGTCTGTGTCGCGGACGAGGCATCGAGCTCGGGGCCAACCAGAACTGTCTGGGTCACATGGAACCGTGGTTGGAAACCGAGTCCCATCACCATCGGTGTGAGAATCCCGACGGCGTCGACCTCCCCTGGGGCGTTCAT…
"qacA		Antiseptic resistance protein	39	65	47	38	45.3488	36.8932	0.485106	-0.314163	0.0187371	1	0.459813	7	2	5	0.453125	0.453125	Uncharacterized MFS-type transporter MT1289	GEPR	COG2014: COG0477 MFS family permease	MPDTTFAATAAQPIPGRWKALAVLAAGLSLIILDGTIVGVALPTMISALNLNLTDAQWVNAIYNVIFAALLLGAGRLGDRIGRRTTFTAGVVLFVGGSLLAATASGPGSLIASRTVQGVGGALVLPSTLSSVNSLFQGKDRAAAFGIWGAVMSGMAALGPLLGGVLTEYASWRWIFWVNLPLGLLVLAGIATWVPQTHGRPADKGVDVDGVLTSAIGFGLLVFGLIEATTLGWWDKKQTFKVFGWEWPTSWSMSPVPWAIAIGLVFIMLFVVWEHHRAKVGRDALLDLTLFRVGTFSWGNLTAATVAIGEFSLTFVLPLFLVNSLGLSTVRTGIVLAAMALGAFFSGASARHLAARMGATGVVVLGLTLEVVGVGLLAWVVGVQGSTWLIVLTLIVYGV…	GTGCCAGACACCACCTTCGCCGCCACTGCGGCCCAGCCCATCCCCGGGCGCTGGAAGGCCCTCGCCGTCCTCGCTGCAGGGCTCTCCCTCATCATCTTGGACGGCACAATCGTCGGTGTTGCCCTACCGACGATGATTTCGGCCCTCAACCTGAACCTCACCGACGCCCAGTGGGTCAACGCCATATACAACGTCATCTTCGCTGCTCTCCTGCTCGGAGCCGGCCGTCTCGGCGACCGGATCGGGCGTCGCACCACCTTCACAGCTGGCGTGGTCCTGTTCGTCGGAGGATCCCTGCTGGCCGCAACGGCGTCGGGACCTGGCTCCCTCATCGCCTCGCGTACCGTCCAGGGTGTGGGAGGCGCGCTCGTGTTGCCGTCCACCCTGTCATCGGTGAAC…
"group_2968	hisB	Imidazoleglycerol-phosphate dehydratase	47	38	39	65	54.6512	63.1068	2.0614	0.314163	0.0187371	1	0.459813	4	4	2	0.125	1	Imidazoleglycerol-phosphate dehydratase;	E	COG2014: COG0131 Imidazoleglycerol phosphate dehydratase HisB	MTHRRARVYRETSESTVDVAIDLDGAGESTISTGVGFYDHMLTALSKHSGIDMTITTSGDVEIDGHHSIEDTAIALGQALAQALGDKCGITRFGDAVVPLDEALAQCVVDVAGRPWVVCSGEPEGQAYARIGGSGVPYPGAMTYHVVQSLAFNAGLCVHLRLLAGRDPHHICEAEFKALARALRIAIAPDPRNAGRVPSTKGALNV*	ATGACCCATCGTCGCGCTCGCGTTTACCGCGAGACCTCGGAATCCACTGTCGACGTCGCAATTGATCTCGATGGGGCGGGGGAGTCCACCATTTCTACTGGGGTTGGATTTTACGACCATATGCTGACGGCATTGTCGAAGCACTCAGGTATCGATATGACGATCACTACTTCCGGTGACGTCGAGATCGATGGTCACCACAGTATTGAAGACACGGCTATTGCTTTAGGCCAGGCTCTTGCCCAGGCCTTGGGGGATAAATGCGGTATCACGCGTTTTGGTGACGCCGTGGTTCCCCTCGACGAGGCGCTTGCCCAATGCGTTGTCGACGTTGCCGGACGACCGTGGGTGGTGTGTTCGGGTGAACCTGAGGGGCAGGCGTACGCTCGTATTGGTGGT…
"group_414		hypothetical protein	47	38	39	65	54.6512	63.1068	2.0614	0.314163	0.0187371	1	0.459813	4	4	2	0.125	1	Mitochondrial nicotinamide adenine dinucleotide transporter 1; AltName: Mitochondrial NAD(+) transporter 1			MTTHKNTHEQQYRHAPLNGLIIGAIIGVAWALAIFGYQVSSILAGADSKLSSPRLFMSFIFPAVGWLTGLWEKAAVSRDNVTKQKRRVKAITAVMSSLAGVLMGSMEYFLTSLRFASSKEKLIHYLILIVVFSLTGWILGTIGTIIKDDGHRFLIKMSIATAVALFTSVAVWFFVFSFIRVAFFFEF*	ATGACCACCCACAAAAACACACACGAACAGCAATACCGCCACGCACCCCTCAACGGCCTCATCATCGGAGCCATCATCGGGGTTGCCTGGGCACTAGCGATCTTCGGATACCAAGTATCCTCAATATTAGCAGGTGCAGACAGTAAACTCAGCTCACCTAGATTATTCATGTCATTTATTTTTCCTGCAGTTGGGTGGCTCACTGGGCTGTGGGAAAAGGCCGCAGTTTCCCGAGACAATGTGACAAAACAAAAACGCAGAGTTAAGGCCATCACTGCCGTCATGTCGAGCCTTGCTGGCGTGCTCATGGGCTCCATGGAATATTTTCTTACAAGCCTCAGGTTTGCTAGCAGCAAGGAAAAGCTCATACACTACCTTATTTTGATTGTGGTGTTCTCG…
"yknY_1		putative ABC transporter ATP-binding protein YknY	47	38	39	65	54.6512	63.1068	2.0614	0.314163	0.0187371	1	0.459813	9	6	3	0.507812	0.507812	Macrolide export ATP-binding/permease protein MacB	M	COG2014: COG1136 ABC-type lipoprotein export system, ATPase component Length=240	MTRLREEPPVPTLEVKELHHRFEKGPEVLRGVSVTFQSGTMTAIMGPSGSGKSTLLNCISGLVRPKTGKVLYNGADLTGFSQSDLDKLHRRSWGFIFQSYNLVDALTSADNVKLPALFDRKRMDNATVEAALGRVGMAGFAHRYPDQLSGGQRQRVAIARAIASTREVVFADEPTGALDSESRREVMTHLEALSQAGSTVIIVTHDPVVAASASRVLFLFDGQIADDSTGMDAVAISSRIAALEAQACGS*	ATGACCCGGCTTAGAGAGGAACCACCAGTGCCGACTCTAGAGGTCAAAGAACTACACCATCGATTCGAAAAGGGTCCCGAAGTGCTCCGGGGTGTCAGCGTCACGTTCCAGTCGGGAACGATGACAGCAATCATGGGACCCTCGGGCTCGGGCAAGTCAACCCTTCTGAACTGCATATCGGGACTGGTCAGACCCAAAACAGGCAAAGTTCTCTACAACGGCGCAGATCTGACAGGGTTCAGCCAGAGCGACCTGGACAAGCTACACCGCAGATCGTGGGGGTTCATTTTCCAGTCCTACAACCTCGTTGACGCCTTGACATCTGCCGATAACGTCAAGCTACCGGCCTTGTTCGACCGCAAACGCATGGACAATGCAACCGTCGAAGCTGCGCTCGGA…
"group_1219		hypothetical protein	48	39	38	64	55.814	62.1359	2.07287	0.316573	0.0188425	1	0.459813	6	5	2	0.21875	0.6875	UDP-N-acetylenolpyruvoylglucosamine reductase; AltName: UDP-N-acetylmuramate dehydrogenase	S	COG2014: COG4289 Uncharacterized protein	MKVSPLSPGLTRRICSGTVRHFLDHGVTSADILTMVWFHEFRPMAQSYSGVGSPYWAAKGMLGLALPPDHPVWTEPEEPIPVEASDIYRIIAVPGWMVSETCQDGIVRVLNIGTDGQDEGELVGEAPLYTSLGFSTATAPPQAGEWKLRSVANVVGLRDGQGQVSARSDQRVERCEYIGEVVVGQSSWLAHWVHDDVDEGAGYGARGIVEIGPKIVCAHACHRGVEVRCVWVEGALCSGVVLMAGWPTDPCDGPESYLEPVTFWSHRERLAGHRVTGLSKLTTVETLKTSLAGGGALYRIGRVRPMRASPTGECKRR*	ATGAAGGTTTCGCCCCTATCGCCGGGATTGACCAGGCGAATCTGCTCGGGGACAGTGCGCCATTTCCTCGATCACGGGGTCACCAGCGCTGACATCCTCACAATGGTATGGTTTCACGAGTTCCGACCGATGGCCCAATCTTATTCCGGAGTGGGATCCCCCTACTGGGCGGCAAAGGGAATGTTGGGACTGGCGTTACCGCCAGATCACCCGGTGTGGACCGAGCCCGAGGAGCCCATTCCGGTCGAGGCGAGTGATATTTATCGCATCATCGCTGTTCCCGGATGGATGGTCAGCGAAACTTGTCAGGACGGGATCGTGAGGGTTCTCAACATCGGTACCGATGGGCAGGACGAGGGAGAACTCGTTGGTGAGGCCCCGCTATACACGTCCCTAGGA…
"group_1220		hypothetical protein	48	39	38	64	55.814	62.1359	2.07287	0.316573	0.0188425	1	0.459813	6	5	2	0.21875	0.6875	Regulatory protein CII			MKPAMTRPCVVLSVLDRYKPMSFTVEAMERLGELAELQIDPDPQFHASA*	ATGAAACCAGCAATGACAAGACCCTGTGTGGTGCTGTCCGTTCTGGACCGGTACAAGCCGATGTCTTTCACTGTTGAGGCCATGGAGCGTCTTGGTGAGTTGGCGGAATTGCAGATAGACCCCGACCCGCAGTTCCATGCATCTGCGTAG
"group_1767	udk	Uridine kinase	48	39	38	64	55.814	62.1359	2.07287	0.316573	0.0188425	1	0.459813	6	5	2	0.21875	0.6875	Macrolide export ATP-binding/permease protein MacB	F	COG2014: COG0572 Uridine kinase	MPRFFARAESAYVPDTFPIDSAAVARTIILLAGPSGSGKSRLTHMADLPELRLDDFYRDHDEPGLPMVRDMVDWDDVSSWNLPVAVEALGELATTGHTVVPCYDISRSRADGNHVVEVGDARAVVAEGIFAPDLLEPCLQAGLNVLPIWLDRPRWLNFARRLVRDLRQHRKSPPVLIRRGLTLCQAEPALRSRAIVMGFQPMSMRRASTTVAALMG*	ATGCCCCGCTTTTTCGCAAGGGCCGAGTCGGCGTACGTTCCGGATACGTTCCCGATAGACTCGGCAGCCGTGGCGCGCACGATCATCCTATTGGCAGGACCCTCTGGATCCGGGAAATCCCGTCTCACTCATATGGCGGATTTACCCGAGCTACGCCTCGACGACTTCTACCGAGATCACGACGAACCCGGACTACCCATGGTGCGCGACATGGTCGACTGGGACGACGTCTCCTCCTGGAATCTTCCGGTCGCTGTCGAAGCCCTCGGAGAACTCGCCACCACAGGGCATACCGTCGTCCCTTGCTATGACATCTCACGGTCGCGAGCCGACGGCAACCACGTCGTCGAGGTTGGGGACGCACGGGCAGTCGTTGCGGAGGGAATTTTTGCCCCCGAC…
"group_2158		hypothetical protein	48	39	38	64	55.814	62.1359	2.07287	0.316573	0.0188425	1	0.459813	6	5	2	0.21875	0.6875	Lysine-specific demethylase 9;			MLKDAEVVVTAWEIGELTDLLDYTPRLQMVIHSGARSRMLLECRTTSEG*	ATGCTCAAGGATGCAGAGGTTGTTGTCACCGCATGGGAGATTGGCGAGCTCACTGATCTGCTGGATTACACGCCACGGTTGCAGATGGTGATTCACTCGGGGGCTCGGTCAAGGATGTTATTGGAATGCAGAACTACGAGCGAGGGGTGA
"acs_2		Acetyl-coenzyme A synthetase	48	39	38	64	55.814	62.1359	2.07287	0.316573	0.0188425	1	0.459813	6	5	2	0.21875	0.6875	Acetyl-coenzyme A synthetase;	I	COG2014: COG0365 Acyl-coenzyme A synthetase/AMP-(fatty) acid ligase	MCFGDAWVRKHDLSSLRVLGSVGESINPEAWRWFHDVVGDGTCPITDTWWQTETGMFQITTVPSMPLKPGAVGRPVFGQEAAVVDEEGHELPAGKEGFLVLKNPWPAMMRTLYKDPDRYLEAYWTKYPGVYLTGDSARIDDDGYIWIIGRADDVIKVSGHRIGTAEVESALIFHPAVAEAAAIGLPHEVKRNAIHMVVVLNHSFEPTKNLVSDIRGHVAETLSPIAKPDTIEFVDKLPKTRSGKIVRRVLKARVLGGDEGDLSTLED*	ATGTGCTTTGGCGACGCCTGGGTGCGCAAACACGATCTGTCCAGTTTGCGCGTACTCGGTTCGGTTGGCGAGTCCATCAACCCGGAGGCTTGGCGCTGGTTCCACGACGTGGTCGGTGACGGCACGTGTCCGATCACTGATACCTGGTGGCAGACCGAAACTGGCATGTTCCAGATCACCACTGTGCCGTCGATGCCGCTCAAACCAGGTGCCGTTGGGCGTCCGGTCTTTGGCCAGGAGGCTGCTGTTGTCGACGAGGAGGGCCATGAGCTCCCTGCAGGCAAAGAGGGCTTCCTCGTCCTCAAAAACCCGTGGCCGGCCATGATGCGCACCCTGTATAAGGATCCGGATCGATACCTCGAGGCGTACTGGACGAAGTACCCGGGTGTCTATCTCACC…
"fldH_1		Phenyllactate dehydrogenase	48	39	38	64	55.814	62.1359	2.07287	0.316573	0.0188425	1	0.459813	6	5	2	0.21875	0.6875	Glyoxylate/hydroxypyruvate reductase B	HR	COG2014: COG0111 Phosphoglycerate dehydrogenase or related dehydrogenase	MRTCDVVSLHSASTPRTYHMLGAEDFATMEDGAAFINTARGAICGQDALIAELQRDRINAIM*	ATGCGTACCTGCGACGTAGTCTCTTTGCACTCGGCGTCGACCCCGCGGACCTACCACATGCTGGGAGCCGAAGACTTTGCTACCATGGAAGATGGGGCCGCCTTCATTAATACCGCGCGGGGCGCCATCTGTGGCCAAGATGCTCTCATCGCCGAGCTCCAGCGTGACAGAATCAATGCCATCATGTGA
"group_654		Hyaluronate lyase	48	39	38	64	55.814	62.1359	2.07287	0.316573	0.0188425	1	0.459813	6	5	2	0.21875	0.6875	Hyaluronate lyase; AltName: Hyaluronidase;	R	COG2014: COG5492 Uncharacterized conserved protein YjdB, contains Ig-like domain	MFDIPYQVPSRRTFLSLSALSAIAIAASPEMPDAFASPDPDIWSALCEKWTDIITGRNAAKTADPRARAIIAKTDKRVATILTDLASSSSRTTVLLSANLQKEESSFITTTARAISSIACAWATPGSAYHAEPHVLSACIDALKDFCRLRYHPSQDEYGNWWDWEDGASRAIGDVMCILHDALPTDVMAAAAAGIDHFVPDPWYQQPESVKPTAHPTQPVISTGANRMDLTRAVICRSIATGDESKLRHAVQGLPDSWRTVAEGDGFRADGGFIQHSHVPYTGSYGDVLLSGLAMLLPLVAGTRFDITDSAQANLLSQVERGIVPVMYGGQILDCVRGRSISRIDEPAAMHGMSIARSMLLMANAIPAHRAELWRGTVHGWMTRNTFDHLSEPASLRDI…	ATGTTCGACATCCCGTATCAAGTCCCTTCGCGACGGACCTTCCTATCCTTGTCCGCACTATCAGCCATCGCGATTGCCGCTTCCCCTGAGATGCCCGATGCCTTCGCCTCACCAGATCCCGATATTTGGTCGGCACTGTGCGAAAAATGGACCGACATCATCACTGGACGCAACGCGGCCAAAACCGCTGATCCACGAGCTCGTGCGATCATCGCTAAGACCGACAAAAGGGTGGCCACAATCCTCACCGACCTCGCATCTAGCAGCAGTAGGACCACTGTCCTACTCTCCGCAAACCTGCAGAAGGAAGAATCCTCCTTCATTACCACAACCGCCCGTGCCATTAGTTCCATCGCGTGCGCCTGGGCCACTCCTGGTTCCGCTTACCATGCCGAACCT…
"group_466		hypothetical protein	37	27	49	76	43.0233	73.7864	2.12547	0.327455	0.0203558	1	0.494031	23	15	10	0.21004	0.677639	Fibrillin-2; Contains: Fibrillin-2 C-terminal peptide; Flags: Precursor	S	COG2014: COG4289 Uncharacterized protein	MSWRRGGPTASIPNPAGVGYARLSIGRQWSRHVHLLCCFASPNLGFGNTCPPQTLEQPVEWFQDVRSPQIPDNNWIWFQIIVETFLRGVG*	ATGAGCTGGCGTCGTGGTGGGCCAACGGCGTCGATCCCAAATCCAGCGGGCGTTGGTTACGCCCGTCTGAGCATCGGCAGGCAGTGGTCGAGGCATGTTCACTTGCTTTGTTGCTTCGCTTCGCCAAACCTTGGATTTGGGAACACTTGTCCCCCGCAGACGCTGGAACAGCCGGTCGAATGGTTTCAGGACGTACGAAGTCCTCAGATTCCCGACAACAATTGGATCTGGTTCCAGATTATCGTCGAGACTTTCCTGCGCGGAGTGGGATGA
"group_3076		hypothetical protein	21	42	65	61	24.4186	59.2233	0.469231	-0.328614	0.0203742	1	0.494031	4	1	4	0.125	0.625	N-acetyldiaminopimelate deacetylase	R	COG2014: COG1473 Metal-dependent amidase/aminoacylase/carboxypeptidase	MPAAAEFVLALQTMVARWFDVFDPVVVTSGHATVASTLRACPSQGRYRLLKLLSEVAVGVARAHGVTAEYI*	GTGCCAGCTGCAGCTGAGTTTGTGCTGGCTCTTCAGACGATGGTCGCTCGATGGTTCGATGTCTTCGACCCCGTTGTCGTCACCTCTGGACATGCCACTGTTGCGTCGACTCTGCGTGCTTGCCCTTCGCAGGGCCGTTACCGACTTCTCAAACTCCTCTCGGAGGTTGCTGTGGGAGTAGCCCGCGCCCACGGCGTCACTGCCGAGTACATCTAG
"group_3090		hypothetical protein	21	42	65	61	24.4186	59.2233	0.469231	-0.328614	0.0203742	1	0.494031	6	1	5	0.21875	0.21875	Phosphonates import ATP-binding protein PhnC 1	R	COG2014: COG0488 ATPase components of ABC transporters with duplicated ATPase domains	MVRLDVASVTYTLADGRPLLRDVSLAVSGGERVALIGANGAGKSTLLRIVTGELSPDSSTVTRDGSLGVMRQFVTCSTVGKLLLSVAQPAIRDAAAQLARSEAMVNKKGTTQSQLVYASAISEWGEVGGYDVEVLWDVCTVAALGVPFERCRHRSLSTLSSGEQKRARAGGAAAWPR*	ATGGTTCGTCTCGATGTCGCGTCGGTGACGTACACGCTGGCCGATGGTCGGCCGCTGCTGCGTGATGTCTCGTTGGCAGTGAGCGGGGGTGAGCGGGTCGCCCTGATCGGCGCGAACGGCGCCGGGAAAAGCACGCTGCTGCGGATCGTCACTGGCGAACTCTCACCGGACTCCAGCACGGTGACCCGTGACGGAAGCTTGGGTGTGATGCGCCAGTTCGTCACCTGCTCAACAGTCGGCAAACTCCTGCTGTCGGTCGCGCAGCCTGCGATCCGCGATGCTGCCGCACAGCTCGCACGCTCTGAAGCCATGGTGAACAAGAAGGGCACCACCCAGTCACAGCTGGTCTACGCCTCAGCAATCTCTGAATGGGGCGAGGTGGGCGGCTATGACGTCGAG…
"lysN_2		2-aminoadipate transaminase	22	43	64	60	25.5814	58.2524	0.479651	-0.319074	0.0217741	1	0.526859	6	2	5	0.21875	0.6875	Aromatic-amino-acid aminotransferase 1;	KE	COG2014: COG1167 DNA-binding transcriptional regulator, MocR family, contains an aminotransferase domain	MRLEDHVDLDEYFDTDGYFPAGLPILRAAIAERLTRDGVPTVPQQIVVTNGAQHASYLASQLLVSAGDTVLVEEPTYRGELAELRLMGARVKSVPLTAAGLALDLVDRGLRRAPAMFYCQTSIHNPTGLTMAPGYRKALAALLDHHGVPVVEDCCSYDLTTSGLPAPMLAGEMGDDLVLTIGTLSKLFWGGLRIGWLRASSTRIRQLIERRKAEDLASPISTQVVATNLMTHMGEARQERRALLQAGRGATCEVVSDVFLAWVWTASQSGTGLWVDTHNDSSALAEAAKRVGVRLAPGPGYSAYDGQRTMLRLPVWHEPESLEKALRMLRRAISDR*	GTGCGGCTAGAAGACCACGTCGACTTGGATGAGTATTTCGATACCGACGGATATTTCCCGGCTGGACTACCTATATTGCGTGCAGCCATCGCGGAACGGCTCACTCGAGATGGAGTTCCCACAGTCCCGCAGCAGATCGTTGTTACCAACGGCGCTCAGCATGCGAGTTATCTTGCCTCTCAGCTCCTGGTCTCGGCTGGTGACACCGTGTTGGTGGAGGAGCCGACATATCGGGGTGAGCTCGCAGAGCTGCGACTGATGGGCGCCCGTGTGAAGAGTGTCCCGCTGACTGCCGCAGGTCTGGCTCTTGATCTCGTTGACCGTGGTTTGCGACGTGCGCCAGCGATGTTCTATTGCCAGACGAGTATCCACAATCCGACTGGTTTGACGATGGCTCCC…
"group_3103		hypothetical protein	9	24	77	79	10.4651	76.699	0.38474	-0.414832	0.0220151	1	0.531566	18	5	15	0.00753784	0.0962524	Mitogen-activated protein kinase kinase kinase kinase 3; AltName: Germinal center kinase-related protein kinase;			MSSQTNRAGRLVLTTQQSVIPGTIADNIESLLDDEGNESSHDGKGARSHTCDSAGPIRLPDHVP*	ATGTCCTCCCAGACCAACCGGGCAGGACGCCTTGTCCTGACTACCCAGCAATCCGTCATCCCGGGAACTATCGCCGACAATATCGAGTCCCTCCTCGACGACGAAGGTAATGAATCCTCCCACGACGGCAAAGGCGCTCGGAGCCACACATGTGATTCAGCTGGGCCGATACGTCTCCCGGATCACGTCCCATGA
"group_1949		hypothetical protein	85	94	1	9	98.8372	8.73786	8.1383	0.910534	0.0230792	1	0.551444	3	2	1	1	1	Uncharacterized protein MT3502	S	COG2014: COG4544 Uncharacterized conserved protein	MIDVDALVSRGVDGLEVPNGHAIHPLLQPLFPGGLMPAVYRLDGASSVGLGLLTHGWCGVVGLPELSVEAARQWGVELSRLVLVPDPGNWLETVATLIEGLDVVLAVAPPPLPMTAGRRLTARLRSRGSTLVVLGPWPKPAARIDVRTIGWRGLGQGYGCLSAQELEVTVVRHHHNRSVRLVRTGAGVHSAKERADVC*	ATGATCGACGTCGACGCATTGGTGAGCCGTGGTGTCGATGGGTTAGAGGTGCCTAACGGCCATGCTATTCACCCGTTGCTTCAGCCGCTCTTTCCTGGTGGGCTTATGCCTGCGGTGTACCGATTAGACGGGGCGTCTTCGGTTGGGCTGGGATTGCTCACCCACGGCTGGTGTGGGGTGGTAGGCCTGCCCGAGTTGAGCGTCGAGGCGGCGCGGCAGTGGGGAGTCGAGCTGTCCCGGTTGGTGCTCGTGCCAGATCCAGGGAACTGGCTCGAGACGGTAGCTACCCTCATTGAGGGGCTCGATGTTGTCCTCGCTGTAGCTCCGCCACCGCTGCCGATGACAGCGGGAAGACGATTAACGGCTCGGTTGCGTTCCCGAGGTTCAACTCTGGTAGTG…
"group_2240		hypothetical protein	85	94	1	9	98.8372	8.73786	8.1383	0.910534	0.0230792	1	0.551444	3	2	1	1	1	AFP homolog 2; AltName: Novel interactor of JAZ			MTLLGHIAASEEGAGANNNDMNVKIGMPTDATKIAGVSGLRRSYPRCDVDATRCETPHQIVGTAMITDDRHSKIAGLGGYARFI*	ATGACATTGCTCGGCCACATCGCGGCCTCCGAGGAGGGTGCGGGGGCAAATAACAACGACATGAACGTCAAGATTGGCATGCCCACTGATGCGACGAAGATCGCGGGTGTTTCCGGGCTCAGGCGTTCTTACCCACGTTGTGATGTCGATGCGACGCGCTGTGAGACCCCGCACCAGATCGTCGGAACAGCCATGATCACTGACGACCGCCACTCGAAGATCGCAGGGCTCGGTGGCTACGCCCGCTTCATATAA
"group_2321		hypothetical protein	85	94	1	9	98.8372	8.73786	8.1383	0.910534	0.0230792	1	0.551444	2	2	1	0.5	1	Aspartate carbamoyltransferase; AltName: Aspartate transcarbamylase;			MHMVLSASATTGSGVQDTGIKFRRFNPSTEMLQSHKLGQELVIQYQLLMTILGF*	ATGCATATGGTTCTGTCGGCCTCGGCTACGACTGGCTCGGGTGTCCAGGACACCGGCATCAAGTTCAGACGATTCAACCCCAGCACTGAGATGCTTCAGTCACATAAGCTTGGACAGGAACTAGTTATTCAGTATCAGCTTTTGATGACGATCCTGGGATTCTGA
"group_2363		hypothetical protein	85	94	1	9	98.8372	8.73786	8.1383	0.910534	0.0230792	1	0.551444	3	2	1	1	1	Keratin-associated protein 5-2			MERITGAVAIRCGGTFALGGINPCSCVQPLCLSEGLQFKG*	ATGGAGCGCATCACGGGTGCCGTCGCGATTCGTTGTGGCGGCACCTTCGCGTTGGGCGGCATCAATCCATGCAGCTGTGTGCAACCTCTGTGTCTGAGCGAAGGCCTACAATTCAAGGGTTAA
"group_2029		hypothetical protein	1	9	85	94	1.16279	91.2621	0.122876	-0.910534	0.0230792	1	0.551444	3	1	2	1	1	Type 4 prepilin-like proteins leader peptide- processing enzyme; Includes: Leader peptidase; AltName: Prepilin peptidase; Includes: N-methyltransferase	NU	COG2014: COG1989 Prepilin signal peptidase PulO (type II secretory pathway) or related peptidase	MVTVFSAVGGPVAATVGVMTGLAEGTLILAFVTPRRYRYGDEADLPVRSRWWVPVWTVFACVSLAFSWWHAPAYMAIVLALVVPMVAACVVDADVQRLPDAITLTTAAVLAVALGILAAITSAWSAFGRSLGAGFLVFLVFFALALISGGGGMGMGDVKLSVSIGLMDGYLS*	ATGGTAACAGTGTTCAGTGCTGTGGGCGGACCGGTTGCCGCGACGGTGGGTGTGATGACCGGGTTGGCTGAGGGGACACTTATCCTGGCTTTCGTCACACCGAGGCGTTATCGGTACGGCGACGAGGCCGACCTTCCGGTGCGCAGCCGGTGGTGGGTACCCGTCTGGACGGTTTTCGCCTGCGTCAGTCTGGCTTTTTCGTGGTGGCATGCCCCGGCGTACATGGCAATCGTTCTGGCATTGGTAGTGCCAATGGTTGCGGCTTGCGTCGTTGATGCCGACGTCCAGCGACTGCCCGACGCTATTACCCTTACAACCGCTGCGGTGCTGGCCGTCGCTTTGGGGATCCTGGCGGCGATAACCTCAGCCTGGTCTGCTTTCGGACGTTCGCTGGGTGCG…
"group_9503		hypothetical protein	7	1	79	102	8.13953	99.0291	9.03797	0.956071	0.0242947	1	0.579277	5	5	1	0.0625	0.375	Sine oculis-binding protein homolog; AltName: Jackson circler protein 1			MKTSSRGNAAVHWPRTRWPCAHTDQRQDAVLRRNADDDSWRGASVGNPQGVEVSRPNTSRRESAPRSETSLATELLPGSTCRGIPVHRDRLRCRRKRPANRAASGGLGSIAPRSWRLRLAAQRTGAGSNSCRLVRLQGAAPSARARLPDRQPGRSCAGHKPLCFQRTRAHSCCAALISGLFEAAATTCFFADVRRRLTADEVGDFFSALLPGFSGAEAAGRTTRRGFRWSIRTAWPTAGGRTAIRNSSDSRRLPLPRPREPVTARRLRAVSGRCRRARLRNLRAVPRRNLDPGKPRTQFGRQLLPDRRSDPVSES*	ATGAAAACGTCGTCAAGGGGGAACGCCGCAGTTCATTGGCCCCGCACTCGCTGGCCTTGCGCTCATACTGATCAGCGTCAGGACGCTGTTCTGCGTAGAAACGCTGACGACGATTCTTGGCGCGGCGCTTCTGTTGGGAATCCCCAAGGTGTCGAGGTCAGTCGCCCCAACACTTCCCGACGCGAGTCCGCCCCGCGATCGGAAACGTCTCTGGCAACGGAGCTTCTTCCGGGATCCACGTGTCGTGGCATACCTGTTCACCGGGATCGTTTACGGTGTCGGCGTAAGCGCCCTGCAAATCGTGCTGCTTCAGGTGGTCTCGGTTCGATAGCCCCGCGATCCTGGCGCCTACGGCTGGCTGCTCAGCGCACAGGCGCTGGGAGCAACAGTTGTCGGCTT…
"group_2979		hypothetical protein	43	34	43	69	50	66.9903	2.02941	0.30737	0.0254794	1	0.606262	11	7	6	0.548828	1	Cell adhesion molecule 2; AltName: Immunoglobulin superfamily member 4D;			MPRTTSGGQGAPTWQTFLMPCQSGASDGRTSAHEELVVIDLVTAVVPNLPPDRIRTLPLDTVITLLHTTPTSAH*	ATGCCCCGCACCACAAGCGGAGGCCAAGGCGCACCCACTTGGCAGACCTTCCTGATGCCCTGCCAGTCCGGGGCTTCTGACGGCAGGACTTCTGCTCATGAGGAACTTGTCGTGATTGATCTTGTTACTGCTGTAGTGCCGAACCTGCCACCCGACCGCATCCGCACCCTCCCGCTTGACACCGTCATCACGCTGCTGCACACGACGCCGACTTCGGCACACTGA
"group_2350		hypothetical protein	42	67	44	36	48.8372	34.9515	0.51289	-0.289976	0.0274057	1	0.6391	10	6	7	0.34375	0.753906	Sulfite reductase [NADPH] hemoprotein beta- component 1;			MFDARCAVGESNRNALLTSVRSPLVDYRSTWWWITCLGFAGFDDGADHEGKAILIWCVSVLTMRGFFARNHRAGTVLAAGGS*	GTGTTCGACGCCCGTTGCGCAGTTGGTGAGTCGAATCGAAACGCATTGTTGACGTCAGTGAGAAGCCCCCTCGTCGATTATCGTTCTACATGGTGGTGGATAACGTGCCTCGGCTTCGCTGGTTTCGACGACGGTGCCGATCACGAAGGTAAGGCGATCCTGATATGGTGCGTGAGTGTCTTGACGATGCGGGGCTTCTTCGCCCGCAACCATCGTGCCGGGACCGTGCTCGCTGCGGGTGGATCATAA
"metQ		putative D-methionine-binding lipoprotein MetQ	42	67	44	36	48.8372	34.9515	0.51289	-0.289976	0.0274057	1	0.6391	7	4	5	0.453125	1	Probable D-methionine-binding lipoprotein MetQ; AltName: Outer membrane lipoprotein 1; Flags: Precursor	P	COG2014: COG1464 ABC-type metal ion transport system, periplasmic component/surface antigen	MSTPISSASAPEALPEKPGGRHTGLIIAAIIIVLAIMASIIFAVAKNTGRDSAADGKTTVKIGTTEAANDYWNVIKKKAAAEGINIDVVSFNDYTQPNVALSQGQIDLNAFQHLLFLADYDVKNNDNITALAATYVVPLNIYSKKYQRLSQLPAGATIAIPNDATNQGRALLVLQEAGLLKLRGNGSALSTPADVIANQSKVKVKAIDAAQTAASLEGVDGAVVNNNFATDAGLDRNKVLYHDDATGKSADPYLNIIAVKDADKDNPTYQKVAQLWSDPDVTKAIIKQSGGTAKIVSGHSKADLDKILSGLTTDIKKSNS*	ATGAGCACACCTATATCCTCGGCTTCCGCCCCTGAGGCGCTTCCCGAAAAACCCGGAGGACGCCACACCGGCCTCATCATCGCAGCAATCATCATCGTGCTTGCGATCATGGCCAGCATTATCTTCGCGGTAGCCAAGAACACGGGACGGGACTCCGCAGCCGATGGCAAGACGACCGTCAAGATCGGCACGACTGAGGCAGCCAACGATTACTGGAACGTCATCAAGAAAAAGGCCGCAGCTGAGGGCATCAATATCGACGTTGTCAGCTTTAACGACTACACCCAGCCTAACGTGGCGCTGTCCCAGGGACAGATAGACCTCAACGCCTTCCAGCACCTGCTCTTCCTGGCTGATTACGACGTCAAAAATAACGACAACATCACCGCGCTAGCTGCG…
"group_1156		hypothetical protein	41	66	45	37	47.6744	35.9223	0.510774	-0.291771	0.0274494	1	0.6391	5	3	4	0.375	1	Uncharacterized HTH-type transcriptional regulator YieP	K	COG2014: COG2186 DNA-binding transcriptional regulator, FadR family	MMDSSLAITVSNVLGARIVSGAVTPGTVMKLEELDSEFGVSRSVTREAVKLLEALHVVRARRRIGIVVTEESAWDVSSPAVIEWFLSGPRRDEVISWISELRSAVEPLAVELAAKRATREEVTTMALAVTGMIAAAADRDLDEYLRWDIDFHTVLLQASHNPLVASHVKIVAAVLEGRTRLMPFEPKQEAIGFHRSIADAVAAHDAKAAAAAMSQIVTEAHEAMSSSMHAASK*	ATGATGGATTCCTCTCTGGCCATCACGGTCTCAAACGTCTTAGGGGCACGAATTGTGAGTGGTGCCGTCACTCCTGGGACTGTCATGAAGCTTGAGGAACTTGACTCAGAATTTGGCGTCTCCCGGTCAGTGACAAGGGAAGCTGTCAAGCTCCTGGAAGCTCTCCATGTGGTGAGGGCTCGGCGTCGAATCGGCATTGTAGTCACTGAGGAATCGGCCTGGGACGTTAGCTCCCCGGCTGTCATTGAGTGGTTTTTGTCCGGGCCTAGACGGGACGAAGTGATCTCCTGGATTAGCGAGCTGCGGTCGGCTGTCGAACCGTTGGCCGTTGAACTGGCTGCTAAGCGAGCAACTCGTGAAGAGGTGACCACGATGGCTCTCGCAGTGACCGGGATGATT…
"udk		Uridine kinase	41	66	45	37	47.6744	35.9223	0.510774	-0.291771	0.0274494	1	0.6391	5	3	4	0.375	1	Lipoprotein-releasing system ATP-binding protein LolD 2	F	COG2014: COG0572 Uridine kinase	MSYGFSARAESAYVPYAFPIDSAAVARTIILLAGPSGSGKSHLTHMADLPELRLDDFYRDHDEPGLPVVRDMVDWDDVASWNLPVAVEALGELATTGHTVVPCYDISRSRADGNHVVEVGDAPAVIAEGIFAPDLLEPCLQAGLNVLPIWLDQPRWLNFARRLVRDLRQHRKSPPVLVRRGLALRRAEPALRSRAIVMGFQPMSMRRASATVAALMG*	ATGTCGTATGGCTTTTCCGCAAGGGCCGAATCGGCGTACGTTCCCTATGCGTTCCCGATAGACTCGGCAGCCGTGGCGCGCACGATCATCCTATTGGCAGGACCCTCTGGATCCGGGAAATCTCATCTCACTCATATGGCGGATTTACCCGAGCTACGCCTCGACGACTTCTACCGAGATCACGATGAACCCGGATTACCCGTGGTGCGCGACATGGTCGACTGGGACGACGTCGCCTCCTGGAATCTTCCGGTCGCCGTCGAAGCCCTCGGGGAACTCGCCACCACGGGACACACCGTCGTCCCTTGCTACGACATCTCACGGTCTCGAGCCGACGGCAACCACGTCGTCGAGGTTGGAGACGCACCGGCAGTCATTGCGGAGGGGATTTTTGCCCCC…
"group_2245		hypothetical protein	45	37	41	66	52.3256	64.0777	1.95781	0.291771	0.0274494	1	0.6391	6	5	3	0.21875	1	Uncharacterized membrane protein YvlC	KT	COG2014: COG1983 Phage shock protein PspC (stress-responsive transcriptional regulator)	MTKLIRPSEGRIIGGVCQGIANSLNLDPTVVRVVAALLILMAGSGPLIYLVLWAIIPDEGSGSSMVTDLADRTRSPHKPEGTQGSSAPFDPYKD*	ATGACCAAGCTCATACGCCCCAGCGAGGGGCGCATCATCGGCGGCGTCTGCCAAGGTATCGCTAACTCCCTCAATCTCGACCCCACCGTCGTCCGCGTCGTCGCGGCCCTCCTCATTCTCATGGCAGGTTCCGGACCGCTCATCTACCTCGTCCTATGGGCCATCATCCCCGACGAGGGCAGCGGATCGAGTATGGTGACAGACCTGGCCGACCGGACCCGTTCTCCGCACAAACCTGAAGGCACGCAAGGTTCCAGCGCCCCCTTCGACCCGTACAAGGATTGA
"group_2278		hypothetical protein	45	37	41	66	52.3256	64.0777	1.95781	0.291771	0.0274494	1	0.6391	6	5	3	0.21875	1	Ribonucleoside-diphosphate reductase large subunit;			MRVSMKPSARLWVCTTLSWVQAVTSWAFVNSRENTPPSRPMTSQVVAQIASFFNDLMVS*	ATGAGGGTGAGCATGAAGCCCAGCGCCAGGCTATGGGTGTGCACCACCTTGAGCTGGGTCCAGGCGGTGACGTCGTGGGCCTTCGTGAACTCGCGGGAGAACACTCCGCCGAGCAGGCCGATGACTAGCCAGGTGGTTGCGCAGATTGCAAGCTTCTTCAACGATCTCATGGTGTCATGA
"group_1227		hypothetical protein	40	65	46	38	46.5116	36.8932	0.508361	-0.293828	0.0275306	1	0.6391	7	4	6	0.125	1	Release factor glutamine methyltransferase;			MSTSNQSTTESKDAQAIKTEIFDLYSDITKPKSPHRTGRPGKNVAEQAVALGGVAVKYNKSIFDVCEMLHEKKIEQRTIERQNYNLFNRFRLQIGDLCDRFNSYYYNRAKTVDQKIFYDICSTYKQNARPTTSVTELRSCLCDTAARCNATPHAVWAAAEQYMSHSLRAVRNSLDYTKPNYWIRLLLSVIFITLMCLVCDLPRVIKSLSIIESIGFIIATALFTADFVFIFLPVTTQWLRVNKLSTKFLEVLFSVFSFLIVYQFQASKMTSASTPYLMVDIWLIVAIFIMWLITHNKANEVVSQQDHIRDLQDQLQTLRMSEPQQIVEPDTVGHAPKESSRLRLLGMVINPFQRPRF*	ATGAGCACCAGCAACCAAAGCACAACAGAATCCAAAGACGCTCAAGCAATAAAAACAGAAATATTCGATCTATACAGTGACATCACCAAGCCAAAATCACCCCATAGAACAGGCAGGCCGGGTAAAAATGTCGCCGAACAAGCAGTAGCATTGGGGGGAGTAGCCGTAAAATACAACAAAAGTATTTTTGATGTGTGCGAGATGCTACACGAAAAGAAAATAGAACAAAGAACGATAGAGCGACAGAACTATAATCTTTTTAATAGATTTCGTCTCCAAATAGGAGACCTCTGCGATAGATTTAACTCATATTACTACAATAGAGCCAAGACAGTAGATCAAAAGATATTCTACGATATATGCTCAACCTACAAGCAAAACGCCAGGCCAACAACAAGC…
"group_2204		hypothetical protein	46	38	40	65	53.4884	63.1068	1.96711	0.293828	0.0275306	1	0.6391	5	3	3	1	1	Energy-coupling factor transporter ATP-binding protein EcfA;	R	COG2014: COG0488 ATPase components of ABC transporters with duplicated ATPase domains	MGHLDVATVSYTLPDGRPLLRNVAFSLGTGEQVAVVGANGAGKSTLLRIVMGQLSPDSGIVTCDGNFGVMGQFITGRTVKELLLSVSPPEICVAAAQLARSEAMMNKKGTTQSQLVYASAISEWGEVGGYDVEVLWDVCTVAALGVPFERCRHRSLSTLSSGEQKRARAGGAAAWPR*	ATGGGTCATCTTGATGTTGCTACGGTGTCATACACGCTGCCTGACGGCCGACCATTGCTGCGTAACGTCGCGTTCAGCCTCGGAACGGGTGAGCAGGTAGCCGTCGTTGGCGCGAACGGCGCTGGCAAGAGCACGTTGCTGCGGATCGTCATGGGTCAACTGTCACCGGACTCGGGCATAGTGACTTGCGACGGTAACTTTGGCGTGATGGGTCAGTTCATCACGGGCCGGACAGTCAAGGAACTGCTACTGTCAGTCTCGCCACCGGAGATCTGCGTCGCAGCCGCACAGCTCGCACGCTCTGAAGCCATGATGAACAAGAAGGGCACCACCCAGTCACAGCTGGTCTACGCCTCAGCAATCTCTGAATGGGGCGAGGTGGGCGGCTATGACGTCGAG…
"metF		5,10-methylenetetrahydrofolate reductase	46	38	40	65	53.4884	63.1068	1.96711	0.293828	0.0275306	1	0.6391	4	4	2	0.125	1	5,10-methylenetetrahydrofolate reductase	E	COG2014: COG0685 5,10- methylenetetrahydrofolate reductase	MAPDFISVAYGANGSRCDRALRCTQHMVSTGLRTVGHLTCVAQSVADVEQMVADYAESRIDHILAIRGDMLGGAGQPWVAHPWGLPNATELVRLVKWVHPEACIGREGA*	ATGGCACCGGACTTCATTTCAGTGGCCTATGGAGCGAATGGGTCGCGGTGTGACCGCGCTTTGCGGTGCACCCAGCACATGGTGTCGACCGGTCTGCGTACCGTCGGTCATCTCACCTGCGTCGCCCAATCGGTAGCTGATGTGGAGCAGATGGTCGCTGATTACGCCGAGTCCAGGATCGACCACATCCTGGCTATTCGCGGTGACATGCTGGGTGGGGCGGGACAGCCTTGGGTGGCCCATCCCTGGGGGTTACCTAACGCTACTGAGCTTGTCCGCCTCGTCAAGTGGGTTCACCCAGAGGCATGCATCGGTAGAGAGGGTGCGTGA
"acs_1		Acetyl-coenzyme A synthetase	46	38	40	65	53.4884	63.1068	1.96711	0.293828	0.0275306	1	0.6391	4	4	2	0.125	1	Acetyl-coenzyme A synthetase;	I	COG2014: COG0365 Acyl-coenzyme A synthetase/AMP-(fatty) acid ligase	MKFSLAVENVIVVRNTKTEVSMDLTCDHWYDELCKLPIAKGKCETVQVVSEDPLFILYTSGSTGKPKAIVHTHGGYQVGTYITLKQCFDIKEEDRWWCTADPGWITDTPTSSTARCSTVPPSSCMRAVRRIHTPTAVAAH*	GTGAAGTTCTCCTTGGCCGTCGAGAACGTCATTGTGGTGCGCAATACGAAGACCGAGGTTTCGATGGACTTGACTTGTGACCACTGGTACGACGAGTTGTGCAAGCTGCCGATCGCTAAAGGCAAGTGCGAGACCGTCCAGGTGGTCTCAGAAGACCCACTGTTCATTCTGTACACCTCTGGATCCACCGGCAAGCCGAAGGCCATCGTTCATACCCATGGTGGCTACCAGGTTGGCACCTACATCACCCTCAAGCAGTGCTTCGACATTAAGGAAGAGGACCGCTGGTGGTGTACTGCTGATCCGGGCTGGATTACGGACACTCCTACCTCGTCTACGGCCCGCTGCTCAACGGTGCCACCGTCTTCATGCATGAGGGCGGTCCGACGTATCCATACC…
"group_1477		hypothetical protein	47	39	39	64	54.6512	62.1359	1.97765	0.296149	0.0276501	1	0.6391	6	5	2	0.21875	0.6875	Cellodextrinase A	G	COG2014: COG3934 Endo-1,4-beta-mannosidase	MKIGANYTPSQGWFHSWLDLDIDATRRDFEGIAQLGLDHVRLFPLWPLLQPNRGLVRPRALDDVVSVVRAAGEFDLEVTVDALNGHLSSYDFLPSWVITWHTSNLFTDPLVKAGQTDLISQLATRLREEPNATGMTVGNEFPQYAALAPGHHHPTRSECTVDDAQTWLETMLGTMRDQWPDGRFWFGFDDDLWFVDDHPFTPRHAVTQGSATTVHSWVFAQVGPRFGEGHPALTWFPRYLLELARAWSHDPERPLWLQEVGAPRTHVPDSSSAAFMTTTMASLTSTPGLEAITWWCSHDVSRDLLDFPELEYSLGLFTNDGKPKPEALALSDMLPDLHNAQPQHQLDEPLEFSANWDTGAGRSVCSPMGDLFAQWVDQAEQTGRAPRLALRPTPGLTDR…	ATGAAGATTGGCGCCAATTACACCCCGTCCCAAGGGTGGTTTCACAGCTGGCTTGACCTCGATATCGACGCCACCCGCCGTGACTTTGAAGGCATCGCCCAGCTCGGCCTCGATCATGTGCGCCTATTTCCGCTCTGGCCGTTGTTACAGCCTAACCGCGGTCTGGTCCGCCCACGGGCCCTCGATGACGTCGTCTCCGTCGTACGCGCGGCCGGCGAATTCGACCTTGAGGTTACCGTCGATGCCCTCAATGGACATCTGTCGAGTTACGACTTTCTGCCCTCCTGGGTGATCACATGGCACACGTCAAATCTCTTCACCGATCCGCTCGTCAAGGCTGGCCAGACCGACCTCATCAGCCAACTGGCAACTCGCCTGCGGGAGGAGCCGAACGCCACC…
"group_2160	srlB_1	PTS system glucitol/sorbitol-specific EIIA component	47	39	39	64	54.6512	62.1359	1.97765	0.296149	0.0276501	1	0.6391	6	5	2	0.21875	0.6875	PTS system glucitol/sorbitol-specific EIIA component; AltName: EIIA-Gut; AltName: EIII-Gut; AltName: Glucitol/sorbitol-specific phosphotransferase enzyme IIA component	G	COG2014: COG3731 Phosphotransferase system sorbitol-specific component IIA	MATTSSTLWNAVVLRIGKGAQDMLDTGVIVLFGEPVPDALSDICVVHNRGGRSPLTPQRELLPGDVLNFAGTRYTIDEVGEAATSNLSDLGHVALYFNSPDQSLLAGAIKVSGPPPQLPDQGVILTFEPSSDKG*	ATGGCGACTACGTCTAGCACATTGTGGAACGCCGTAGTGCTCCGCATCGGCAAAGGCGCCCAGGACATGTTGGATACCGGAGTCATCGTGCTGTTCGGAGAGCCCGTGCCCGATGCCTTGTCTGATATTTGCGTAGTTCACAATCGCGGTGGTCGTTCCCCGCTGACTCCTCAGCGCGAACTACTACCCGGAGATGTCCTCAACTTCGCTGGCACTCGCTACACCATCGATGAGGTCGGAGAAGCCGCAACCTCAAATCTCAGCGATCTCGGCCACGTCGCGTTGTATTTCAATTCCCCCGACCAATCTCTACTTGCTGGAGCTATCAAGGTGTCCGGGCCACCACCACAGCTACCGGATCAGGGAGTTATCCTCACTTTTGAGCCCTCGAGTGACAAG…
"group_2977		hypothetical protein	47	39	39	64	54.6512	62.1359	1.97765	0.296149	0.0276501	1	0.6391	9	7	3	0.179688	0.507812	Probable transposase for insertion sequence element ISRM3-like	X	COG2014: COG3328 Transposase (or an inactivated derivative)	MDDLVGRGSGNSHNSTFEPQLVKKRQRRLSDMDLILSLFVKGLTTGEIAAHFAEVHGTSVSKDTIS*	ATGGACGACCTCGTCGGCCGTGGCTCGGGCAATTCCCACAACAGCACCTTCGAGCCACAGCTGGTCAAGAAACGTCAACGCCGCTTGTCAGACATGGACCTGATCCTCAGCTTGTTCGTGAAGGGCCTGACCACTGGAGAGATCGCCGCGCACTTTGCCGAGGTGCATGGCACGTCGGTGTCGAAGGACACGATCAGTTAG
"group_747	qacA	Antiseptic resistance protein	47	39	39	64	54.6512	62.1359	1.97765	0.296149	0.0276501	1	0.6391	7	4	3	1	1	Uncharacterized MFS-type transporter MT1289	GEPR	COG2014: COG0477 MFS family permease	MSDASSAATAAQPFPGRWKALAILAAGLSLIILDGTIVGVALPTMISALNLNLTDAQWVNAIYNVIFAALLLGAGRLGDRIGRRTTFATGVVLFVGGSLLAATASGPGSLIASRTVQGVGGALVLPSTLSSVNSLFQGKDRAAAFGIWGAVMSGMAALGPLLGGVLTEYASWRWIFWVNLPLGLLVLAGIAAWVPQTRGKPADKGVDVDGVLTSAIGFGLLIFGLIEATTLGWWDKKETFKIFGWEWPASWSMSPVPWAIAIGLVFIMLFIAWEHHRAKVGRDALLDLTLFRVGTFSWGNLTAATVAIGEFSLTFVLPLFLVNSLGLSTVRTGIVLAAMALGAFFSGASARHLAARMGATGVVVLGLALEVIGVGLLAWVVGMQGSTWLSVLTLIVYGV…	GTGTCAGACGCCAGCTCCGCCGCCACTGCGGCCCAGCCCTTCCCCGGGCGCTGGAAAGCCCTCGCCATCCTCGCCGCAGGGCTCTCCCTCATCATCTTGGATGGCACAATCGTCGGTGTTGCCCTACCGACGATGATTTCGGCCCTCAACCTGAACCTCACCGACGCTCAGTGGGTCAACGCCATATACAACGTCATCTTCGCTGCTCTCCTACTCGGAGCCGGTCGCCTCGGCGACCGAATCGGGCGCCGCACCACCTTCGCGACTGGCGTGGTCCTCTTCGTCGGAGGGTCTCTGCTGGCCGCGACGGCGTCGGGCCCTGGCTCCCTCATCGCCTCGCGTACCGTCCAGGGTGTGGGAGGCGCGCTTGTGTTGCCGTCCACCCTGTCATCAGTGAAC…
"group_1475		hypothetical protein	48	40	38	63	55.814	61.165	1.98947	0.298738	0.0278088	1	0.6391	7	5	3	0.453125	1	Elastin; AltName: Tropoelastin; Flags: Precursor			MLVRTRFIWDSALFGRASLKSAKVNSSKGAKGVGMNGHGHVV*	ATGCTTGTGCGCACGAGGTTTATTTGGGACAGTGCCTTGTTCGGCCGGGCATCGTTGAAATCGGCTAAGGTCAACTCCTCCAAGGGTGCGAAAGGCGTCGGGATGAATGGTCATGGACACGTCGTGTGA
"group_1476		hypothetical protein	48	40	38	63	55.814	61.165	1.98947	0.298738	0.0278088	1	0.6391	7	5	3	0.453125	1	Chitinase 2; Flags: Precursor	G	COG2014: COG3469 Chitinase	MPTDHRIVAYHQTHGHGDTFVDLSPLGASAPLTHLIVAALHIADDGTVILNDHPVDDDYHTQLWDQLDAVRSRGVRVLAMVGGWAPGTMCKLDGESLSIYYPGLRDFLTQRHFDGIDIDVEQEMSLPGVCTLIERFRSDFDEDFEIVLAPVASALHGDANLSGFDYQELHQLRGDDIDFYNAQFYSGFGSLASPDDYISIVEHSIIPVNKIVTGMAGSPDAAQGFVDMATVSDTISTLCQRYPNFGGVDVWEYPLALPGAPDHPDQWVHVMHHAMSHR*	ATGCCAACCGATCACCGGATCGTGGCCTACCACCAGACCCATGGGCACGGCGACACCTTCGTCGATCTGTCCCCCCTGGGAGCGAGCGCCCCACTCACCCACCTCATCGTCGCGGCCTTGCACATTGCCGACGACGGCACCGTCATTCTCAATGATCATCCGGTTGACGACGACTACCACACCCAGTTGTGGGACCAGCTCGATGCGGTGAGATCGCGCGGTGTCCGCGTCCTCGCCATGGTCGGCGGCTGGGCCCCGGGCACGATGTGCAAACTCGACGGCGAATCATTGTCGATCTATTACCCCGGGCTACGAGATTTCCTAACGCAACGCCATTTCGACGGTATCGACATCGACGTCGAGCAAGAGATGTCCTTGCCCGGTGTGTGCACCCTCATC…
"oppD_3		Oligopeptide transport ATP-binding protein OppD	48	40	38	63	55.814	61.165	1.98947	0.298738	0.0278088	1	0.6391	6	5	2	0.21875	0.6875	Dipeptide transport ATP-binding protein DppD	EP	COG2014: COG0444 ABC-type dipeptide/oligopeptide/nickel transport system, ATPase component	MTAQSSSTQARHGMTTDNEVLLEVKGLCVDYVTESGNIRACDNVNFLLRRGEILGVTGESACGKSTLLNALGRLQRMPAATSAGQILFHDRNGSVTDLATLSEADLKPYRWTKIAVVMQSAMACLNPILKLSEQFIDVQRAHDPSLAEKDALTKSAELLEAVGISADRLSSFPFQLSGGMQQRALIALSLVCEPDLVLMDEPTTAVDVVMQRQILQEVLAAQKRLGFSIVFVTHDLSLLMEISDKIAIMYAGQIVEVGTPARFHSSARHPYTRGLRLAFPPLSEPLRRLEGIKGSPPDLLDLPTGCAFAPRCEFAMPICHQRIPELRTIDEGASACYLSNGELSDQELADQQKQATNHEEAIA*	ATGACCGCCCAGAGTTCTTCCACTCAAGCCAGGCACGGCATGACCACCGACAACGAAGTCCTGCTGGAGGTCAAGGGTCTGTGCGTCGATTACGTCACCGAGTCCGGAAACATCCGCGCCTGTGACAACGTCAACTTCCTCCTTCGACGCGGCGAAATCCTTGGCGTCACCGGTGAGTCGGCGTGTGGAAAGTCGACCCTGCTCAACGCACTCGGACGCCTGCAGCGGATGCCTGCCGCCACGAGCGCTGGCCAGATCCTCTTCCATGATCGCAACGGCAGCGTCACCGACCTGGCGACCCTGTCCGAAGCGGACCTCAAGCCGTATCGATGGACCAAGATCGCCGTCGTCATGCAGTCGGCAATGGCCTGCCTCAACCCCATCCTCAAACTGTCCGAG…
"group_1169		hypothetical protein	82	88	4	15	95.3488	14.5631	3.49432	0.543362	0.0287075	1	0.658431	4	3	3	0.625	0.625	Integrator complex subunit 3 homolog; AltName: SOSS complex subunit A homolog	NW	COG2014: COG3170 Tfp pilus assembly protein FimV	MPMLNVSRHMRRCLVLIIAPLLLLAGCAKFDTAMEIKDENHVHLKSTVGVSKSIASTSAGSLASEFSDCNNSKGSAGTGSDGTVEKFEDNSYIGCIIAGETTAADLNKEDGMQITFDKNKVSFKMTSDLFRDSGRSDRTPDASMFSDFKVSVTFPGKVLSHSGSSKVDGNTVTWTDPSDLFSSSGLTATSKRSNGIPIWVWIIVAVAVLAIVGVVVVILNKKKGQKAGQPENGGAPWTMQYPGDGQPQGQPQQWNGQLYQGDPYAQPPYQDPSYQDPRQQEPGQLWGNQPLGHVSGGATSASQTGQNPIPNQGSQPGQQPPSDPDDFWKNHGSY*	ATGCCCATGCTGAATGTTTCGCGTCATATGAGACGCTGTCTCGTTTTGATTATCGCGCCCCTCTTACTGCTTGCCGGGTGCGCAAAATTTGATACTGCCATGGAGATCAAGGATGAGAATCACGTCCACCTCAAAAGTACGGTTGGTGTCTCCAAGTCAATAGCCAGTACGTCGGCTGGCTCCCTCGCCTCTGAGTTTTCCGACTGCAACAACTCGAAGGGGTCCGCCGGTACCGGCTCGGACGGCACGGTCGAGAAGTTCGAGGACAATAGTTACATCGGGTGCATCATTGCCGGGGAGACCACCGCTGCTGATCTCAACAAAGAGGATGGCATGCAGATCACCTTCGACAAAAACAAGGTGTCTTTCAAGATGACCTCGGACTTGTTCCGCGATAGC…
"appA		Oligopeptide-binding protein AppA	48	41	38	62	55.814	60.1942	1.91014	0.281065	0.0295921	1	0.672634	7	5	3	0.453125	1	Uncharacterized protein y4wM; Flags: Precursor	E	COG2014: COG0747 ABC-type transport system, periplasmic component	MDPKPLSFPISLRSLLFTAGSVALTIPLLSACGSGDTDAKGSRSKKGTIAKDGVLTIGAAVSTSNVFPHNFNVFGGGDSAPGNAMFWETLFRISSKDGMKLVPNLAKEVKYTSGGKVATYKLRDDVTWNDGKPFTSKDVAFTYGFIFGPPGQSTEKDFKWLAKPIETPDKHTVVVTYNEPQYTEDIPLSLYFPIYPEHIYSKVDHQNYVDKNPVGTGPGKLKSFAGQLIEIDIRDDYWGKKPKGVKTIKLVPAGTAGNIQSQITQGKVDWAEGGDPGVITSFLPMDKDHNGYNYYADGSTRGIILSTHSLPTSDVAVRKALRASVDMGVVAKAGGVGYTVPSVTGLDPVIYANMLKPEFKKPMAPDVEAAKKFLKDAGWTVQNGNLCKDGKEYPLQLTI…	ATGGACCCGAAACCACTTAGTTTTCCAATTTCGCTGCGATCCTTGCTCTTCACCGCAGGGTCGGTTGCCCTCACCATTCCGCTGCTGAGCGCATGCGGCAGTGGTGACACTGACGCCAAGGGCAGCAGAAGCAAGAAGGGCACCATCGCCAAAGACGGCGTATTGACCATCGGCGCCGCAGTCTCGACCTCGAACGTCTTCCCCCACAACTTCAACGTGTTCGGCGGTGGTGATTCCGCTCCTGGCAACGCCATGTTCTGGGAGACCTTGTTCCGCATCTCCTCCAAGGACGGCATGAAGCTGGTGCCGAATCTCGCTAAGGAGGTCAAGTACACCAGCGGCGGCAAGGTCGCAACGTACAAGCTGCGCGACGACGTCACCTGGAATGACGGAAAGCCG…
"group_2203		hypothetical protein	48	41	38	62	55.814	60.1942	1.91014	0.281065	0.0295921	1	0.672634	7	5	3	0.453125	1	Uncharacterized protein PYRAB12460	C	COG2014: COG1853 NADH-FMN oxidoreductase RutF, flavin reductase (DIM6/NTAB) family	MQTDPFAILPLDKWKWHPSPLAGQIVYVLTSSASGELDLAPKSWVQMAGFNGPLLSLGCSKHHWTHNNIMTTGHYTVSFPTVEQTRCAGAIARTPRAERVAASGLTPVPSSTAGIPHLRECPAYCECELYREVALEGDEVLILGQIRCLAVHTDVIGLGPGEMYSRLAPGFFLEPGVTGTLALED*	GTGCAAACTGATCCGTTCGCCATCCTGCCGCTCGACAAGTGGAAGTGGCATCCCTCACCCCTTGCCGGACAGATCGTCTACGTGCTCACAAGCTCCGCATCGGGTGAACTCGACCTTGCACCCAAAAGCTGGGTTCAGATGGCAGGCTTCAACGGGCCGTTACTGAGCTTGGGATGCTCCAAGCACCATTGGACACACAACAACATCATGACCACGGGCCACTACACGGTGAGCTTCCCCACGGTCGAGCAGACGCGCTGCGCTGGGGCAATCGCACGGACTCCACGTGCCGAACGGGTCGCGGCGAGTGGTCTCACGCCAGTGCCGTCCTCCACAGCCGGAATCCCGCATCTGCGCGAATGCCCGGCTTACTGCGAATGCGAGCTGTACCGCGAAGTC…
"group_811		hypothetical protein	48	41	38	62	55.814	60.1942	1.91014	0.281065	0.0295921	1	0.672634	7	5	3	0.453125	1	Inner membrane ABC transporter permease protein YejE	EP	COG2014: COG1173 ABC-type dipeptide/oligopeptide/nickel transport system, permease component	MVKRFLGVGKVQVGLAIMLFFILVAILGQPFCTHVLHTSPYQVDYMTLGGTAPGGKHWLGTTSAGQDVLAWMLYGTRNSVVVGLASAVIGTVLTVVIGTWAGFSGGWIDRFLDGFILVFANIPTFAILFMIAGVMQNAGWLLVSLVIGCFEWSGGARQIRAQAMSLRGRDFTTALRTIGESQSHIVLSEVMPHLLGLISPMFLRLIAAGVNMQASLAFLGIGDPSMPSWGLMINWAMTQNALFRGLWWWFIPPGLALALIGFATTMINFGLDEVTNPTLSTKRMNLMRKFEKAKKLAAAKHPTHAEETAA*	ATGGTCAAAAGGTTCCTCGGAGTCGGGAAGGTGCAGGTCGGTCTCGCGATCATGCTCTTCTTCATCCTGGTCGCCATCCTCGGGCAGCCCTTCTGCACCCATGTGCTGCATACCAGCCCTTACCAGGTCGACTACATGACTCTGGGCGGTACAGCCCCCGGAGGCAAACACTGGCTGGGCACCACCAGCGCCGGACAGGACGTCCTGGCATGGATGCTGTACGGCACCCGAAACTCGGTGGTCGTCGGTCTAGCCTCCGCCGTCATCGGAACGGTCCTGACCGTCGTCATCGGGACCTGGGCCGGATTCTCCGGCGGCTGGATTGACCGCTTCCTCGATGGATTCATCCTGGTCTTCGCCAACATCCCGACCTTCGCCATCCTGTTCATGATCGCCGGT…
"group_1218		hypothetical protein	70	95	16	8	81.3953	7.76699	0.368421	-0.433656	0.0296206	1	0.672634	3	1	3	0.25	1	Protein Tex24; AltName: Testis-expressed protein 24; AltName: Testis-specific factor 1			MAEIRKHKPSSSPIARALEAAMGESIKPVVPGSRPDKGVEEPETKLESTPSVAAGSAQWGSFTVAMLPKSSD*	ATGGCCGAGATTCGCAAGCACAAGCCGTCGTCCAGCCCCATCGCCCGGGCCTTGGAGGCCGCAATGGGTGAATCCATCAAGCCGGTTGTCCCCGGATCGCGCCCCGACAAGGGCGTTGAGGAGCCGGAGACGAAGCTCGAGTCCACCCCATCGGTCGCCGCAGGTTCCGCCCAGTGGGGGTCCTTCACTGTGGCGATGCTGCCGAAGTCCTCAGATTGA
"group_3256		hypothetical protein	16	8	70	95	18.6047	92.233	2.71429	0.433656	0.0296206	1	0.672634	9	6	3	0.507812	0.507812	50S ribosomal protein L11			MALFPWSTQRVWSVALVWRLLRQGRLNGTIPQVQWVFRSEKDEVLVGDCKATWPSLGRRNCGVRTK*	ATGGCACTATTTCCGTGGAGTACGCAGCGTGTCTGGAGTGTGGCACTTGTCTGGCGGTTGCTGCGCCAGGGTCGCTTGAATGGCACTATCCCGCAGGTGCAATGGGTATTTCGTTCAGAGAAGGATGAAGTCCTTGTGGGCGACTGTAAAGCGACATGGCCGTCGCTCGGTAGGAGGAATTGTGGTGTCCGCACCAAATAG
"group_3105		hypothetical protein	22	42	64	61	25.5814	59.2233	0.499256	-0.301677	0.0314158	1	0.711988	5	2	4	0.375	1	Histone-lysine N-methyltransferase KMT5C; AltName: Lysine-specific methyltransferase 5C; AltName: Suppressor of variegation 4-20 homolog 2;			MLIVALTLSGNRDHPVMSHDNLVVGINEQQLGSRIIPPSPICLIIVPISMAAV*	GTGCTGATCGTCGCGCTCACCCTCAGTGGGAACCGCGACCACCCTGTCATGAGCCATGACAACCTTGTCGTAGGGATCAATGAGCAACAACTGGGCAGCCGGATCATCCCACCTAGCCCGATTTGCCTTATCATCGTTCCGATCAGCATGGCAGCGGTCTAA
"group_1529		hypothetical protein	23	44	63	59	26.7442	57.2816	0.489538	-0.310213	0.032173	1	0.719858	5	3	5	0.0625	1	Dipeptide and tripeptide permease A			MTTHKNTHEQQYRHAPLNGLIIGAVAGVAWVIVVLVDYVILEGLFIVSCTAELVVACVFPVTGWMTGLWGRRVFMCDDPKKRRRKAKIIGAVMATVTGMLMFVLATPLDAYTSWGVKESTAHLITLTICPLAGLFLGIIGTKPKDSNVSFVRDMSITAVIIVFVAAAVWLILNFAIALSFVKITF*	ATGACCACCCACAAAAACACACACGAACAGCAATACCGCCACGCACCCCTCAACGGCCTCATCATCGGAGCTGTAGCCGGGGTTGCGTGGGTGATTGTGGTCCTCGTAGACTATGTGATATTGGAAGGGCTCTTTATTGTCTCCTGCACGGCTGAACTTGTCGTAGCATGTGTTTTCCCTGTGACTGGGTGGATGACAGGCTTGTGGGGACGAAGAGTGTTTATGTGCGATGACCCGAAGAAGCGGAGACGCAAGGCTAAGATCATTGGCGCTGTCATGGCGACTGTTACTGGTATGCTCATGTTTGTCCTCGCAACACCCTTAGACGCTTACACCTCTTGGGGTGTCAAGGAGTCCACAGCCCACTTAATCACTCTAACGATATGCCCTCTTGCTGGC…
"group_2760		hypothetical protein	23	44	63	59	26.7442	57.2816	0.489538	-0.310213	0.032173	1	0.719858	7	3	6	0.125	1	LPS-assembly protein LptD; Flags: Precursor			MTSIVMLRVWGSIPIMTGPRVVLILALLRSALTVSIGRHSYFGWHIPLLSLYRSGSAQDRANKMKASPPEVGSRIGGDGLGHLRLNMAAGSCKRFSR*	ATGACATCGATCGTGATGCTGCGTGTGTGGGGATCCATCCCGATCATGACCGGACCTAGAGTGGTACTGATCCTTGCCCTCCTGCGTTCGGCGTTGACGGTGAGCATAGGAAGGCATAGCTACTTCGGGTGGCACATTCCTCTCTTGAGCCTCTACCGATCCGGCAGTGCCCAGGATCGCGCAAACAAAATGAAAGCCTCACCCCCCGAAGTGGGCAGCCGAATAGGAGGCGACGGTCTTGGGCACCTAAGACTCAACATGGCCGCCGGATCCTGCAAGAGATTCTCTAGGTAG
"group_3091		hypothetical protein	23	44	63	59	26.7442	57.2816	0.489538	-0.310213	0.032173	1	0.719858	8	4	7	0.0703125	1	Mediator of RNA polymerase II transcription subunit 13; AltName: Mediator complex subunit 13; AltName: Protein SCA1; AltName: Suppressor of RNA polymerase B SSN2	L	COG2014: COG0507 ATP-dependent exoDNAse (exonuclease V), alpha subunit, helicase superfamily I	MISNKARTVLDGKWRSLDGRSMHAAVLALSELHEAVFADHMTRTFGVT*	GTGATCAGCAACAAGGCCCGCACGGTCCTGGATGGGAAGTGGCGGAGTTTGGATGGGCGTTCGATGCATGCCGCGGTCTTGGCGCTGTCGGAGCTGCACGAGGCCGTGTTCGCCGATCACATGACCCGCACGTTCGGTGTGACGTAG
"group_3339		hypothetical protein	0	6	86	97	0	94.1748	0		0.0325178	1	0.719858	6	0	6	0.03125	0.03125	Uncharacterized protein C12orf81; Flags: Precursor			MDQRGNRGKNVLGCRGIEGAGRFVEDKDARLGSQNGGDGHPLLLTAREAQQGPAAQIGNPHEVQDFLDPLAHHGRRNAQLLHAVGDLVLHGIGNKPGNRVLSDDTYDVGQFAGAVCAGVAPGNRYGAIEAPAAEVWDDPVEGPQQG*	ATGGACCAGCGTGGTAATAGAGGCAAGAACGTCCTGGGCTGCCGTGGGATCGAGGGCGCTGGTCGGTTCGTCGAGGACAAGGATGCGAGGCTGGGCAGCCAGAACGGCGGCGATGGCCACCCGCTGTTGCTGACCGCCAGAGAGGCTCAGCAAGGCCCTGCGGCGCAGATCGGCAATCCCCATGAGGTCCAGGATTTCCTCGACCCTCTTGCGCATCACGGACGGCGAAATGCCCAGCTGCTCCATGCCGTAGGCGATCTCGTCCTCCACGGTATCGGTAACAAACCCGGCAACCGGGTTCTGTCCGACGACACCTACGACGTCGGCCAGTTCGCGGGGGCGGTGTGTGCGGGTGTCGCGCCCGGCAACCGTTACGGTGCCATCGAGGCGCCCGCCGCT…
"group_3391		hypothetical protein	0	6	86	97	0	94.1748	0		0.0325178	1	0.719858	5	0	5	0.0625	0.0625	Uncharacterized protein TP_0415			MGLALEPERIPLFLRRRDSLVRVEAVERQPAAPPPSPLVLASVFRSHLLNRVADQIVGADRGELMYIPGYQRPCYRHMSIEMGTLRFLVSLCIRGQDVAWLFMTPTLHASFLG*	GTGGGTTTGGCCTTGGAACCTGAGCGCATTCCCCTGTTCCTTAGGCGGCGGGACTCGCTGGTCAGGGTCGAGGCGGTGGAGCGGCAGCCGGCCGCGCCACCGCCTTCACCGTTGGTTCTTGCGTCTGTGTTTCGCAGCCATCTGCTCAATCGAGTCGCGGACCAAATCGTCGGCGCTGACCGGGGAGAACTAATGTACATTCCCGGTTACCAGCGCCCCTGTTATAGACATATGTCAATAGAAATGGGAACTCTCAGATTTTTGGTGAGTTTATGTATTCGAGGCCAGGATGTGGCGTGGCTATTCATGACCCCGACGCTCCATGCATCATTCCTCGGCTGA
"group_8765		hypothetical protein	0	6	86	97	0	94.1748	0		0.0325178	1	0.719858	1	0	1	1	1	Histone-lysine N-methyltransferase SETD2; AltName: HIF-1; AltName: Huntingtin yeast partner B; AltName: Huntingtin-interacting protein 1;			MGFADDSQRHRHIPRHHTRPSTSQECPQQLPCHEQSLSRRRYHVRYHVAALTQRTSSTISNVYNTCVHTGFHQPYPPPPAQKFTALDIPGPRNSLITNPSTPCSHMLQAWSDRTLTCPGQPQLHVPRETHLHRFLVLSIYSNIYIFLFNRDTAPKPHLPTTSHPRGNSPNRGRGDKQT*	ATGGGATTTGCTGATGATTCTCAACGGCACCGCCATATCCCTCGACATCACACACGTCCCTCGACATCACAGGAATGTCCACAACAGCTCCCATGCCACGAGCAATCACTATCACGTCGCCGTTATCACGTCCGATATCACGTCGCCGCACTCACACAACGTACGAGCTCAACAATCTCAAACGTTTACAACACTTGCGTACACACAGGATTTCACCAGCCCTACCCGCCTCCGCCAGCACAGAAATTCACAGCGTTGGACATCCCCGGTCCACGAAACAGCCTCATTACCAACCCTTCGACACCATGTAGCCACATGCTTCAGGCCTGGTCAGACCGAACTCTCACATGTCCCGGTCAGCCCCAACTTCACGTTCCACGTGAAACACATCTTCATCGA…
"group_8830	rpmE2	50S ribosomal protein L31 type B	0	6	86	97	0	94.1748	0		0.0325178	1	0.719858	1	0	1	1	1	50S ribosomal protein L31 type B	J	COG2014: COG0254 Ribosomal protein L31	MKQGIHPDYHPVVFRDISADMAFLTRSTVTSSTEIEWQDGNTYPVIDVDITSASHPLLYRQGQDCRHRRTS*	ATGAAGCAAGGCATCCACCCCGACTACCACCCGGTGGTCTTCAGGGACATCTCGGCGGACATGGCTTTTCTGACGAGGTCAACGGTCACCAGTTCCACCGAGATCGAGTGGCAGGACGGCAATACTTACCCCGTCATCGACGTTGACATCACTTCGGCCAGCCACCCCCTTCTATACAGGCAAGGCCAAGATTGTCGACACCGCCGGACGAGTTGA
"group_8844		hypothetical protein	0	6	86	97	0	94.1748	0		0.0325178	1	0.719858	1	0	1	1	1	Chromosomal replication initiator protein DnaA			MRMDPSHVVNTDRDRTSSCEGMDRQSYLGEAIPGRSPRPERIPFVHTQQLQF*	GTGAGGATGGATCCTAGTCATGTGGTGAACACCGACCGCGATAGGACCTCTAGTTGTGAGGGGATGGACCGGCAGAGCTACCTCGGTGAAGCGATTCCCGGGAGGTCACCACGCCCGGAGCGCATCCCGTTCGTTCACACGCAGCAGTTACAGTTTTGA
"group_8907		hypothetical protein	0	6	86	97	0	94.1748	0		0.0325178	1	0.719858	1	0	1	1	1	Succinate--CoA ligase [ADP-forming] subunit alpha; AltName: Succinyl-CoA synthetase subunit alpha;			MESSPFRCYTTSLKDDVFPNDTGVRITVVNTPTPVCKDAFVHKKYMQISNREVCRQGIPQPCQC*	ATGGAGTCATCACCCTTTCGCTGCTACACGACCAGCCTAAAGGATGATGTTTTCCCCAACGACACCGGGGTCAGGATAACCGTCGTGAATACCCCGACCCCGGTGTGCAAAGATGCCTTCGTGCATAAAAAGTATATGCAGATCAGCAACCGAGAAGTCTGCCGCCAAGGTATTCCTCAACCTTGTCAATGCTGA
"group_9000		hypothetical protein	0	6	86	97	0	94.1748	0		0.0325178	1	0.719858	1	0	1	1	1	Mas-related G-protein coupled receptor member H; AltName: G-protein coupled receptor 90			MCLSDDLPHRCGSGFGVMSSYGVSNAAMESYGFLFGLKGHETGAPL*	ATGTGCCTCAGTGACGATCTGCCTCATCGCTGCGGCAGCGGCTTTGGCGTCATGAGCAGCTACGGCGTCAGCAATGCTGCGATGGAATCCTATGGCTTCCTGTTTGGGCTCAAAGGGCATGAGACGGGTGCGCCCCTCTAA
"group_9022		hypothetical protein	0	6	86	97	0	94.1748	0		0.0325178	1	0.719858	1	0	1	1	1	Set1/Ash2 histone methyltransferase complex subunit ASH2; AltName: Absent, small, or homeotic discs protein 2			MQYMVSTRSVATPAINIATPPPTDLLTDSIMWLPLWMIDETYDLTQLGAHVEIVLSIEDAEGGIRTTNRIYAAEPNVAAALTPFGFSYDDTTRTATRKATISHVLTALEKVDEATGIRWLNAQPDLHRIQLSEFFNTPQWANTLTTGWLINRNDDSDNGIYYDNTTNTWEIF*	ATGCAGTACATGGTTTCAACCCGGTCTGTCGCTACCCCGGCTATCAACATCGCTACGCCTCCCCCTACTGATCTCTTAACCGACTCAATCATGTGGCTTCCCCTTTGGATGATTGACGAGACCTACGACCTGACTCAGCTTGGTGCCCACGTCGAGATCGTGCTGAGCATCGAGGACGCTGAAGGCGGAATTCGCACCACCAACCGCATCTACGCTGCCGAGCCGAACGTGGCAGCCGCACTAACACCATTCGGCTTCTCCTATGACGACACCACACGCACCGCTACCCGGAAAGCCACGATCAGCCACGTGCTGACAGCGCTAGAAAAGGTCGACGAAGCAACCGGAATCCGTTGGCTCAACGCCCAACCCGATCTACACCGCATCCAACTCTCCGAA…
"group_9023		hypothetical protein	0	6	86	97	0	94.1748	0		0.0325178	1	0.719858	1	0	1	1	1	BUD13 homolog			MTRFQPSSAVAYHRLTRHAQTLNVLGMTGGEFLMSHLSRKRRDRSPDAFNGERKSHRDPPQALSPRCCRHHRPHLRYQRCCTGRHWLGRTRSKYADDVHDRGRQCAVCLLQLRQSAHRRGTRPVGEGHRREGARVGPRCRQWHQRLDLPALPHRGERPPGALRLRSSSRHYDRRCPG*	ATGACGCGGTTCCAGCCCTCGTCGGCGGTGGCCTATCACCGGTTGACGCGACACGCTCAAACCCTCAACGTCCTTGGGATGACCGGTGGTGAATTCCTAATGTCCCACCTGTCCCGGAAACGCCGGGATCGAAGCCCCGATGCCTTTAATGGCGAGAGGAAGTCACACCGTGATCCGCCCCAAGCGCTCAGTCCGAGGTGCTGCCGCCACCATCGCCCTCACCTCCGGTATCAGCGTTGTTGCACCGGCCGTCATTGGCTCGGTCGCACACGCAGCAAATACGCAGACGATGTACACGACCGCGGACGTCAATGTGCGGTCTGCCTCCTCCAACTCCGGCAAAGTGCTCACCGTCGCGGCACGCGGCCAGTCGGTGAGGGTCACCGGCGAGAAGGTGCG…
"group_2648		hypothetical protein	3	13	83	90	3.48837	87.3786	0.250232	-0.601658	0.0339758	1	0.748256	5	1	5	0.0625	0.375	Probable beta-galactosidase B; AltName: Lactase B; Flags: Precursor			MIDDGKKRTSVAAPHRNSEILTPDTKKPPASVRVALDTPPGVGWGVLRLPLRFPRNRLLRNIALTQTLEEADEHTTVMALRGLPGCGPLPNKGGVEECVTSVTVDLTRGFTNHSRTTVTATMTPRDAIGHP*	ATGATTGACGATGGCAAGAAAAGAACCAGCGTGGCGGCCCCACATCGTAACAGTGAGATTCTGACTCCAGACACAAAGAAGCCCCCGGCTTCAGTCCGCGTCGCGCTGGACACCCCACCGGGGGTCGGGTGGGGTGTCCTCAGACTCCCACTCCGTTTTCCTAGGAATAGGCTATTACGCAACATCGCGCTAACACAAACCTTGGAAGAAGCCGATGAACACACGACTGTTATGGCGCTTAGAGGACTACCAGGCTGCGGACCTCTACCAAATAAGGGGGGTGTGGAGGAGTGTGTCACCAGTGTCACAGTGGATTTGACTAGGGGATTCACGAACCATTCCAGGACGACGGTCACGGCCACTATGACGCCGCGAGACGCTATCGGGCACCCGTAA
"group_3177		hypothetical protein	31	22	55	81	36.0465	78.6408	2.07521	0.317061	0.0341431	1	0.748256	22	16	13	0.0524788	0.523467	DNA translocase FtsK			MRMRVLRGHEPGVELWSCAIKWHAIGTMRSGYVAGVIGSDSRVAREVLAIMVIGSAVAAAATTARTDLRSLVDLRNATPYR*	ATGCGAATGCGAGTACTGCGAGGCCACGAGCCAGGTGTAGAACTGTGGTCCTGTGCCATTAAATGGCACGCCATCGGGACTATGCGGAGCGGCTACGTCGCCGGGGTGATCGGGAGTGATTCCCGAGTAGCCCGCGAGGTACTGGCCATCATGGTCATCGGTAGCGCAGTCGCGGCGGCCGCGACGACAGCGAGGACCGACCTGCGTAGCTTGGTAGATCTCAGGAATGCCACTCCTTATCGATAA
"group_1635		hypothetical protein	69	94	17	9	80.2326	8.73786	0.388611	-0.410485	0.034389	1	0.748256	3	1	3	0.25	1	Short transient receptor potential channel 2;	S	COG2014: COG1302 Uncharacterized conserved protein YloU, alkaline shock protein (Asp23) family	MKGRANRTRLAVVGIIGLVVVAWFMLVRFNVVSSWGWRQPKPDAPIVDVPKAWRTDYASWALLIVGILVAVIGLVWLLRQFSSSNRAHTYGMSHEADHGSTVLSTDALGRAVEEQIEEFPGVSSASVRFFGARVAPEMMVQIDIDDRADVRKLVDRLESEVARDVEATLDAKLVRFGTKLRTGPHVTGMGVSHVGVTEVPNIDDSGDSLPANPMPKSTFLQEKSDRAKPRTREGKVLA*	ATGAAGGGCCGCGCAAATAGAACACGACTCGCCGTCGTCGGGATCATCGGTCTGGTAGTGGTTGCGTGGTTCATGCTGGTGCGGTTCAACGTCGTCTCGTCGTGGGGATGGCGGCAGCCCAAACCCGACGCCCCTATCGTCGACGTGCCGAAGGCATGGCGAACTGACTACGCATCATGGGCTCTGCTCATTGTCGGGATCTTAGTCGCGGTGATTGGGTTGGTCTGGCTGCTTCGTCAGTTCTCGTCGAGCAATCGGGCCCACACCTACGGCATGAGCCACGAGGCGGACCACGGCTCAACAGTGCTGTCCACAGACGCTCTGGGAAGGGCCGTTGAGGAGCAGATCGAGGAGTTCCCCGGAGTCAGTAGCGCTAGCGTGAGATTCTTTGGAGCCCGT…
"metB		Cystathionine gamma-synthase	17	9	69	94	19.7674	91.2621	2.57327	0.410485	0.034389	1	0.748256	3	3	1	0.25	1	Cystathionine gamma-synthase;	E	COG2014: COG0626 Cystathionine beta- lyase/cystathionine gamma-synthase	MPTSTTMQGLTTGLCSDHDHSSVIPPAFLFSNYFYDTSGECPPFDYGRGGNPTRALLADALTTLEGSAGAVVTSSGMSAVILVLQAFVPIGGHIVAPHDCYGGT*	ATGCCGACGTCCACCACTATGCAGGGACTGACGACCGGGTTGTGTTCAGACCATGACCACTCCAGCGTCATCCCGCCAGCCTTCCTCTTCTCGAATTATTTCTACGACACTTCCGGGGAATGCCCGCCCTTTGACTACGGGCGAGGAGGCAATCCAACCCGGGCGTTGCTCGCCGACGCTTTGACGACCCTTGAAGGTAGCGCAGGAGCTGTCGTCACCTCATCAGGAATGTCGGCGGTAATTCTGGTGCTGCAAGCCTTCGTACCGATTGGCGGCCACATCGTCGCTCCGCACGACTGTTACGGCGGCACCTGA
"group_3189		hypothetical protein	17	9	69	94	19.7674	91.2621	2.57327	0.410485	0.034389	1	0.748256	3	3	1	0.25	1	Short transient receptor potential channel 2;			MRGRANRTRLAIVGIIGLLVVAWFMLVRFNVASSWGWRQPKPDAPIIDVPKVWRTDYASWALLIIGVLAAVIGLIWLLRQFSSSNRARTYGISHETDHGSTVLSTDALGRAIEEQIEEFPGVSSASVKFFGARVAPEMMVQIDIDDRTDVRKLVDRLESEVARDVETTLDTKLVRFGTKLRTGAHVAGMGVSHVGVTEVPNVDDSEDSLPASLMPKPTFLKEKSDRAKPRTREGKMLA*	ATGAGGGGCCGCGCAAATAGAACACGACTCGCCATCGTCGGGATCATCGGTCTGTTGGTGGTTGCGTGGTTCATGCTGGTGCGGTTTAACGTCGCCTCGTCATGGGGATGGCGGCAGCCCAAACCCGATGCTCCTATCATCGACGTGCCGAAGGTATGGCGAACTGACTACGCATCGTGGGCCTTGCTTATCATCGGCGTTCTAGCCGCGGTGATCGGTTTGATTTGGCTGCTGCGCCAGTTTTCGTCGAGCAATCGGGCCCGCACCTACGGCATTAGCCACGAGACGGATCATGGCTCAACGGTGCTGTCCACCGATGCCCTGGGAAGGGCTATCGAGGAGCAGATCGAGGAGTTCCCTGGCGTTAGCAGCGCCAGCGTGAAGTTCTTCGGGGCCCGC…
"group_3190		hypothetical protein	17	9	69	94	19.7674	91.2621	2.57327	0.410485	0.034389	1	0.748256	3	3	1	0.25	1	Replicase polyprotein 1ab; AltName: ORF1ab polyprotein; Contains: Nsp1; Contains: Nsp1-alpha papain- like cysteine proteinase; AltName: PCP1-alpha; Contains: Nsp1-beta papain-like cysteine proteinase; AltName: PCP1- beta; Contains: Nsp2 cysteine proteinase; AltName: CP2;	S	COG2014: COG1302 Uncharacterized conserved protein YloU, alkaline shock protein (Asp23) family	MSRQYMSPPLIRRPSRTVPVTILAVLLVAAGVVAIIAAIQRLQHGSLPGWLAWGRGHMTTVTWLNSTALTVAIVIGVIALLLLIWALKPGRTSGVLLEPGEGAPDNREVVMDNSDLTGWLSRWLDEEDGVASSAVKRRVNTLRVDVETAVKDPEVMREQLMTRIADRVDSLGLKQPPKVKVRLR*	ATGAGTAGGCAATACATGTCCCCGCCTCTCATTCGTCGCCCTTCCCGGACGGTTCCGGTGACGATTCTTGCCGTCTTGCTCGTGGCAGCCGGGGTGGTGGCCATCATTGCTGCCATTCAACGACTCCAGCACGGATCCTTGCCGGGATGGTTGGCCTGGGGGCGTGGTCACATGACCACCGTGACATGGCTGAACAGCACTGCTCTGACAGTGGCCATTGTTATCGGCGTCATTGCGCTGCTGTTGCTGATCTGGGCCTTGAAACCTGGGCGGACCTCCGGGGTGCTTCTCGAACCGGGCGAGGGTGCTCCTGACAATCGGGAGGTCGTCATGGACAACTCTGACCTGACAGGTTGGTTGTCTCGCTGGCTTGACGAGGAAGACGGTGTCGCGTCGTCA…
"group_3191		hypothetical protein	17	9	69	94	19.7674	91.2621	2.57327	0.410485	0.034389	1	0.748256	3	3	1	0.25	1	ATP-dependent helicase/nuclease subunit A; AltName: ATP-dependent helicase/nuclease AddA	S	COG2014: COG1302 Uncharacterized conserved protein YloU, alkaline shock protein (Asp23) family	MSAGTTRVRSVPSLAVHNREKASRGALTVTTAVVEKIAARVAAQSEGFGAPISSFFGSGSRADFDRGPKVSAVLTGRTADLEVEVAIGYPAPVQAQCDDLRARLTEQVPKLSGVDIGTIDILVSRVVSKTLTTKELT*	ATGTCCGCCGGCACCACACGCGTACGTTCGGTGCCCTCGCTGGCGGTCCACAACCGTGAGAAGGCTAGTCGTGGAGCCCTGACAGTCACCACAGCGGTTGTCGAGAAGATCGCCGCTCGCGTGGCGGCTCAGAGTGAGGGTTTCGGGGCTCCCATCTCGTCTTTCTTCGGGTCAGGATCGCGTGCCGACTTCGACCGAGGTCCGAAGGTTAGCGCGGTCCTCACCGGTCGTACGGCTGATCTTGAGGTGGAGGTTGCCATTGGCTACCCCGCCCCCGTCCAGGCTCAGTGTGACGATCTTCGAGCCCGATTGACCGAGCAGGTGCCGAAACTGTCCGGTGTGGATATCGGCACGATCGACATCCTGGTAAGCCGGGTCGTCAGTAAGACTTTGACGACG…
"group_3192		Alkaline shock protein 23	17	9	69	94	19.7674	91.2621	2.57327	0.410485	0.034389	1	0.748256	3	3	1	0.25	1	Alkaline shock protein 23 [Staphylococcus saprophyticus subsp. saprophyticus ATCC 15305	S	COG2014: COG1302 Uncharacterized conserved protein YloU, alkaline shock protein (Asp23) family	MADNNTASAKTDSTKSDAAKTENLLETRSKEKETLPPSPLHTDHGSTLIAEQVVQKIAGIACREVPGVHAMGSAGRRMLSSITDRIPGSTTNVSNGVQVEKGERQCAIDLSVVIEYGYSVVEVANKLRETIIDAVEYGTGLEVVEVNVQVTDVYIQGEDDDDEQHAQAANQHKNTELS*	ATGGCTGACAACAATACCGCCTCCGCGAAGACCGACTCCACCAAGTCCGACGCCGCAAAGACCGAGAACCTGCTGGAGACGAGGTCCAAGGAGAAGGAGACCCTACCCCCCTCCCCTTTGCACACCGATCACGGCTCGACCCTTATCGCTGAGCAGGTCGTCCAGAAGATCGCTGGCATCGCCTGTCGTGAGGTCCCTGGCGTGCACGCTATGGGCTCGGCTGGGCGCCGTATGCTCAGCTCCATCACCGATCGCATCCCCGGATCGACCACCAATGTGTCGAACGGAGTCCAGGTCGAGAAAGGTGAGCGCCAGTGTGCTATCGATCTATCGGTGGTTATTGAATACGGCTACTCGGTCGTTGAGGTCGCCAATAAACTTCGCGAAACCATCATTGAC…
"group_3223		hypothetical protein	17	9	69	94	19.7674	91.2621	2.57327	0.410485	0.034389	1	0.748256	5	5	1	0.0625	0.375	Tectonin beta-propeller repeat-containing protein 1	I	COG2014: COG1075 Triacylglycerol esterase/lipase EstA, alpha/beta hydrolase fold	MGYSGITPDHPGDVAAPHSPDGVPFNGTGPQFYTWLVASQYSHSHAGANLKGVNDVTCRPALVTCPVTLIDTCEDAFATWSYYAPQLKLAGLFLFTLNHNIPDPPREWAAIAGDIRSTAAFLAYYVNKYWPRPVEHTHECLTV*	GTGGGCTACTCGGGAATCACTCCCGATCACCCCGGCGACGTAGCCGCTCCGCATAGTCCCGATGGTGTGCCGTTTAATGGCACAGGACCACAATTCTACACCTGGCTCGTGGCCTCACAGTACTCGCACTCGCATGCGGGGGCCAATCTTAAAGGCGTTAACGACGTTACGTGTAGGCCTGCCCTAGTCACTTGCCCTGTTACTCTCATCGACACCTGCGAGGATGCGTTCGCAACATGGTCGTATTACGCGCCCCAGCTTAAATTGGCTGGCCTGTTCCTATTCACCCTTAATCACAACATTCCAGACCCACCTCGAGAATGGGCCGCCATCGCCGGTGATATTCGTTCTACTGCCGCATTTCTGGCTTATTATGTCAATAAATATTGGCCTCGTCCC…
"group_3088		hypothetical protein	26	47	60	56	30.2326	54.3689	0.516312	-0.287088	0.0360224	1	0.782309	14	7	9	0.42395	1	5,10-methylenetetrahydrofolate reductase	E	COG2014: COG0685 5,10- methylenetetrahydrofolate reductase	MVADYAESRIDHILATRGVMLGGVGQPWVDHPWGLPNATELVRLVKRVHPETCIGREGA*	ATGGTCGCTGATTACGCCGAGTCCAGGATCGACCACATCCTGGCTACTCGCGGTGTCATGCTGGGTGGGGTGGGACAGCCTTGGGTGGATCATCCCTGGGGATTACCTAACGCTACTGAGCTTGTCCGCCTCGTTAAGCGGGTTCACCCAGAGACATGCATCGGTAGAGAGGGTGCGTGA
"group_342		hypothetical protein	5	16	81	87	5.81395	84.466	0.335648	-0.474116	0.0382215	1	0.828495	10	5	6	0.753906	1	WAS/WASL-interacting protein family member 1; AltName: Wiskott-Aldrich syndrome protein-interacting protein;			MIEHATATATSRVAVISPSGPPRFSAEPPSVALRHPGRPRMRSLPLAPDIRAWVSTSGREPNPVTTALIWMHTGALLLVWDIAVLTGSALGHCVCPLSNSAELTARRWLDQVADNPGFLNTLTEAARITDEWRHATPPHIQGPYQTLHQ*	ATGATCGAACACGCCACTGCCACCGCCACGTCGCGTGTGGCCGTCATCTCCCCAAGCGGACCGCCACGGTTTTCGGCCGAGCCTCCCAGCGTCGCACTGCGCCACCCTGGCCGGCCCCGCATGAGGTCCCTGCCCTTGGCTCCCGACATTCGCGCCTGGGTCTCCACCAGCGGCCGCGAACCCAATCCCGTGACTACTGCTTTGATCTGGATGCACACCGGGGCCCTGCTTTTGGTGTGGGACATCGCCGTTCTGACCGGCTCCGCCCTCGGCCACTGCGTATGCCCTCTCAGTAATAGCGCCGAGCTCACTGCCCGGCGCTGGCTCGACCAGGTTGCCGACAATCCCGGCTTCCTCAACACCCTTACCGAGGCTGCCCGCATCACCGATGAATGGCGT…
"ydaF		Putative ribosomal N-acetyltransferase YdaF	32	24	54	79	37.2093	76.699	1.95062	0.290172	0.0394319	1	0.851835	7	5	4	0.453125	1	Uncharacterized N-acetyltransferase p20	JO	COG2014: COG1670 Protein N-acetyltransferase, RimJ/RimL family	MKLVGTRPIHTDRLVLRRWSVDDAQQMYDNLASDTEATRFVTWPPHPNVDATRLLLTGWVRGYDDPATFNWAVWLDEVIIGQIAVVNVDRRVNLAELGYCFGRRWWNHGYATETVKAVMSYLFDIAKVNKVEARHDPANIASGRVMEKAGMVTEGLRRACVIGSCGPRDSQYHGLLRSEWRGQQADD*	ATGAAACTGGTTGGCACACGTCCGATCCACACTGATCGGCTGGTGCTCCGCCGATGGTCAGTTGACGACGCCCAACAGATGTACGACAACTTGGCTAGTGACACCGAGGCCACCCGGTTTGTGACCTGGCCGCCGCATCCCAACGTCGACGCGACCCGGTTGCTGCTGACCGGTTGGGTACGCGGCTACGACGACCCCGCCACCTTCAATTGGGCAGTGTGGCTGGACGAGGTCATCATCGGCCAGATTGCTGTGGTCAACGTTGATAGGAGAGTCAACCTCGCCGAGCTGGGCTACTGCTTTGGCAGACGCTGGTGGAATCATGGCTACGCGACCGAAACGGTCAAAGCGGTGATGTCTTACTTGTTCGACATCGCCAAGGTCAACAAGGTTGAGGCT…
"group_3193		hypothetical protein	18	10	68	93	20.9302	90.2913	2.46176	0.391247	0.0394471	1	0.851835	5	4	2	0.375	1	Uncharacterized protein ORF65			MAEIRKHKPSSSPIARALEAAMGESIKPVVPGSRPDKGVEEPETKSESTSSAAATATQWGSFTVTTPPKLSD*	ATGGCCGAGATCCGCAAACACAAACCGTCGTCCAGCCCCATCGCCCGGGCTTTGGAGGCCGCAATGGGTGAATCCATCAAGCCGGTTGTCCCTGGATCGCGCCCCGACAAGGGGGTTGAAGAGCCGGAGACGAAGTCTGAGTCCACCTCATCGGCCGCCGCAACTGCCACCCAGTGGGGGTCCTTCACCGTGACGACGCCACCGAAGCTTTCAGATTAA
"group_855		hypothetical protein	43	67	43	36	50	34.9515	0.537313	-0.269772	0.0395702	1	0.852223	4	2	2	1	1	Cellodextrinase A	G	COG2014: COG3934 Endo-1,4-beta-mannosidase	MKIGVNYTPSQGWFHSWLDLDLDATRRDFEGIAQLGLDHVRLFPLWPLLQPNRGLVRPRALDDVVSVVRAAGEFDLEVTVDALNGHLSSYDFLPSWVITWHASNLFTDPLVEAGQTDLISQLATRLREEPNATGMTVGNEFPQYTALAPDHHHPTRSECTVDEAQTWLETMLGTMRDQWPDGRFWFGFDDDLWFVDDHPFTPRHAVTQGSATTVHSWVFAQVGPRFGEGHPALTWFPRYLLELARAWSPNPQRPLWLQEIGAPRTHVPNAIAATFMTTTMTSLTSTPGLEAITWWCSHDVSHDLLDFPKLEYSLGLFTNDGKPKPEALALSDILPDLHNAQPQNQLDEPLEFSANWDTGQGRSTCSPIGDLFAQWVDQAERTGKAPRLRRVRTQHCPVP*	ATGAAGATTGGCGTTAATTACACCCCCTCCCAAGGGTGGTTTCACAGCTGGCTTGACCTCGATCTCGACGCCACCCGCCGTGACTTTGAAGGCATTGCCCAGCTCGGCCTCGATCATGTGCGCCTGTTTCCGCTCTGGCCGTTGTTACAGCCTAACCGCGGTCTGGTCCGCCCACGGGCCCTCGATGACGTCGTCTCCGTCGTGCGCGCGGCCGGCGAATTTGACCTTGAGGTTACCGTCGATGCCCTCAATGGACATCTGTCGAGTTACGACTTCCTGCCCTCCTGGGTGATCACATGGCACGCGTCAAATCTCTTCACCGATCCGCTCGTCGAGGCTGGCCAGACCGACCTCATCAGCCAACTGGCAACACGCCTGCGGGAGGAGCCGAACGCCACC…
"group_2211		hypothetical protein	46	39	40	64	53.4884	62.1359	1.88718	0.275813	0.0398141	1	0.852223	5	4	3	0.375	1	ATP synthase subunit b; AltName: ATP synthase F(0) sector subunit b; AltName: ATPase subunit I; AltName: F-type ATPase subunit b;	K	COG2014: COG2186 DNA-binding transcriptional regulator, FadR family	MLQASHNPLVASPVRIVAAVLEGRVRLMPFEPKQEAIEFHRSMADAVAAHDAKAAAAAMRQIVTEAHQAMSSSMFAASK*	ATGCTCCAGGCCTCTCATAACCCGTTGGTGGCATCCCCTGTCAGGATCGTCGCTGCTGTGCTAGAGGGGCGTGTCCGTCTCATGCCCTTTGAGCCCAAACAGGAAGCCATCGAATTCCATCGCAGCATGGCTGATGCCGTAGCTGCCCATGACGCCAAAGCCGCTGCCGCAGCGATGAGGCAAATCGTCACTGAGGCACATCAGGCTATGAGTTCCTCGATGTTTGCAGCATCGAAATAA
"group_2954	ispF	2-C-methyl-D-erythritol 2,4-cyclodiphosphate synthase	46	39	40	64	53.4884	62.1359	1.88718	0.275813	0.0398141	1	0.852223	5	4	3	0.375	1	2-C-methyl-D-erythritol 2,4-cyclodiphosphate synthase;	I	COG2014: COG0245 2C-methyl-D-erythritol 2,4- cyclodiphosphate synthase Length=175	MEIRTGIGTDVHQLSAGVPMHVAGLSFPDERVGLVGHSDGDVACHAICDALLSATGLGDIGSVFGTADPQWAGAAGADLVGHVVALIAGKGWTVQNVAVQVIGQRPRMAARRAEAEAALAQTVGAPVSVSATTTDHLGFTGRGEGVAAVASALVTRGLKSEDNSLIR*	ATGGAAATTCGGACGGGGATCGGGACGGATGTCCACCAGTTAAGCGCGGGCGTGCCGATGCATGTTGCCGGGCTTTCTTTCCCTGACGAGAGGGTTGGGCTGGTCGGTCATTCTGACGGTGACGTTGCCTGCCACGCCATATGCGACGCGCTGTTATCGGCGACCGGACTGGGCGATATCGGCTCAGTATTTGGCACCGCAGATCCGCAGTGGGCTGGGGCGGCTGGTGCCGACTTAGTTGGTCATGTGGTAGCTCTCATCGCCGGGAAAGGATGGACAGTCCAGAACGTCGCGGTGCAGGTTATTGGTCAGAGACCGCGTATGGCCGCTCGCAGGGCCGAGGCGGAGGCCGCCCTGGCACAAACCGTCGGGGCTCCGGTTTCCGTGTCGGCGACGACG…
[truncated: 32 more rows]
